# Supplementary material for: Polarity and Ferromagnetism in Two-Dimensional Hybrid Copper Perovskites with Chlorinated Aromatic Spacers
Source: Chem Mater. 2022 Feb 21;34(5):2458–67. doi: 10.1021/acs.chemmater.2c00107 (PMC9008537; doi:10.1021/acs.chemmater.2c00107)
Supplement: Supplementary file 2 — cm2c00107_si_002.cif [file cm2c00107_si_002.cif]

 
data_shelx
 
_audit_creation_method            'SHELXL-2018/3'
_shelx_SHELXL_version_number      '2018/3'
_chemical_name_systematic         ?
_chemical_name_common             ?
_chemical_melting_point                ?
_chemical_formula_moiety           'C14 H18 Cl6 Cu N2'
_chemical_formula_sum               'C14 H18 Cl6 Cu N2' 
_chemical_formula_weight           490.54

loop_
 _atom_type_symbol
 _atom_type_description
 _atom_type_scat_dispersion_real
 _atom_type_scat_dispersion_imag
 _atom_type_scat_source
 'Cu'  'Cu'   0.3201   1.2651
 'International Tables Vol C Tables 4.2.6.8 and 6.1.1.4'
 'Cl'  'Cl'   0.1484   0.1585
 'International Tables Vol C Tables 4.2.6.8 and 6.1.1.4'
 'C'  'C'   0.0033   0.0016
 'International Tables Vol C Tables 4.2.6.8 and 6.1.1.4'
 'N'  'N'   0.0061   0.0033
 'International Tables Vol C Tables 4.2.6.8 and 6.1.1.4'
 'H'  'H'   0.0000   0.0000
 'International Tables Vol C Tables 4.2.6.8 and 6.1.1.4'
 
_space_group_crystal_system       monoclinic
_space_group_IT_number            14
_space_group_name_H-M_alt         'P 21/c'
_space_group_name_Hall            '-P 2ybc'
 
_shelx_space_group_comment
;
The symmetry employed for this shelxl refinement is uniquely defined
by the following loop, which should always be used as a source of
symmetry information in preference to the above space-group names.
They are only intended as comments.
;
 
loop_
 _space_group_symop_operation_xyz
 'x, y, z'
 '-x, y+1/2, -z+1/2'
 '-x, -y, -z'
 'x, -y-1/2, z-1/2'
 
_cell_length_a                    17.052(3)
_cell_length_b                    7.1771(11)
_cell_length_c                    8.1702(13)
_cell_angle_alpha               90
_cell_angle_beta                102.107(7)
_cell_angle_gamma           90
_cell_volume                      977.7(3)
_cell_formula_units_Z             2
_cell_measurement_temperature     173(2)
_cell_measurement_reflns_used           780
_cell_measurement_theta_min             2.4
_cell_measurement_theta_max             27.5
 
_exptl_crystal_description              'Platelet'
_exptl_crystal_colour                   'Green'
_exptl_crystal_density_meas       ?
_exptl_crystal_density_method           'not measured'
_exptl_crystal_density_diffrn     1.666          
_exptl_crystal_F_000              494
_exptl_transmission_factor_min    ?
_exptl_transmission_factor_max    ?
_exptl_crystal_size_max                 0.26
_exptl_crystal_size_mid                 0.22
_exptl_crystal_size_min                 0.10
_exptl_absorpt_coefficient_mu     1.935
_shelx_estimated_absorpt_T_min    ?
_shelx_estimated_absorpt_T_max    ?
_exptl_absorpt_correction_type          'Multi-scan'
_exptl_absorpt_correction_T_min         0.466
_exptl_absorpt_correction_T_max         1.000
_exptl_absorpt_process_details    'REQAB (Rigaku, 1998)'
_exptl_absorpt_special_details    ?
_diffrn_ambient_temperature       173(2)
_diffrn_radiation_wavelength      0.71075
_diffrn_radiation_type            MoK\a
_diffrn_source                           'Sealed Tube'
_diffrn_measurement_device_type   'Rigaku SCXmini'
_diffrn_measurement_method         'profile data from \w-scans'
_diffrn_detector_area_resol_mean  ?
_diffrn_reflns_number             1710
_diffrn_reflns_av_unetI/netI      0.1029
_diffrn_reflns_av_R_equivalents   ?
_diffrn_reflns_limit_h_min        -20
_diffrn_reflns_limit_h_max        19
_diffrn_reflns_limit_k_min        -8
_diffrn_reflns_limit_k_max        8
_diffrn_reflns_limit_l_min        -8
_diffrn_reflns_limit_l_max        9
_diffrn_reflns_theta_min          2.443
_diffrn_reflns_theta_max          24.995
_diffrn_reflns_theta_full         24.995
_diffrn_measured_fraction_theta_max   0.993
_diffrn_measured_fraction_theta_full  0.993
_diffrn_reflns_Laue_measured_fraction_max    0.993
_diffrn_reflns_Laue_measured_fraction_full   0.993
_diffrn_reflns_point_group_measured_fraction_max   0.993
_diffrn_reflns_point_group_measured_fraction_full  0.993
_reflns_number_total              1710
_reflns_number_gt                 1287
_reflns_threshold_expression      'I > 2\s(I)'
_reflns_Friedel_coverage          0.000
_reflns_Friedel_fraction_max      .
_reflns_Friedel_fraction_full     .
 
_reflns_special_details
;
 _reflns_Friedel_fraction is defined as the number of unique
 Friedel pairs measured divided by the number that would be
 possible theoretically, ignoring centric projections and
 systematic absences. Completness statistics refer to single and
 composite reflections containing twin component 1 only.
;
 
_computing_data_collection        'CrystalClear (Rigaku Corp., 2004)'
_computing_cell_refinement        'CrystalClear (Rigaku Corp., 2004)'
_computing_data_reduction         'CrystalClear (Rigaku Corp., 2004)'
_computing_structure_solution     'SHELXL-2018/3 (Sheldrick, 2018)'
_computing_structure_refinement 'SHELXL-2018/3 (Sheldrick, 2018)'
_computing_molecular_graphics     'CrystalMaker (Palmer, 2014)'
_computing_publication_material   'WinGX (Farrugia, 2012)'
_refine_special_details
;
 Refined as a 3-component twin.
;
_refine_ls_structure_factor_coef  Fsqd
_refine_ls_matrix_type            full
_refine_ls_weighting_scheme       calc
_refine_ls_weighting_details
'w=1/[\s^2^(Fo^2^)+(0.1220P)^2^+8.3965P] where P=(Fo^2^+2Fc^2^)/3'
_atom_sites_solution_primary            ?
_atom_sites_solution_secondary          ?
_atom_sites_solution_hydrogens    geom
_refine_ls_hydrogen_treatment     constr
_refine_ls_extinction_method      none
_refine_ls_extinction_coef        .
_refine_ls_number_reflns          1710
_refine_ls_number_parameters      109
_refine_ls_number_restraints      0
_refine_ls_R_factor_all           0.1400
_refine_ls_R_factor_gt            0.1174
_refine_ls_wR_factor_ref          0.3169
_refine_ls_wR_factor_gt           0.3016
_refine_ls_goodness_of_fit_ref    1.164
_refine_ls_restrained_S_all       1.164
_refine_ls_shift/su_max           0.000
_refine_ls_shift/su_mean          0.000
 
loop_
 _atom_site_label
 _atom_site_type_symbol
 _atom_site_fract_x
 _atom_site_fract_y
 _atom_site_fract_z
 _atom_site_U_iso_or_equiv
 _atom_site_adp_type
 _atom_site_occupancy
 _atom_site_site_symmetry_order  
 _atom_site_calc_flag
 _atom_site_refinement_flags_posn
 _atom_site_refinement_flags_adp
 _atom_site_refinement_flags_occupancy
 _atom_site_disorder_assembly
 _atom_site_disorder_group
Cu1 Cu 0.500000 1.000000 0.500000 0.0418(7) Uani 1 2 d S . P . .
Cl1 Cl 0.6326(2) 0.9303(5) 0.5652(5) 0.0530(10) Uani 1 1 d . . . . .
Cl2 Cl 0.4770(2) 0.7492(4) 0.3170(5) 0.0537(10) Uani 1 1 d . . . . .
Cl3 Cl 0.1155(3) 0.6026(7) 0.5706(7) 0.0862(16) Uani 1 1 d . . . . .
N1 N 0.3653(8) 0.5160(15) 0.5187(17) 0.054(3) Uani 1 1 d . . . . .
H1A H 0.366439 0.393048 0.533504 0.081 Uiso 1 1 calc R U . . .
H1B H 0.400769 0.569461 0.600683 0.081 Uiso 1 1 calc R U . . .
H1C H 0.377557 0.542680 0.420680 0.081 Uiso 1 1 calc R U . . .
C1 C 0.2214(8) 0.5206(16) 0.3753(18) 0.044(3) Uani 1 1 d . . . . .
C2 C 0.2384(10) 0.4603(19) 0.223(2) 0.053(4) Uani 1 1 d . . . . .
H2 H 0.291109 0.458222 0.208861 0.064 Uiso 1 1 calc R U . . .
C3 C 0.1780(12) 0.405(2) 0.095(2) 0.073(5) Uani 1 1 d . . . . .
H3 H 0.190503 0.367849 -0.005771 0.087 Uiso 1 1 calc R U . . .
C4 C 0.1008(11) 0.402(2) 0.109(2) 0.064(4) Uani 1 1 d . . . . .
H4 H 0.061049 0.360306 0.021063 0.077 Uiso 1 1 calc R U . . .
C5 C 0.1401(10) 0.5246(19) 0.385(3) 0.063(4) Uani 1 1 d . . . . .
C6 C 0.0808(10) 0.463(2) 0.259(3) 0.068(5) Uani 1 1 d . . . . .
H6 H 0.027853 0.461256 0.271015 0.082 Uiso 1 1 calc R U . . .
C7 C 0.2865(9) 0.585(2) 0.521(2) 0.056(4) Uani 1 1 d . . . . .
H7A H 0.287996 0.719865 0.520622 0.068 Uiso 1 1 calc R U . . .
H7B H 0.272110 0.545662 0.624217 0.068 Uiso 1 1 calc R U . . .
 
loop_
 _atom_site_aniso_label
 _atom_site_aniso_U_11
 _atom_site_aniso_U_22
 _atom_site_aniso_U_33
 _atom_site_aniso_U_23
 _atom_site_aniso_U_13
 _atom_site_aniso_U_12
Cu1 0.0563(15) 0.0290(11) 0.0414(13) -0.0070(9) 0.0132(10) 0.0000(8)
Cl1 0.056(2) 0.0444(18) 0.060(2) -0.0095(16) 0.0150(16) 0.0028(14)
Cl2 0.078(2) 0.0318(15) 0.0506(19) -0.0078(13) 0.0122(17) 0.0037(14)
Cl3 0.098(3) 0.071(3) 0.105(4) -0.021(3) 0.056(3) -0.004(2)
N1 0.073(8) 0.036(6) 0.052(7) -0.002(5) 0.010(6) -0.002(5)
C1 0.061(8) 0.024(6) 0.051(8) -0.006(5) 0.021(7) -0.006(5)
C2 0.064(9) 0.039(7) 0.056(9) 0.006(6) 0.013(7) -0.001(6)
C3 0.104(15) 0.059(10) 0.059(11) 0.007(8) 0.025(10) 0.014(9)
C4 0.083(12) 0.046(8) 0.057(10) -0.006(7) 0.000(8) 0.005(7)
C5 0.065(10) 0.032(7) 0.089(12) 0.007(7) 0.011(9) 0.006(6)
C6 0.064(10) 0.043(8) 0.096(14) 0.007(8) 0.014(10) -0.010(7)
C7 0.065(9) 0.042(7) 0.059(10) -0.003(7) 0.008(7) 0.001(6)
 
_geom_special_details
;
 All esds (except the esd in the dihedral angle between two l.s. planes)
 are estimated using the full covariance matrix.  The cell esds are taken
 into account individually in the estimation of esds in distances, angles
 and torsion angles; correlations between esds in cell parameters are only
 used when they are defined by crystal symmetry.  An approximate (isotropic)
 treatment of cell esds is used for estimating esds involving l.s. planes.
;
 
loop_
 _geom_bond_atom_site_label_1
 _geom_bond_atom_site_label_2
 _geom_bond_distance
 _geom_bond_site_symmetry_2
 _geom_bond_publ_flag
Cu1 Cl1 2.268(3) 3_676 ?
Cu1 Cl1 2.268(3) . ?
Cu1 Cl2 2.320(3) 3_676 ?
Cu1 Cl2 2.320(3) . ?
Cl3 C5 1.75(2) . ?
N1 C7 1.44(2) . ?
C1 C5 1.40(2) . ?
C1 C2 1.41(2) . ?
C1 C7 1.52(2) . ?
C2 C3 1.36(2) . ?
C3 C4 1.35(3) . ?
C4 C6 1.40(3) . ?
C5 C6 1.36(3) . ?
 
loop_
 _geom_angle_atom_site_label_1
 _geom_angle_atom_site_label_2
 _geom_angle_atom_site_label_3
 _geom_angle
 _geom_angle_site_symmetry_1
 _geom_angle_site_symmetry_3
 _geom_angle_publ_flag
Cl1 Cu1 Cl1 180.0 3_676 . ?
Cl1 Cu1 Cl2 90.32(13) 3_676 3_676 ?
Cl1 Cu1 Cl2 89.68(13) . 3_676 ?
Cl1 Cu1 Cl2 89.68(13) 3_676 . ?
Cl1 Cu1 Cl2 90.32(13) . . ?
Cl2 Cu1 Cl2 180.0 3_676 . ?
C5 C1 C2 116.3(15) . . ?
C5 C1 C7 121.3(14) . . ?
C2 C1 C7 122.4(13) . . ?
C3 C2 C1 120.5(15) . . ?
C4 C3 C2 122.1(17) . . ?
C3 C4 C6 119.5(16) . . ?
C6 C5 C1 122.6(18) . . ?
C6 C5 Cl3 119.1(14) . . ?
C1 C5 Cl3 118.2(13) . . ?
C5 C6 C4 118.9(17) . . ?
N1 C7 C1 114.8(13) . . ?
 
loop_
 _geom_hbond_atom_site_label_D 
 _geom_hbond_atom_site_label_H 
 _geom_hbond_atom_site_label_A 
 _geom_hbond_distance_DH 
 _geom_hbond_distance_HA 
 _geom_hbond_distance_DA 
 _geom_hbond_angle_DHA 
 _geom_hbond_site_symmetry_A 
 _geom_hbond_publ_flag
N1 H1A Cl1  0.89 2.46 3.277(11) 153.2 3_666 yes
N1 H1A Cl2  0.89 2.88 3.337(13) 113.6 3_666 yes
N1 H1B Cl2  0.89 2.35 3.235(13) 169.9 4_576 yes
N1 H1C Cl2  0.89 2.53 3.235(13) 136.8 . yes
 
_refine_diff_density_max    2.345
_refine_diff_density_min   -1.214
_refine_diff_density_rms    0.220

_shelx_res_file
;
TITL shelxt_a.res in P2(1)/c
    shelx.res
    created by SHELXL-2018/3 at 15:44:50 on 05-Dec-2020
REM Old TITL  RC14RTB
REM SHELXT solution in P2(1)/c: R1 0.234, Rweak 0.031, Alpha 0.092
REM <I/s>   0.312 for  172 systematic absences,  Orientation a'=c, b'=-b, c'=a
REM Formula found by SHELXT:  Cu Cl6 C16

CELL  0.71075  17.0520   7.1771   8.1702   90.000  102.107   90.000
ZERR    4.000   0.0030   0.0011   0.0013    0.000    0.007    0.000
LATT  1
SYMM -X, 1/2+Y, 1/2-Z
SFAC CU CL C  N H
UNIT 2  12 28 4 36
L.S. 10
ACTA
BOND
HTAB
EQIV $2 -x+1, -y+1, -z+1
HTAB N1 Cl1_$2
HTAB N1 Cl2_$2
EQIV $3 x, -y+3/2, z+1/2
HTAB N1 Cl2_$3
HTAB N1 Cl2
OMIT -3 50
LIST 4
FMAP 2
PLAN 10
WGHT    0.122000    8.396500
BASF   0.18120   0.17886
FVAR      10.82701
CU1   1    0.500000    1.000000    0.500000    10.50000    0.05634    0.02896 =
         0.04144   -0.00698    0.01323   -0.00003
CL1   2    0.632638    0.930328    0.565203    11.00000    0.05589    0.04444 =
         0.06008   -0.00952    0.01504    0.00283
CL2   2    0.477024    0.749153    0.317022    11.00000    0.07794    0.03182 =
         0.05063   -0.00780    0.01215    0.00374
CL3   2    0.115511    0.602574    0.570618    11.00000    0.09818    0.07092 =
         0.10475   -0.02125    0.05603   -0.00416
N1    4    0.365295    0.515951    0.518700    11.00000    0.07320    0.03610 =
         0.05164   -0.00155    0.01027   -0.00246
AFIX 137
H1A   5    0.366439    0.393048    0.533504    11.00000   -1.50000
H1B   5    0.400769    0.569461    0.600683    11.00000   -1.50000
H1C   5    0.377557    0.542680    0.420680    11.00000   -1.50000
AFIX   0
C1    3    0.221429    0.520638    0.375330    11.00000    0.06097    0.02436 =
         0.05130   -0.00552    0.02137   -0.00569
C2    3    0.238352    0.460337    0.222680    11.00000    0.06443    0.03906 =
         0.05608    0.00646    0.01334   -0.00107
AFIX  43
H2    5    0.291109    0.458222    0.208861    11.00000   -1.20000
AFIX   0
C3    3    0.177965    0.404937    0.094763    11.00000    0.10377    0.05908 =
         0.05901    0.00711    0.02528    0.01422
AFIX  43
H3    5    0.190503    0.367849   -0.005771    11.00000   -1.20000
AFIX   0
C4    3    0.100822    0.402197    0.109291    11.00000    0.08272    0.04614 =
         0.05703   -0.00558   -0.00012    0.00460
AFIX  43
H4    5    0.061049    0.360306    0.021063    11.00000   -1.20000
AFIX   0
C5    3    0.140129    0.524562    0.384683    11.00000    0.06490    0.03185 =
         0.08892    0.00662    0.01141    0.00579
C6    3    0.080838    0.463062    0.258661    11.00000    0.06373    0.04330 =
         0.09604    0.00690    0.01440   -0.00978
AFIX  43
H6    5    0.027853    0.461256    0.271015    11.00000   -1.20000
AFIX   0
C7    3    0.286457    0.584763    0.520686    11.00000    0.06535    0.04216 =
         0.05937   -0.00323    0.00821    0.00059
AFIX  23
H7A   5    0.287996    0.719865    0.520622    11.00000   -1.20000
H7B   5    0.272110    0.545662    0.624217    11.00000   -1.20000
AFIX   0
HKLF 5


REM  shelxt_a.res in P2(1)/c
REM wR2 = 0.3169, GooF = S = 1.164, Restrained GooF = 1.164 for all data
REM R1 = 0.1174 for 1287 Fo > 4sig(Fo) and 0.1400 for all 1710 data
REM 109 parameters refined using 0 restraints

END

WGHT      0.1220      8.3965

REM Instructions for potential hydrogen bonds
HTAB N1 Cl1_$2
HTAB N1 Cl2_$2
HTAB N1 Cl2_$3
HTAB N1 Cl2
EQIV $4 -x+1, y-1/2, -z+3/2
HTAB C7 Cl1_$4

REM Highest difference peak  2.345,  deepest hole -1.214,  1-sigma level  0.220
Q1    1   0.4395  1.0100  0.4773  11.00000  0.05    2.35
Q2    1   0.5022  1.0098  0.6219  11.00000  0.05    1.45
Q3    1   0.5410  0.7514  0.3375  11.00000  0.05    1.30
Q4    1   0.0466  0.6122  0.5382  11.00000  0.05    0.93
Q5    1   0.4657  0.7511  0.1725  11.00000  0.05    0.92
Q6    1   0.4146  0.7406  0.3074  11.00000  0.05    0.89
Q7    1   0.6313  0.9130  0.6883  11.00000  0.05    0.88
Q8    1   0.6831  0.9251  0.5610  11.00000  0.05    0.85
Q9    1   0.6229  0.9871  0.4340  11.00000  0.05    0.80
Q10   1   0.1781  0.6020  0.6143  11.00000  0.05    0.79
;
_shelx_res_checksum   95393

_shelx_hkl_file
;
  -2   0   0  294263   23711  -2
   2   0   0  294263   23711  -3
   2   0   0  294263   23711   1
   4   0   0  118683   13688  -3
   4   0   0  118683   13688   1
   5   0   0 1228741  141509  -3
   5   0   0 1228741  141509   1
   6   0   0  202099   23799  -3
   6   0   0  202099   23799   1
   7   0   0 1002788  117381  -3
   7   0   0 1002788  117381   1
   8   0   0 1362021  102618  -3
   8   0   0 1362021  102618   1
   9   0   0   79733    6484  -3
   9   0   0   79733    6484   1
  10   0   0   68356    5567  -3
  10   0   0   68356    5567   1
  11   0   0    3282    1442  -3
  11   0   0    3282    1442   1
  12   0   0   16828    1989  -3
  12   0   0   16828    1989   1
  13   0   0   15843    1904  -3
  13   0   0   15843    1904   1
  14   0   0   41416    5141  -3
  14   0   0   41416    5141   1
  15   0   0   95540   10497  -3
  15   0   0   95540   10497   1
  16   0   0   20095    2819  -3
  16   0   0   20095    2819   1
  17   0   0     907    1764  -3
  17   0   0     907    1764   1
  18   0   0    -490    3736  -3
  18   0   0    -490    3736   1
  19   0   0    2134    3342  -3
  19   0   0    2134    3342   1
  20   0   0     830    4031  -3
  20   0   0     830    4031   1
  21   0   0    1798    3974  -3
  21   0   0    1798    3974   1
  -1  -1   0    6045    1029  -2
   1  -1   0    6045    1029  -3
   1   1   0    6045    1029   1
  -2  -1   0   18312    1332  -2
   2  -1   0   18312    1332  -3
   2   1   0   18312    1332   1
  -3  -1   0   41431    4401  -2
   3  -1   0   41431    4401  -3
   3   1   0   41431    4401   1
   4  -1   0   44046   10643  -3
   4   1   0   44046   10643   1
   5  -1   0  139018   12541  -3
   5   1   0  139018   12541   1
   6  -1   0  600891   41339  -3
   6   1   0  600891   41339   1
   7  -1   0   27513    2127  -3
   7   1   0   27513    2127   1
   8  -1   0   29601    1837  -3
   8   1   0   29601    1837   1
   9  -1   0   41088    2546  -3
   9   1   0   41088    2546   1
  10  -1   0     108     667  -3
  10   1   0     108     667   1
  11  -1   0   78275    4576  -3
  11   1   0   78275    4576   1
  12  -1   0   34200    2625  -3
  12   1   0   34200    2625   1
  13  -1   0   17970    1602  -3
  13   1   0   17970    1602   1
  14  -1   0   43438    3717  -3
  14   1   0   43438    3717   1
  15  -1   0    4575    1187  -3
  15   1   0    4575    1187   1
  16  -1   0    3442    1200  -3
  16   1   0    3442    1200   1
  17  -1   0    -647    1131  -3
  17   1   0    -647    1131   1
  18  -1   0      -9    1306  -3
  18   1   0      -9    1306   1
  19  -1   0     776    2697  -3
  19   1   0     776    2697   1
  20  -1   0    -302    2205  -3
  20   1   0    -302    2205   1
  21  -1   0    1831    2662  -3
  21   1   0    1831    2662   1
  -1  -2   0   18472    1605  -2
   1  -2   0   18472    1605  -3
   1   2   0   18472    1605   1
  -2  -2   0  220065   11375  -2
   2  -2   0  220065   11375  -3
   2   2   0  220065   11375   1
  -3  -2   0   12466     923  -2
   3  -2   0   12466     923  -3
   3   2   0   12466     923   1
   4  -2   0  222568   11684  -3
   4   2   0  222568   11684   1
   5  -2   0     -65     528  -3
   5   2   0     -65     528   1
   6  -2   0     852     554  -3
   6   2   0     852     554   1
   7  -2   0  203437   12238  -3
   7   2   0  203437   12238   1
   8  -2   0  292806   16192  -3
   8   2   0  292806   16192   1
   9  -2   0   26956    1923  -3
   9   2   0   26956    1923   1
  10  -2   0   11443     978  -3
  10   2   0   11443     978   1
  11  -2   0    6926     858  -3
  11   2   0    6926     858   1
  12  -2   0    2433    1030  -3
  12   2   0    2433    1030   1
  13  -2   0   15380    1536  -3
  13   2   0   15380    1536   1
  14  -2   0   94248    6104  -3
  14   2   0   94248    6104   1
  15  -2   0   88721    7261  -3
  15   2   0   88721    7261   1
  16  -2   0   42188    3054  -3
  16   2   0   42188    3054   1
  17  -2   0   18828    1709  -3
  17   2   0   18828    1709   1
  18  -2   0    6003    1565  -3
  18   2   0    6003    1565   1
  19  -2   0    7370    1972  -3
  19   2   0    7370    1972   1
  20  -2   0    1837    2308  -3
  20   2   0    1837    2308   1
  21  -2   0    9992    3116  -3
  21   2   0    9992    3116   1
  -1  -3   0   49630    2814  -2
   1  -3   0   49630    2814  -3
   1   3   0   49630    2814   1
  -2  -3   0  389026   20272  -2
   2  -3   0  389026   20272  -3
   2   3   0  389026   20272   1
  -3  -3   0   82522    4415  -2
   3  -3   0   82522    4415  -3
   3   3   0   82522    4415   1
   4  -3   0   42451    2145  -3
   4   3   0   42451    2145   1
   5  -3   0   13529     869  -3
   5   3   0   13529     869   1
   6  -3   0   90627    6415  -3
   6   3   0   90627    6415   1
   7  -3   0   67056    4680  -3
   7   3   0   67056    4680   1
   8  -3   0   97113    4803  -3
   8   3   0   97113    4803   1
   9  -3   0   56474    3125  -3
   9   3   0   56474    3125   1
  10  -3   0  204117   12920  -3
  10   3   0  204117   12920   1
  11  -3   0    2293     743  -3
  11   3   0    2293     743   1
  12  -3   0    5676     892  -3
  12   3   0    5676     892   1
  13  -3   0    6563    1078  -3
  13   3   0    6563    1078   1
  14  -3   0    3351    1009  -3
  14   3   0    3351    1009   1
  15  -3   0    6089    1076  -3
  15   3   0    6089    1076   1
  16  -3   0   11058    1500  -3
  16   3   0   11058    1500   1
  17  -3   0   21196    2593  -3
  17   3   0   21196    2593   1
  18  -3   0   10017    1498  -3
  18   3   0   10017    1498   1
  19  -3   0     320    1829  -3
  19   3   0     320    1829   1
  20  -3   0    2258    2945  -3
  20   3   0    2258    2945   1
   0  -4   0  487569   38484  -2
   0  -4   0  487569   38484  -3
   0   4   0  487569   38484   1
  -1  -4   0  870432   40298  -2
   1  -4   0  870432   40298  -3
   1   4   0  870432   40298   1
  -2  -4   0  351070   15842  -2
   2  -4   0  351070   15842  -3
   2   4   0  351070   15842   1
  -3  -4   0  276926   12699  -2
   3  -4   0  276926   12699  -3
   3   4   0  276926   12699   1
   4  -4   0  548732   24555  -3
   4   4   0  548732   24555   1
   5  -4   0   74609    3932  -3
   5   4   0   74609    3932   1
   6  -4   0  184842    8642  -3
   6   4   0  184842    8642   1
   7  -4   0  202129   16421  -3
   7   4   0  202129   16421   1
   8  -4   0   64899    3765  -3
   8   4   0   64899    3765   1
   9  -4   0   81122    3876  -3
   9   4   0   81122    3876   1
  10  -4   0    2403     743  -3
  10   4   0    2403     743   1
  11  -4   0   47889    3675  -3
  11   4   0   47889    3675   1
  12  -4   0   24559    2014  -3
  12   4   0   24559    2014   1
  13  -4   0    1084    1011  -3
  13   4   0    1084    1011   1
  14  -4   0   27633    1960  -3
  14   4   0   27633    1960   1
  15  -4   0     612    1217  -3
  15   4   0     612    1217   1
  16  -4   0     131    1507  -3
  16   4   0     131    1507   1
  17  -4   0    5504    1641  -3
  17   4   0    5504    1641   1
  18  -4   0    1463    2007  -3
  18   4   0    1463    2007   1
  19  -4   0     540    3513  -3
  19   4   0     540    3513   1
  -1  -5   0    4853     843  -2
   1  -5   0    4853     843  -3
   1   5   0    4853     843   1
  -2  -5   0    3993     866  -2
   2  -5   0    3993     866  -3
   2   5   0    3993     866   1
  -3  -5   0     399     769  -2
   3  -5   0     399     769  -3
   3   5   0     399     769   1
   4  -5   0   45982    2933  -3
   4   5   0   45982    2933   1
   5  -5   0   33712    2379  -3
   5   5   0   33712    2379   1
   6  -5   0   89195    4169  -3
   6   5   0   89195    4169   1
   7  -5   0   63907    4445  -3
   7   5   0   63907    4445   1
   8  -5   0    1039     921  -3
   8   5   0    1039     921   1
   9  -5   0    5384     889  -3
   9   5   0    5384     889   1
  10  -5   0     819     940  -3
  10   5   0     819     940   1
  11  -5   0   13467    1402  -3
  11   5   0   13467    1402   1
  12  -5   0   28159    2169  -3
  12   5   0   28159    2169   1
  13  -5   0   12075    1565  -3
  13   5   0   12075    1565   1
  14  -5   0   16416    2103  -3
  14   5   0   16416    2103   1
  15  -5   0    6130    1858  -3
  15   5   0    6130    1858   1
  16  -5   0     665    2144  -3
  16   5   0     665    2144   1
  17  -5   0    3088    2168  -3
  17   5   0    3088    2168   1
  18  -5   0    6378    3936  -3
  18   5   0    6378    3936   1
   0  -6   0   51857    5912  -2
   0  -6   0   51857    5912  -3
   0   6   0   51857    5912   1
  -1  -6   0    2519    2303  -2
   1  -6   0    2519    2303  -3
   1   6   0    2519    2303   1
  -2  -6   0     320    1004  -2
   2  -6   0     320    1004  -3
   2   6   0     320    1004   1
  -3  -6   0    4695    1134  -2
   3  -6   0    4695    1134  -3
   3   6   0    4695    1134   1
   4  -6   0   43831    4197  -3
   4   6   0   43831    4197   1
   5  -6   0   -1139    1139  -3
   5   6   0   -1139    1139   1
   6  -6   0    3276     915  -3
   6   6   0    3276     915   1
   7  -6   0    3747    1353  -3
   7   6   0    3747    1353   1
   8  -6   0     789     971  -3
   8   6   0     789     971   1
   9  -6   0    3783    1123  -3
   9   6   0    3783    1123   1
  10  -6   0    3778    1106  -3
  10   6   0    3778    1106   1
  11  -6   0   42494    3319  -3
  11   6   0   42494    3319   1
  12  -6   0   28262    2827  -3
  12   6   0   28262    2827   1
  13  -6   0     216    1602  -3
  13   6   0     216    1602   1
  14  -6   0   11422    2572  -3
  14   6   0   11422    2572   1
  15  -6   0    -728    2208  -3
  15   6   0    -728    2208   1
  16  -6   0     104    2207  -3
  16   6   0     104    2207   1
  -1  -7   0     462    1080  -2
   1  -7   0     462    1080  -3
   1   7   0     462    1080   1
  -2  -7   0     386    1110  -2
   2  -7   0     386    1110  -3
   2   7   0     386    1110   1
  -3  -7   0   11566    1376  -2
   3  -7   0   11566    1376  -3
   3   7   0   11566    1376   1
   4  -7   0    -108    1129  -3
   4   7   0    -108    1129   1
   5  -7   0   12973    2190  -3
   5   7   0   12973    2190   1
   6  -7   0   27329    1932  -3
   6   7   0   27329    1932   1
   7  -7   0    1037    1346  -3
   7   7   0    1037    1346   1
   8  -7   0   13437    1806  -3
   8   7   0   13437    1806   1
   9  -7   0    7922    1368  -3
   9   7   0    7922    1368   1
  10  -7   0    4940    1523  -3
  10   7   0    4940    1523   1
  11  -7   0    8246    1751  -3
  11   7   0    8246    1751   1
  12  -7   0    2633    1674  -3
  12   7   0    2633    1674   1
  13  -7   0    1237    2087  -3
  13   7   0    1237    2087   1
  14  -7   0    3686    3278  -3
  14   7   0    3686    3278   1
   0  -8   0   54708    6771  -2
   0  -8   0   54708    6771  -3
   0   8   0   54708    6771   1
  -1  -8   0   42165    3053  -2
   1  -8   0   42165    3053  -3
   1   8   0   42165    3053   1
  -2  -8   0   67038    7417  -2
   2  -8   0   67038    7417  -3
   2   8   0   67038    7417   1
  -3  -8   0   83359    6998  -2
   3  -8   0   83359    6998  -3
   3   8   0   83359    6998   1
   4  -8   0   55728    3717  -3
   4   8   0   55728    3717   1
   5  -8   0   43015    1915  -3
   5   8   0   43015    1915   1
   6  -8   0   16093    2046  -3
   6   8   0   16093    2046   1
   7  -8   0    6596    1760  -3
   7   8   0    6596    1760   1
   8  -8   0    6888    1578  -3
   8   8   0    6888    1578   1
   9  -8   0    1115    1894  -3
   9   8   0    1115    1894   1
  10  -8   0    7945    1807  -3
  10   8   0    7945    1807   1
  11  -8   0    6737    3165  -3
  11   8   0    6737    3165   1
  -1  -9   0    1994    1629  -2
   1  -9   0    1994    1629  -3
   1   9   0    1994    1629   1
  -2  -9   0    2034    1599  -2
   2  -9   0    2034    1599  -3
   2   9   0    2034    1599   1
  -3  -9   0    2319    2713  -2
   3  -9   0    2319    2713  -3
   3   9   0    2319    2713   1
   4  -9   0    4458    1666  -3
   4   9   0    4458    1666   1
   5  -9   0    -918    1740  -3
   5   9   0    -918    1740   1
 -21   1   1    7817    2732   1
 -20   1   1   -1923    1923   1
 -19   1   1    1014    1662   1
 -18   1   1    2040    1405   1
 -17   1   1   29190    2438   1
 -16   1   1   63162    5011   1
 -15   1   1   24792    1797   1
 -14   1   1   50087    4909   1
 -13   1   1   24117    2693   1
 -12   1   1   17236    3082   1
 -11   1   1   16907    1767   1
 -10   1   1   49963    3914   1
  -9   1   1  267899   35664   1
  -8   1   1   86908    7650   1
  -7   1   1  409846   33888   1
  -6   1   1  311855   27656   1
  -5   1   1  162488   11065   1
  -4   1   1  124477    7466   1
   2  -1   1  193707   11146  -2
  -3   1   1  193707   11146   1
   0  -1   1  384962   19967  -2
  -1   1   1  384962   19967   1
  -1  -1   1  127671   22012  -2
   0   1   1  127671   22012   1
  -2  -1   1 2586841  258038  -2
   1   1   1 2586841  258038   1
  -3  -1   1   58915   14494  -2
   2   1   1   58915   14494   1
   3   1   1   38442    4786   1
   4   1   1  244110   23495   1
   5   1   1  179660   24290   1
   6   1   1  235645   24777   1
   7   1   1  300415   16646   1
   8   1   1  101137    5873   1
   9   1   1   60621    3291   1
  10   1   1    8744     853   1
  11   1   1    7191     916   1
  12   1   1   76913    5550   1
  13   1   1   32410    2758   1
  14   1   1   10311    1090   1
  15   1   1   56329    4705   1
  16   1   1   14074    1797   1
  17   1   1    5666    1529   1
  18   1   1    3782    2057   1
  19   1   1    -787    4261   1
  20   1   1    7204    2475   1
 -21   2   1    1727    2671   1
 -20   2   1     987    2574   1
 -19   2   1    3110    1531   1
 -18   2   1    2304    1474   1
 -17   2   1    1509    1260   1
 -16   2   1    8748    1311   1
 -15   2   1    3597    1095   1
 -14   2   1   12418    1346   1
 -13   2   1    9446    1148   1
 -12   2   1   13314    1862   1
 -11   2   1   39670    2989   1
 -10   2   1   30254    2058   1
  -9   2   1    3845     737   1
  -8   2   1   12861    1100   1
  -7   2   1  121848    6576   1
  -6   2   1   60999    6503   1
  -5   2   1   14047    1204   1
  -4   2   1   40632    2502   1
   2  -2   1  550393   31777  -2
  -3   2   1  550393   31777   1
   1  -2   1  623132   72971  -2
  -2   2   1  623132   72971   1
   0  -2   1  453713   23794  -2
  -1   2   1  453713   23794   1
  -1  -2   1  252893   14317  -2
   0   2   1  252893   14317   1
  -2  -2   1 2188227  109591  -2
   1   2   1 2188227  109591   1
  -3  -2   1  196530   20729  -2
   2   2   1  196530   20729   1
   3   2   1   39343    1993   1
   4   2   1    8917     682   1
   5   2   1  240186   14205   1
   6   2   1   55078    6428   1
   7   2   1   26147    1633   1
   8   2   1    9329    1462   1
   9   2   1   33652    2731   1
  10   2   1    9729    1777   1
  11   2   1   19926    1651   1
  12   2   1   25732    1708   1
  13   2   1   14129    1472   1
  14   2   1     437     923   1
  15   2   1    4522    1582   1
  16   2   1    9423    1505   1
  17   2   1     948    1329   1
  18   2   1   -1073    3351   1
  19   2   1   -2192    2192   1
  20   2   1    3337    3151   1
 -20   3   1   -1317    2114   1
 -19   3   1     681    2035   1
 -18   3   1   12757    2253   1
 -17   3   1    2377    1443   1
 -16   3   1   17060    1487   1
 -15   3   1    6694    1269   1
 -14   3   1   10790    2210   1
 -13   3   1   32572    2420   1
 -12   3   1    7745    1046   1
 -11   3   1   25493    1977   1
 -10   3   1   95480    5556   1
  -9   3   1   39870    2403   1
  -8   3   1   40042    3348   1
  -7   3   1   98035    6223   1
  -6   3   1   96656    5651   1
  -5   3   1  131626    7072   1
  -4   3   1  133364    8054   1
   2  -3   1  168959    8717  -2
  -3   3   1  168959    8717   1
   1  -3   1  687006   40139  -2
  -2   3   1  687006   40139   1
   0  -3   1   63514    4663  -2
  -1   3   1   63514    4663   1
  -1  -3   1   80643    4395  -2
   0   3   1   80643    4395   1
  -2  -3   1  522632   39581  -2
   1   3   1  522632   39581   1
  -3  -3   1   88944    4814  -2
   2   3   1   88944    4814   1
   3   3   1   90631    7013   1
   4   3   1  118357    5177   1
   5   3   1  237408   10341   1
   6   3   1   63465    2782   1
   7   3   1   23590    1219   1
   8   3   1   66709    3393   1
   9   3   1   43118    4581   1
  10   3   1   19779    1497   1
  11   3   1   10802    1448   1
  12   3   1   34169    2681   1
  13   3   1   22228    2302   1
  14   3   1    5153    1330   1
  15   3   1   17002    1717   1
  16   3   1    7091    1681   1
  17   3   1    2025    1526   1
  18   3   1    2440    1888   1
  19   3   1    -121    2788   1
 -19   4   1    1781    2195   1
 -18   4   1    1161    2746   1
 -17   4   1     121    1265   1
 -16   4   1    1867    1219   1
 -15   4   1    2561    1096   1
 -14   4   1   15096    1395   1
 -13   4   1   13809    1338   1
 -12   4   1     991     924   1
 -11   4   1    7974    1097   1
 -10   4   1   21048    1461   1
  -9   4   1    9690    1020   1
  -8   4   1    2014     860   1
  -7   4   1   47998    2417   1
  -6   4   1   71616    3539   1
  -5   4   1   16049    1126   1
  -4   4   1    1333     688   1
   2  -4   1   89337    4767  -2
  -3   4   1   89337    4767   1
   1  -4   1  143432   14511  -2
  -2   4   1  143432   14511   1
   0  -4   1   79762    4151  -2
  -1   4   1   79762    4151   1
  -1  -4   1   36411    2809  -2
   0   4   1   36411    2809   1
  -2  -4   1  420989   18712  -2
   1   4   1  420989   18712   1
  -3  -4   1   34494    2022  -2
   2   4   1   34494    2022   1
   3   4   1    6514     741   1
   4   4   1   11432     957   1
   5   4   1  113327    4882   1
   6   4   1   12402    1243   1
   7   4   1    8297     807   1
   8   4   1   11560    1355   1
   9   4   1   32453    1699   1
  10   4   1    3585     915   1
  11   4   1    3190    1163   1
  12   4   1   19048    1717   1
  13   4   1   13490    1576   1
  14   4   1   -1378    1378   1
  15   4   1     519    1579   1
  16   4   1    6223    1549   1
  17   4   1    6705    2063   1
  18   4   1   -1371    3420   1
 -18   5   1    9552    5606   1
 -17   5   1    2461    2231   1
 -16   5   1    3868    1742   1
 -15   5   1    2552    1634   1
 -14   5   1    3529    2317   1
 -13   5   1   45060    2953   1
 -12   5   1   16040    1514   1
 -11   5   1   32701    2485   1
 -10   5   1   68260    4844   1
  -9   5   1    7009    1911   1
  -8   5   1   10765    1237   1
  -7   5   1    8837    1097   1
  -6   5   1   38408    2723   1
  -5   5   1  205109   12297   1
  -4   5   1  112304    7168   1
   2  -5   1   87538    5510  -2
  -3   5   1   87538    5510   1
   1  -5   1  126263    6636  -2
  -2   5   1  126263    6636   1
   0  -5   1    7589    1237  -2
  -1   5   1    7589    1237   1
  -1  -5   1   18109    1453  -2
   0   5   1   18109    1453   1
  -2  -5   1   82742    4102  -2
   1   5   1   82742    4102   1
  -3  -5   1   70312    4485  -2
   2   5   1   70312    4485   1
   3   5   1  121976    7530   1
   4   5   1  131212    8122   1
   5   5   1  126882    5857   1
   6   5   1    7557    1252   1
   7   5   1    4864     929   1
   8   5   1   23734    1389   1
   9   5   1   34245    3466   1
  10   5   1   32129    2682   1
  11   5   1   34064    2626   1
  12   5   1   29319    2634   1
  13   5   1    7763    2323   1
  14   5   1     349    1960   1
  15   5   1     563    1819   1
  16   5   1   -1457    3248   1
  17   5   1    5356    2425   1
 -16   6   1     569    2389   1
 -15   6   1    1921    1717   1
 -14   6   1    2929    1698   1
 -13   6   1    6589    1547   1
 -12   6   1    6237    1390   1
 -11   6   1    -361    1188   1
 -10   6   1    1305    1642   1
  -9   6   1   10078    1242   1
  -8   6   1    -374    1017   1
  -7   6   1     540     988   1
  -6   6   1   28819    1732   1
  -5   6   1    1241    1100   1
  -4   6   1   11675    1212   1
   2  -6   1   11172    1382  -2
  -3   6   1   11172    1382   1
   1  -6   1   26712    2368  -2
  -2   6   1   26712    2368   1
   0  -6   1    4194    1795  -2
  -1   6   1    4194    1795   1
  -1  -6   1    4859    1135  -2
   0   6   1    4859    1135   1
  -2  -6   1   10519    1344  -2
   1   6   1   10519    1344   1
  -3  -6   1   25075    2179  -2
   2   6   1   25075    2179   1
   3   6   1    4463    1140   1
   4   6   1    3551    1012   1
   5   6   1   11163    1435   1
   6   6   1    2150     996   1
   7   6   1    -448    1004   1
   8   6   1    3284    1116   1
   9   6   1    3764    1084   1
  10   6   1    -397    1156   1
  11   6   1    1350    1259   1
  12   6   1     -26    1980   1
  13   6   1   -1598    2272   1
  14   6   1    -910    3029   1
  15   6   1   -2400    2400   1
  16   6   1     758    4015   1
 -14   7   1   -3276    4354   1
 -13   7   1   11850    1849   1
 -12   7   1   14554    1908   1
 -11   7   1   14644    1879   1
 -10   7   1   16537    1882   1
  -9   7   1    2288    1424   1
  -8   7   1    -143    1270   1
  -7   7   1     145    1395   1
  -6   7   1   16874    1811   1
  -5   7   1   79516    4636   1
  -4   7   1   83507    5331   1
   2  -7   1   48577    3298  -2
  -3   7   1   48577    3298   1
   1  -7   1   24438    3351  -2
  -2   7   1   24438    3351   1
   0  -7   1    4879    1323  -2
  -1   7   1    4879    1323   1
  -1  -7   1     729    1226  -2
   0   7   1     729    1226   1
  -2  -7   1   23244    2323  -2
   1   7   1   23244    2323   1
  -3  -7   1   40763    2887  -2
   2   7   1   40763    2887   1
   3   7   1   60978    4701   1
   4   7   1   69142    4065   1
   5   7   1   24754    2121   1
   6   7   1     684    1384   1
   7   7   1     -49    1234   1
   8   7   1    -571    2071   1
   9   7   1   15347    1774   1
  10   7   1   12377    2486   1
  11   7   1   18550    2822   1
  12   7   1   11608    4634   1
  13   7   1    1028    2719   1
 -11   8   1    3116    1967   1
 -10   8   1    1574    1632   1
  -9   8   1   -1364    1573   1
  -8   8   1   -1538    1538   1
  -7   8   1    2097    1512   1
  -6   8   1    5949    1673   1
  -5   8   1    1209    2048   1
  -4   8   1    4330    1448   1
   2  -8   1    8334    1501  -2
  -3   8   1    8334    1501   1
   1  -8   1    1807    1430  -2
  -2   8   1    1807    1430   1
   0  -8   1      74    1279  -2
  -1   8   1      74    1279   1
  -1  -8   1    -621    1327  -2
   0   8   1    -621    1327   1
  -2  -8   1    2421    1385  -2
   1   8   1    2421    1385   1
  -3  -8   1    4738    1322  -2
   2   8   1    4738    1322   1
   3   8   1    -323    1252   1
   4   8   1     207    1318   1
   5   8   1      43    1263   1
   6   8   1    -966    1422   1
   7   8   1     671    1831   1
   8   8   1   -1206    1528   1
   9   8   1    -169    1825   1
  10   8   1   -1799    1799   1
  -5   9   1    6823    1926   1
  -4   9   1   16233    2223   1
   2  -9   1   12558    2014  -2
  -3   9   1   12558    2014   1
   1  -9   1    3699    1740  -2
  -2   9   1    3699    1740   1
   0  -9   1    3971    1788  -2
  -1   9   1    3971    1788   1
  -1  -9   1    1756    1584  -2
   0   9   1    1756    1584   1
  -2  -9   1    6545    1567  -2
   1   9   1    6545    1567   1
  -3  -9   1   14841    2052  -2
   2   9   1   14841    2052   1
   3   9   1   13705    1902   1
   4   9   1   12184    1853   1
 -22   0   2    1814    5112   1
 -21   0   2    -157    2725   1
 -20   0   2   -1302    2312   1
 -19   0   2    1744    3898   1
 -18   0   2   44744   17932   1
 -17   0   2   35479    5345   1
 -16   0   2   55279    9174   1
 -15   0   2  249575   23253   1
 -14   0   2   26916    4098   1
 -13   0   2   49217    7186   1
 -12   0   2   18547    2864   1
 -11   0   2     976    1725   1
 -10   0   2  271322   27667   1
  -9   0   2  426085   45192   1
  -8   0   2  539744   57165   1
  -7   0   2  280706   33472   1
  -6   0   2   26186   16612   1
  -5   0   2   90174   10589   1
  -4   0   2  138640   20945   1
  -3   0   2   20748    6979   1
   0   0   2  848599   73135  -2
  -2   0   2  848599   73135   1
  -1   0   2  164664   14201  -2
  -1   0   2  164664   14201   1
  -2   0   2 1211634  101632  -2
   0   0   2 1211634  101632   1
   1   0   2  194252   20369   1
   2   0   2  642340   53428   1
   3   0   2   28407    7852   1
   4   0   2  469546   45862   1
   5   0   2   48040   10465   1
   6   0   2  416774   49701   1
   7   0   2   89783   14984   1
   8   0   2   58310   15431   1
   9   0   2    5389    1752   1
  10   0   2    -467     888   1
  11   0   2    4932    2525   1
  12   0   2   41679    8502   1
  13   0   2  116233   19740   1
  14   0   2   39728    6990   1
  15   0   2   14011    3363   1
  16   0   2   28124    4548   1
  17   0   2   -3178    3178   1
  18   0   2    1358    2936   1
  19   0   2   -3048    3048   1
  20   0   2    3987    4354   1
 -22   1   2    3625    5457   1
 -21   1   2    4205    1809   1
 -20   1   2    -671    2610   1
 -19   1   2   -1345    1693   1
 -18   1   2    1683    2162   1
 -17   1   2    2034    2030   1
 -16   1   2    2168    1616   1
 -15   1   2     758    1284   1
 -14   1   2     526     982   1
 -13   1   2    -177     885   1
 -12   1   2   33662    3840   1
 -11   1   2    6092     927   1
 -10   1   2   49759    3089   1
  -9   1   2   56515    3638   1
  -8   1   2    2183     911   1
  -7   1   2  122557    7371   1
  -6   1   2    5126     710   1
  -5   1   2   36847    2459   1
  -4   1   2  659452   37915   1
  -3   1   2  374583   21612   1
   0  -1   2  426759   22442  -2
  -2   1   2  426759   22442   1
  -1  -1   2   57333    3314  -2
  -1   1   2   57333    3314   1
  -2  -1   2  102257   13695  -2
   0   1   2  102257   13695   1
   1   1   2  173089   14931   1
   2   1   2  111103   18178   1
   3   1   2   49607   16739   1
   4   1   2   21902    1730   1
   5   1   2   27483    8260   1
   6   1   2   23750    2529   1
   7   1   2   27230    3281   1
   8   1   2   30468    3759   1
   9   1   2    9201    1072   1
  10   1   2   19906    2959   1
  11   1   2      32    1618   1
  12   1   2    -134    1378   1
  13   1   2    6484    1567   1
  14   1   2    4305    1611   1
  15   1   2    9113    3011   1
  16   1   2    5742    3987   1
  17   1   2    4682    2235   1
  18   1   2    7177    2109   1
  19   1   2    1825    2217   1
  20   1   2    1371    3131   1
 -21   2   2    -348    3039   1
 -20   2   2     801    1691   1
 -19   2   2    -705    1570   1
 -18   2   2    2216    1584   1
 -17   2   2    2578    2453   1
 -16   2   2    6473    1567   1
 -15   2   2   19552    4589   1
 -14   2   2    -492    1029   1
 -13   2   2    1004    1015   1
 -12   2   2    4830    1235   1
 -11   2   2    6811    1454   1
 -10   2   2   14775    6173   1
  -9   2   2  103122   10465   1
  -8   2   2  154120   18649   1
  -7   2   2   80807    6046   1
  -6   2   2   62566    3644   1
  -5   2   2   24912    3742   1
  -4   2   2   36205    5720   1
   1  -2   2  157118   23259  -2
  -3   2   2  157118   23259   1
   0  -2   2  652078   48411  -2
  -2   2   2  652078   48411   1
  -1  -2   2 1515551   83604  -2
  -1   2   2 1515551   83604   1
  -2  -2   2  995243   49441  -2
   0   2   2  995243   49441   1
  -3  -2   2  782826   39032  -2
   1   2   2  782826   39032   1
   2   2   2  291875   15715   1
   3   2   2  184372   10508   1
   4   2   2   58743    4372   1
   5   2   2  288378   15516   1
   6   2   2  569179   35371   1
   7   2   2  223699   11605   1
   8   2   2  208504   11659   1
   9   2   2   74271    4481   1
  10   2   2   51805    4629   1
  11   2   2   15748    1604   1
  12   2   2    -236    1190   1
  13   2   2   84295    7948   1
  14   2   2   44663    5469   1
  15   2   2   12040    2331   1
  16   2   2   14435    2523   1
  17   2   2    3049    1955   1
  18   2   2     135    2235   1
  19   2   2   -3542    3542   1
 -20   3   2     376    2227   1
 -19   3   2    2213    1814   1
 -18   3   2    8114    2319   1
 -17   3   2   11504    4169   1
 -16   3   2    3777    1251   1
 -15   3   2    3140    2827   1
 -14   3   2   12166    1784   1
 -13   3   2   25658    1831   1
 -12   3   2    3954    1121   1
 -11   3   2    2100     852   1
 -10   3   2     195     717   1
  -9   3   2    2459     769   1
  -8   3   2  194593    9654   1
  -7   3   2   24712    1625   1
  -6   3   2  309120   14927   1
  -5   3   2  306885   16140   1
  -4   3   2   61374    7541   1
   1  -3   2   17004    2334  -2
  -3   3   2   17004    2334   1
   0  -3   2   54289    6108  -2
  -2   3   2   54289    6108   1
  -1  -3   2  356967   17531  -2
  -1   3   2  356967   17531   1
  -2  -3   2  233232   11638  -2
   0   3   2  233232   11638   1
  -3  -3   2   67415    3087  -2
   1   3   2   67415    3087   1
   2   3   2  245880   18614   1
   3   3   2   50189    6171   1
   4   3   2   54636    7810   1
   5   3   2    9403    1184   1
   6   3   2   63431    3445   1
   7   3   2    6149    1078   1
   8   3   2   17978    2126   1
   9   3   2    1301     765   1
  10   3   2     922    1468   1
  11   3   2   25596    2736   1
  12   3   2   49042    4799   1
  13   3   2    7116    1807   1
  14   3   2    4064    1646   1
  15   3   2    2367    1629   1
  16   3   2   -1407    2804   1
  17   3   2    3342    2414   1
  18   3   2    -795    2210   1
  19   3   2    9488    2926   1
 -19   4   2   11209    2120   1
 -18   4   2    3244    1877   1
 -17   4   2   14088    2287   1
 -16   4   2   22466    2217   1
 -15   4   2   20087    2124   1
 -14   4   2   60356    4218   1
 -13   4   2   30108    3351   1
 -12   4   2   40962    2632   1
 -11   4   2   73548    5791   1
 -10   4   2    5529     903   1
  -9   4   2   85270    4396   1
  -8   4   2   76676    5247   1
  -7   4   2   44836    2829   1
  -6   4   2  244633   24412   1
  -5   4   2    3059    2170   1
   2  -4   2  115728   10063  -2
  -4   4   2  115728   10063   1
   1  -4   2   39852    2524  -2
  -3   4   2   39852    2524   1
   0  -4   2   27579    1817  -2
  -2   4   2   27579    1817   1
  -1  -4   2  350623   15707  -2
  -1   4   2  350623   15707   1
  -2  -4   2   22516    3253  -2
   0   4   2   22516    3253   1
  -3  -4   2   10249    1431  -2
   1   4   2   10249    1431   1
  -4  -4   2  160696    9594  -2
   2   4   2  160696    9594   1
   3   4   2   15362    1519   1
   4   4   2   41579    5171   1
   5   4   2   10252    1454   1
   6   4   2    9701    1961   1
   7   4   2   20443    2884   1
   8   4   2    -349     879   1
   9   4   2   16447    3478   1
  10   4   2    9530    1656   1
  11   4   2    5300    1440   1
  12   4   2   11618    1730   1
  13   4   2    3105    1474   1
  14   4   2    6604    1944   1
  15   4   2    2844    2358   1
  16   4   2    6010    2467   1
  17   4   2    9080    2528   1
  18   4   2    3739    2778   1
 -18   5   2   -4052    4052   1
 -17   5   2   -1038    3610   1
 -16   5   2    -574    1846   1
 -15   5   2    1081    1367   1
 -14   5   2    -637    1260   1
 -13   5   2     405    1170   1
 -12   5   2     668    1174   1
 -11   5   2   44054    3953   1
 -10   5   2   18687    1650   1
  -9   5   2   11826    1238   1
  -8   5   2    8375    1127   1
  -7   5   2    6624    1114   1
  -6   5   2    7127    1079   1
  -5   5   2    5781    1779   1
   2  -5   2  100959    7041  -2
  -4   5   2  100959    7041   1
   1  -5   2  193720   13099  -2
  -3   5   2  193720   13099   1
   0  -5   2   55010    7163  -2
  -2   5   2   55010    7163   1
  -1  -5   2    4491    1385  -2
  -1   5   2    4491    1385   1
  -2  -5   2   26727    3121  -2
   0   5   2   26727    3121   1
  -3  -5   2   42833    7224  -2
   1   5   2   42833    7224   1
  -4  -5   2   27939    2189  -2
   2   5   2   27939    2189   1
   3   5   2   12770    1472   1
   4   5   2   13639    1021   1
   5   5   2   18129    1219   1
   6   5   2    1741     853   1
   7   5   2    7404    1266   1
   8   5   2   10599    2046   1
   9   5   2   30239    2595   1
  10   5   2    3506    1219   1
  11   5   2    1310    1705   1
  12   5   2    -227    1896   1
  13   5   2    3706    3608   1
  14   5   2    6981    2130   1
  15   5   2    3947    2414   1
  16   5   2   14370    2965   1
 -16   6   2   -1740    2165   1
 -15   6   2    1497    1718   1
 -14   6   2    2266    1554   1
 -13   6   2    5897    1283   1
 -12   6   2   11301    1546   1
 -11   6   2   12398    1433   1
 -10   6   2    7680    1361   1
  -9   6   2    7064    1294   1
  -8   6   2    3005    1050   1
  -7   6   2   12463    1570   1
  -6   6   2   90974   11076   1
  -5   6   2   53346    4881   1
   2  -6   2  156966   12797  -2
  -4   6   2  156966   12797   1
   1  -6   2   75388   12215  -2
  -3   6   2   75388   12215   1
   0  -6   2   22897    2770  -2
  -2   6   2   22897    2770   1
  -1  -6   2  135194    6353  -2
  -1   6   2  135194    6353   1
  -2  -6   2   36471    7490  -2
   0   6   2   36471    7490   1
  -3  -6   2   81884    5406  -2
   1   6   2   81884    5406   1
  -4  -6   2  324201   17403  -2
   2   6   2  324201   17403   1
   3   6   2  116998    8102   1
   4   6   2   84988    6682   1
   5   6   2   39895    3150   1
   6   6   2   15986    1933   1
   7   6   2   41479    2606   1
   8   6   2   24621    1777   1
   9   6   2   37173    3137   1
  10   6   2   38188    6376   1
  11   6   2   24985    2544   1
  12   6   2   15290    2394   1
  13   6   2    -891    2457   1
  14   6   2    1705    2419   1
  15   6   2   -1089    4599   1
 -14   7   2   -1468    3665   1
 -13   7   2   -1634    1634   1
 -12   7   2   10564    1664   1
 -11   7   2     478    1461   1
 -10   7   2    6484    1349   1
  -9   7   2   16031    1623   1
  -8   7   2     784    1352   1
  -7   7   2   18416    1701   1
  -6   7   2    6659    1429   1
  -5   7   2   19320    1816   1
   2  -7   2   31907    3181  -2
  -4   7   2   31907    3181   1
   1  -7   2   11061    1570  -2
  -3   7   2   11061    1570   1
   0  -7   2   27257    2249  -2
  -2   7   2   27257    2249   1
  -1  -7   2   38204    2694  -2
  -1   7   2   38204    2694   1
  -2  -7   2   14588    1570  -2
   0   7   2   14588    1570   1
  -3  -7   2   13833    1465  -2
   1   7   2   13833    1465   1
  -4  -7   2   16228    1526  -2
   2   7   2   16228    1526   1
   3   7   2    9451    1456   1
   4   7   2    3703    1256   1
   5   7   2    3210    1246   1
   6   7   2    4349    1472   1
   7   7   2    1298    1531   1
   8   7   2    7734    1602   1
   9   7   2    -205    1622   1
  10   7   2    5782    1950   1
  11   7   2    4345    5324   1
  12   7   2   -2966    2966   1
 -11   8   2    9098    1960   1
 -10   8   2    6611    1802   1
  -9   8   2    1378    1835   1
  -8   8   2    3113    1508   1
  -7   8   2   11608    1896   1
  -6   8   2    8843    1765   1
  -5   8   2   29169    1610   1
   2  -8   2   18218    1912  -2
  -4   8   2   18218    1912   1
   1  -8   2    5002    1526  -2
  -3   8   2    5002    1526   1
   0  -8   2    2193    1491  -2
  -2   8   2    2193    1491   1
  -1  -8   2    -790    1303  -2
  -1   8   2    -790    1303   1
  -2  -8   2     484    1248  -2
   0   8   2     484    1248   1
  -3  -8   2     755    1293  -2
   1   8   2     755    1293   1
  -4  -8   2    8332    1254  -2
   2   8   2    8332    1254   1
   3   8   2   14260    1398   1
   4   8   2    4948    1355   1
   5   8   2    2516    1615   1
   6   8   2    2674    1374   1
   7   8   2   -1718    1718   1
   8   8   2    -432    1747   1
   9   8   2    3361    2301   1
   2  -9   2    3438    1610  -2
  -4   9   2    3438    1610   1
   1  -9   2    7207    1758  -2
  -3   9   2    7207    1758   1
   0  -9   2    5301    1821  -2
  -2   9   2    5301    1821   1
  -1  -9   2    2682    1796  -2
  -1   9   2    2682    1796   1
  -2  -9   2   12180    1887  -2
   0   9   2   12180    1887   1
  -3  -9   2    7981    1732  -2
   1   9   2    7981    1732   1
  -4  -9   2     911    2142  -2
   2   9   2     911    2142   1
 -21   1   3     -81    2014   1
 -20   1   3   -2113    2503   1
 -19   1   3    5389    2029   1
 -18   1   3    5011    2016   1
 -17   1   3   52966    6098   1
 -16   1   3   45598    5182   1
 -15   1   3   -1649    1649   1
 -14   1   3   13550    2090   1
 -13   1   3   -1186    1254   1
 -12   1   3    -802    1178   1
 -11   1   3  139747   10872   1
 -10   1   3   39662    5204   1
  -9   1   3  163597    9452   1
  -8   1   3  154321    9455   1
  -6   1   3   64379    5901   1
  -5   1   3     736     776   1
  -4   1   3     864    1387   1
  -3   1   3  628081   65022   1
  -1  -1   3  488675   37319  -2
  -2   1   3  488675   37319   1
  -2  -1   3  517921   34129  -2
  -1   1   3  517921   34129   1
   0   1   3  150019   23262   1
   1   1   3    2901    1886   1
   2   1   3   11967    1041   1
   3   1   3   19395    3885   1
   4   1   3  238217   16055   1
   5   1   3   68324    7591   1
   6   1   3  126013   11442   1
   7   1   3  188574   12366   1
   8   1   3    7474    3830   1
   9   1   3   -2963    2963   1
  10   1   3    -475    1808   1
  11   1   3   15268    2527   1
  12   1   3   40351    3756   1
  13   1   3   24540    3696   1
  14   1   3   22417    3319   1
  15   1   3    4633    4423   1
  16   1   3    2399    2087   1
  17   1   3   -2335    2335   1
  18   1   3    3267    2463   1
  19   1   3    1736    3739   1
 -21   2   3    2628    1876   1
 -20   2   3     626    1946   1
 -19   2   3     575    2238   1
 -18   2   3    9591    2174   1
 -17   2   3    3693    1814   1
 -16   2   3     -93    2710   1
 -15   2   3    3097    1706   1
 -14   2   3   25173    2250   1
 -13   2   3   10341    1790   1
 -12   2   3    3156     834   1
 -11   2   3   11890    2474   1
 -10   2   3   42563    3053   1
  -9   2   3   22312    1371   1
  -8   2   3    2051     936   1
  -7   2   3   92194    6840   1
  -6   2   3    4842    1303   1
  -5   2   3   62905    3489   1
  -4   2   3   61925    3611   1
   0  -2   3  182479   10784  -2
  -3   2   3  182479   10784   1
  -1  -2   3   23145    2589  -2
  -2   2   3   23145    2589   1
  -2  -2   3  100387    4652  -2
  -1   2   3  100387    4652   1
  -3  -2   3   25347    4202  -2
   0   2   3   25347    4202   1
   1   2   3  229243   11606   1
   2   2   3   11870    2657   1
   3   2   3   56874    5849   1
   4   2   3   14680    3932   1
   5   2   3   56701    5747   1
   6   2   3    4310     856   1
   7   2   3   26985    2141   1
   8   2   3     953    1011   1
   9   2   3    8268    1254   1
  10   2   3    2544    1164   1
  11   2   3      54    1176   1
  12   2   3    2369    1271   1
  13   2   3   15550    2795   1
  14   2   3    6608    3285   1
  15   2   3    -189    2178   1
  16   2   3    4881    2197   1
  17   2   3   -2109    4677   1
  18   2   3    3416    2625   1
 -20   3   3    3127    2148   1
 -19   3   3    -443    1950   1
 -18   3   3    7564    2086   1
 -17   3   3   17518    2887   1
 -16   3   3   12807    2077   1
 -15   3   3   12313    2163   1
 -14   3   3    2838    1239   1
 -13   3   3   17733    2482   1
 -12   3   3    7734    1181   1
 -11   3   3   16608    1254   1
 -10   3   3  111223    7598   1
  -9   3   3   18306    1725   1
  -8   3   3   65739    3673   1
  -7   3   3   36497    2302   1
  -6   3   3   10080    1840   1
  -5   3   3  126497    6523   1
  -4   3   3   27405    1819   1
   0  -3   3  201009   10333  -2
  -3   3   3  201009   10333   1
  -1  -3   3  211239   12989  -2
  -2   3   3  211239   12989   1
  -2  -3   3   91677    7315  -2
  -1   3   3   91677    7315   1
  -3  -3   3  163731    7762  -2
   0   3   3  163731    7762   1
   1   3   3   29727    2025   1
   2   3   3   20366    3059   1
   3   3   3   88487    4831   1
   4   3   3   67604    3258   1
   5   3   3   48218    3608   1
   6   3   3   62087    3560   1
   7   3   3   25788    2972   1
   8   3   3   16784    1949   1
   9   3   3    8769    1432   1
  10   3   3    3986    1737   1
  11   3   3   24980    2832   1
  12   3   3   12270    1902   1
  13   3   3    5391    1584   1
  14   3   3   18849    2797   1
  15   3   3    3736    2291   1
  16   3   3    2388    2335   1
  17   3   3    1757    2641   1
  18   3   3    5378    3421   1
 -19   4   3    3082    2098   1
 -18   4   3    6244    1927   1
 -17   4   3   -1711    1711   1
 -16   4   3   -1366    1714   1
 -15   4   3    3565    1882   1
 -14   4   3   13105    1500   1
 -13   4   3    2553    1039   1
 -12   4   3     455    1019   1
 -11   4   3    8572    1065   1
 -10   4   3   46093    3687   1
  -9   4   3     838     814   1
  -8   4   3   12381    1130   1
  -7   4   3   47704    3344   1
  -6   4   3    1853     952   1
  -5   4   3   13965    1108   1
  -4   4   3    6891    1186   1
   0  -4   3   71551    7489  -2
  -3   4   3   71551    7489   1
  -1  -4   3   43929    2374  -2
  -2   4   3   43929    2374   1
  -2  -4   3   27353    2862  -2
  -1   4   3   27353    2862   1
  -3  -4   3   39775    2225  -2
   0   4   3   39775    2225   1
   1   4   3   36209    2246   1
   2   4   3    8924     744   1
   3   4   3   10218     779   1
   4   4   3   13983    1088   1
   5   4   3   26526    1703   1
   6   4   3    -807     807   1
   7   4   3   25012    2705   1
   8   4   3    7340    1222   1
   9   4   3    3988    1357   1
  10   4   3     380    1116   1
  11   4   3    -433    1198   1
  12   4   3    3869    1348   1
  13   4   3    4034    1676   1
  14   4   3    2493    1933   1
  15   4   3    5479    2445   1
  16   4   3     247    4485   1
  17   4   3   -2634    2634   1
 -18   5   3      18    2260   1
 -17   5   3    1968    1832   1
 -16   5   3   -2635    2635   1
 -15   5   3    7853    1622   1
 -14   5   3    4820    1621   1
 -13   5   3   23451    2383   1
 -12   5   3    9061    1200   1
 -11   5   3    -553    1023   1
 -10   5   3   46237    3721   1
  -9   5   3     333     971   1
  -8   5   3    5112    1072   1
  -7   5   3   47791    4411   1
  -6   5   3   11451    3797   1
  -5   5   3  140211    7168   1
   1  -5   3   70477    4056  -2
  -4   5   3   70477    4056   1
   0  -5   3   45989    3218  -2
  -3   5   3   45989    3218   1
  -1  -5   3   42462    5787  -2
  -2   5   3   42462    5787   1
  -2  -5   3   10299    1660  -2
  -1   5   3   10299    1660   1
  -3  -5   3   77845    3922  -2
   0   5   3   77845    3922   1
  -4  -5   3   63085    4133  -2
   1   5   3   63085    4133   1
   2   5   3   42308    2624   1
   3   5   3   96423    6855   1
   4   5   3   31759    2758   1
   5   5   3   15262    1263   1
   6   5   3   15058    1140   1
   7   5   3    2746    1866   1
   8   5   3   10056    2563   1
   9   5   3   24932    2368   1
  10   5   3   13755    3691   1
  11   5   3   24362    2895   1
  12   5   3    3520    1916   1
  13   5   3   -1157    1921   1
  14   5   3    1890    2658   1
  15   5   3    1123    2933   1
 -16   6   3    -115    2216   1
 -15   6   3     924    1838   1
 -14   6   3      35    1746   1
 -13   6   3   -1418    1418   1
 -12   6   3   -1039    1185   1
 -11   6   3    -883    1274   1
 -10   6   3    3057    1167   1
  -9   6   3    1990    1236   1
  -8   6   3   11184    1327   1
  -7   6   3    6083    1306   1
  -6   6   3    2782    1165   1
  -5   6   3    9206    1332   1
   1  -6   3    3384    1176  -2
  -4   6   3    3384    1176   1
   0  -6   3    8092    4015  -2
  -3   6   3    8092    4015   1
  -1  -6   3   15540    4302  -2
  -2   6   3   15540    4302   1
  -2  -6   3    3971    1398  -2
  -1   6   3    3971    1398   1
  -3  -6   3   61279    4881  -2
   0   6   3   61279    4881   1
  -4  -6   3    5060    1876  -2
   1   6   3    5060    1876   1
   2   6   3    4968    1031   1
   3   6   3    6682    1000   1
   4   6   3    7267     991   1
   5   6   3     842     950   1
   6   6   3    3292    1041   1
   7   6   3    4808    1127   1
   8   6   3    2945    1357   1
   9   6   3     890    1786   1
  10   6   3     851    2176   1
  11   6   3     604    1846   1
  12   6   3      66    2156   1
  13   6   3    2735    2149   1
  14   6   3   -1395    3433   1
 -14   7   3   12633    2805   1
 -13   7   3   15783    2458   1
 -12   7   3    9396    1777   1
 -11   7   3    9246    1670   1
 -10   7   3    6800    2056   1
  -9   7   3    -452    1315   1
  -8   7   3    1535    1996   1
  -7   7   3   16610    2102   1
  -6   7   3   22450    2291   1
  -5   7   3   41253    3898   1
   1  -7   3   41141    3567  -2
  -4   7   3   41141    3567   1
   0  -7   3   22156    4021  -2
  -3   7   3   22156    4021   1
  -1  -7   3    2309    2713  -2
  -2   7   3    2309    2713   1
  -2  -7   3    -311    1231  -2
  -1   7   3    -311    1231   1
  -3  -7   3   12671    2717  -2
   0   7   3   12671    2717   1
  -4  -7   3   37443    2618  -2
   1   7   3   37443    2618   1
   2   7   3   32099    2455   1
   3   7   3   33216    2458   1
   4   7   3   19715    2147   1
   5   7   3    2243    1345   1
   6   7   3      93    1196   1
   7   7   3   -1375    1917   1
   8   7   3    6332    3107   1
   9   7   3   11330    2266   1
  10   7   3   11839    2660   1
  11   7   3   10469    3503   1
 -10   8   3   -1287    1627   1
  -9   8   3    2431    1790   1
  -8   8   3    2806    1649   1
  -7   8   3    1966    1508   1
  -6   8   3    4651    1648   1
  -5   8   3    4306    2623   1
   1  -8   3    1709    2069  -2
  -4   8   3    1709    2069   1
   0  -8   3    4381    1538  -2
  -3   8   3    4381    1538   1
  -1  -8   3    3594    1492  -2
  -2   8   3    3594    1492   1
  -2  -8   3    4040    1660  -2
  -1   8   3    4040    1660   1
  -3  -8   3    6232    1457  -2
   0   8   3    6232    1457   1
  -4  -8   3   10960    1605  -2
   1   8   3   10960    1605   1
   2   8   3      13    2113   1
   3   8   3    8498    1502   1
   4   8   3    1039    1516   1
   5   8   3   -1162    1604   1
   6   8   3   -1403    1701   1
   7   8   3     548    1899   1
 -21   0   4   -2497    3394   1
 -20   0   4    6571    3521   1
 -19   0   4   -2644    2644   1
 -18   0   4    8788    3387   1
 -17   0   4   22554    4401   1
 -16   0   4   -2134    3431   1
 -15   0   4   19657    4225   1
 -14   0   4    5357    2414   1
 -13   0   4    6872    2277   1
 -12   0   4   19574    3516   1
 -11   0   4   28409    6017   1
 -10   0   4   25754    9756   1
  -9   0   4   78407   11557   1
  -7   0   4   29869    6473   1
  -6   0   4  169776   19338   1
  -4   0   4  107317   15391   1
  -1   0   4   71069    9186  -2
  -3   0   4   71069    9186   1
  -2   0   4  562631   94631  -2
  -2   0   4  562631   94631   1
  -3   0   4  168210   28462  -2
  -1   0   4  168210   28462   1
   0   0   4   68362   15414   1
   1   0   4  205504   48295   1
   2   0   4   27825    7177   1
   4   0   4  147630   19761   1
   5   0   4  160270   21388   1
   6   0   4  215604   30551   1
   7   0   4  126724   16255   1
   8   0   4   61579   10152   1
   9   0   4   31583    4975   1
  10   0   4   14441    3868   1
  11   0   4   43465    6623   1
  12   0   4   33871    6908   1
  13   0   4   58821    8594   1
  14   0   4   59985   24617   1
  15   0   4   16801    4217   1
  16   0   4    6750    3775   1
  17   0   4   -4090    4090   1
  18   0   4   -4879    4879   1
 -21   1   4    3317    2486   1
 -20   1   4    5265    3451   1
 -19   1   4    4604    2205   1
 -18   1   4    2206    1899   1
 -17   1   4    9489    1791   1
 -16   1   4    1442    1809   1
 -15   1   4    -723    1474   1
 -14   1   4    5348    1325   1
 -13   1   4     544    1314   1
 -12   1   4   30076    3434   1
 -11   1   4   -1357    1357   1
 -10   1   4    5902    1083   1
  -9   1   4    2834    1436   1
  -8   1   4   44850    5725   1
  -7   1   4   15589    1703   1
  -6   1   4   10776    1189   1
  -5   1   4   46781    3714   1
  -4   1   4   48984    8369   1
  -1  -1   4   50860    7533  -2
  -3   1   4   50860    7533   1
  -2  -1   4   90196    8203  -2
  -2   1   4   90196    8203   1
  -3  -1   4  127601    7743  -2
  -1   1   4  127601    7743   1
   0   1   4  259255   15211   1
   1   1   4   67093    3961   1
   2   1   4   43336    2648   1
   3   1   4   28802    3727   1
   4   1   4    7739    1207   1
   5   1   4   41495    2921   1
   6   1   4    6683    1033   1
   7   1   4   14475    2187   1
   8   1   4   30580    3317   1
   9   1   4   -1780    1780   1
  10   1   4    -715    1531   1
  11   1   4     106    2027   1
  12   1   4     330    1762   1
  13   1   4   -2180    2180   1
  14   1   4    -532    2270   1
  15   1   4    -975    2745   1
  16   1   4    1825    3358   1
  17   1   4    2528    2602   1
  18   1   4    4140    2880   1
 -21   2   4   -2518    2827   1
 -20   2   4     470    2318   1
 -19   2   4    1611    2264   1
 -18   2   4    8555    2209   1
 -17   2   4   25889    2885   1
 -16   2   4   37716    3526   1
 -15   2   4   43428    5000   1
 -14   2   4   12312    1994   1
 -13   2   4   16320    1735   1
 -12   2   4   73427    8368   1
 -11   2   4   23271    2182   1
 -10   2   4  119057   11634   1
  -9   2   4  236913   14574   1
  -8   2   4  122509    6643   1
  -7   2   4  184628   11321   1
  -6   2   4   35518    2303   1
  -5   2   4  132684    6970   1
  -4   2   4  201752   10742   1
  -1  -2   4   70700    9172  -2
  -3   2   4   70700    9172   1
  -2  -2   4  455996   23768  -2
  -2   2   4  455996   23768   1
  -3  -2   4  309945   26863  -2
  -1   2   4  309945   26863   1
   0   2   4  110050    6776   1
   1   2   4   90751   10963   1
   2   2   4   14014    2649   1
   3   2   4   17669   11372   1
   4   2   4   23333    7986   1
   5   2   4   15230    3981   1
   7   2   4   11284    2164   1
   8   2   4   -1361    1361   1
   9   2   4   -1562    1562   1
  10   2   4   -1603    1603   1
  11   2   4   -2606    3147   1
  12   2   4   -3139    3617   1
  13   2   4   -1574    2465   1
  14   2   4   -2776    2776   1
  15   2   4    2968    6548   1
  16   2   4    -593    2674   1
  17   2   4    1543    3979   1
 -20   3   4    2224    2509   1
 -19   3   4   -2147    2769   1
 -18   3   4    2493    2053   1
 -17   3   4      65    1835   1
 -16   3   4   24191    4587   1
 -15   3   4   23557    2521   1
 -14   3   4    2608    1565   1
 -13   3   4    8993    1716   1
 -12   3   4   36813    3945   1
 -11   3   4     671    1079   1
 -10   3   4    7408     868   1
  -9   3   4   11930     999   1
  -8   3   4   35277    2717   1
  -7   3   4   11719    4127   1
  -6   3   4   25256    3418   1
  -5   3   4   13155    4138   1
  -4   3   4  218690   10943   1
  -1  -3   4  101760    5180  -2
  -3   3   4  101760    5180   1
  -2  -3   4   25670    1910  -2
  -2   3   4   25670    1910   1
  -3  -3   4   30814    2109  -2
  -1   3   4   30814    2109   1
   0   3   4   44442    3229   1
   1   3   4   37162    9392   1
   2   3   4   78560    3954   1
   3   3   4   76914    6251   1
   4   3   4   83099    5885   1
   5   3   4    3501    1230   1
   6   3   4   11129    1219   1
   7   3   4    -444    1061   1
   8   3   4   12900    1549   1
   9   3   4   -1342    1342   1
  10   3   4    8710    1769   1
  11   3   4    9053    2440   1
  12   3   4   -2254    2254   1
  13   3   4    1204    2408   1
  14   3   4   -1673    2750   1
  15   3   4    5722    4608   1
  16   3   4    -871    2953   1
 -19   4   4    3275    2774   1
 -18   4   4    -620    2214   1
 -17   4   4   -2030    2060   1
 -16   4   4    7788    1808   1
 -15   4   4     864    1865   1
 -14   4   4     141    3624   1
 -13   4   4    1577    1764   1
 -12   4   4   -1243    1243   1
 -11   4   4   -1247    1263   1
 -10   4   4    6250    1732   1
  -9   4   4    2208     974   1
  -8   4   4    9136    2440   1
  -7   4   4    1892     898   1
  -6   4   4   36616    2610   1
  -5   4   4   42921    4836   1
  -4   4   4    7119    1126   1
  -1  -4   4   28679    2456  -2
  -3   4   4   28679    2456   1
  -2  -4   4    4723    1782  -2
  -2   4   4    4723    1782   1
  -3  -4   4   71691    4599  -2
  -1   4   4   71691    4599   1
   0   4   4   58841    3896   1
   1   4   4   17120    2193   1
   2   4   4  165209    6862   1
   3   4   4   22595    1706   1
   4   4   4   19335    1299   1
   5   4   4   51614    3862   1
   6   4   4   13541    1492   1
   7   4   4   76545    4967   1
   8   4   4   44764    3830   1
   9   4   4   41096    3367   1
  10   4   4   42433    2965   1
  11   4   4    7643    1597   1
  12   4   4   28033    3582   1
  13   4   4    5767    2612   1
  14   4   4    -305    2748   1
  15   4   4    8747    4383   1
 -18   5   4    1526    4191   1
 -17   5   4   -1019    1996   1
 -16   5   4   -1040    2125   1
 -15   5   4     -51    1938   1
 -14   5   4    -632    1684   1
 -13   5   4    1944    1646   1
 -12   5   4    8717    1359   1
 -11   5   4    4537    1157   1
 -10   5   4   -1019    1019   1
  -9   5   4    5181    1265   1
  -8   5   4    7001    1162   1
  -7   5   4   45975    2329   1
  -6   5   4    9782    1118   1
  -5   5   4    8070    3198   1
   0  -5   4   31443    6307  -2
  -4   5   4   31443    6307   1
  -1  -5   4   19010    2844  -2
  -3   5   4   19010    2844   1
  -2  -5   4   66840    4978  -2
  -2   5   4   66840    4978   1
  -3  -5   4   53399    6805  -2
  -1   5   4   53399    6805   1
  -4  -5   4   86524    6342  -2
   0   5   4   86524    6342   1
   1   5   4  108426    6574   1
   2   5   4    3820    2785   1
   3   5   4    6177     996   1
   4   5   4   10273    1225   1
   5   5   4    4046    1106   1
   6   5   4   10261    1438   1
   7   5   4    9727    1482   1
   8   5   4   18131    2030   1
   9   5   4    3443    1720   1
  10   5   4    2106    2164   1
  11   5   4    2426    2560   1
  12   5   4   -1207    2391   1
  13   5   4     443    4362   1
  14   5   4    -447    2935   1
 -16   6   4   11437    2481   1
 -15   6   4    7797    3191   1
 -14   6   4   16555    3461   1
 -13   6   4   40442   31148   1
 -12   6   4   15316    4368   1
 -11   6   4   15909    1579   1
 -10   6   4    7039    1390   1
  -9   6   4   10145    1409   1
  -8   6   4   41032    3327   1
  -7   6   4   61912    4034   1
  -6   6   4  139224    8430   1
  -5   6   4   90227   10823   1
   0  -6   4   32376    3007  -2
  -4   6   4   32376    3007   1
  -1  -6   4   34597    3725  -2
  -3   6   4   34597    3725   1
  -2  -6   4   13755    3213  -2
  -2   6   4   13755    3213   1
  -3  -6   4   26843    2201  -2
  -1   6   4   26843    2201   1
  -4  -6   4   40259    4406  -2
   0   6   4   40259    4406   1
   1   6   4   30149    2605   1
   2   6   4   92146    5344   1
   3   6   4   24346    4411   1
   4   6   4    8087    2136   1
   5   6   4    3225    1575   1
   6   6   4    4729    1274   1
   7   6   4    2736    1705   1
   8   6   4    3726    1811   1
   9   6   4    5641    2010   1
  10   6   4   -1876    1876   1
  11   6   4   -1264    2051   1
  12   6   4     465    3109   1
 -13   7   4     340    3172   1
 -12   7   4    1025    2237   1
 -11   7   4    -948    1827   1
 -10   7   4     596    1463   1
  -9   7   4     983    1451   1
  -8   7   4    1751    1323   1
  -7   7   4    2146    1425   1
  -6   7   4    3301    1425   1
  -5   7   4   21477    2333   1
   0  -7   4    4366    1723  -2
  -4   7   4    4366    1723   1
  -1  -7   4   14718    1846  -2
  -3   7   4   14718    1846   1
  -2  -7   4   11309    1735  -2
  -2   7   4   11309    1735   1
  -3  -7   4   23228    2436  -2
  -1   7   4   23228    2436   1
  -4  -7   4   15143    1886  -2
   0   7   4   15143    1886   1
   1   7   4    4084    1509   1
   2   7   4   22081    1775   1
   3   7   4   12209    1485   1
   4   7   4    1932    1667   1
   5   7   4    7970    1758   1
   6   7   4    1940    1863   1
   7   7   4    -653    2046   1
   8   7   4   -1027    2065   1
   9   7   4     211    4226   1
  -9   8   4    2557    1915   1
  -8   8   4    2792    1626   1
  -7   8   4    6521    2271   1
  -6   8   4   12055    2057   1
   1  -8   4   12981    1632  -2
  -5   8   4   12981    1632   1
   0  -8   4    4223    1545  -2
  -4   8   4    4223    1545   1
  -1  -8   4    1634    1488  -2
  -3   8   4    1634    1488   1
  -2  -8   4     122    1335  -2
  -2   8   4     122    1335   1
  -3  -8   4     214    1408  -2
  -1   8   4     214    1408   1
  -4  -8   4    4989    1522  -2
   0   8   4    4989    1522   1
  -5  -8   4   20215    2713  -2
   1   8   4   20215    2713   1
   2   8   4   21255    2131   1
   3   8   4   15439    1981   1
   4   8   4    3536    1778   1
   5   8   4     722    1724   1
 -21   1   5   -1138    2582   1
 -20   1   5    2193    2068   1
 -19   1   5   13164    2573   1
 -18   1   5   23760    2909   1
 -17   1   5    4813    2133   1
 -16   1   5   31023    3014   1
 -15   1   5    2355    3670   1
 -14   1   5    1097    1475   1
 -13   1   5    -650    1241   1
 -12   1   5    -131    1524   1
 -11   1   5  229992   19996   1
 -10   1   5   33265    3460   1
  -9   1   5   39587    7944   1
  -8   1   5  115668    9103   1
  -7   1   5   10627    2142   1
  -6   1   5    6060     833   1
  -4   1   5  112297   12572   1
  -2  -1   5  396832   22748  -2
  -3   1   5  396832   22748   1
  -3  -1   5  175208   11393  -2
  -2   1   5  175208   11393   1
  -1   1   5  161593   16745   1
   0   1   5   44756    3695   1
   1   1   5   12606    1405   1
   2   1   5    4537     926   1
   3   1   5   44614    3889   1
   4   1   5   78835    6981   1
   5   1   5  114789    9575   1
   6   1   5    8664    9098   1
   7   1   5   13253    8850   1
   8   1   5    3455    1390   1
   9   1   5    2123    4628   1
  10   1   5    7051    1857   1
  11   1   5   17484    2774   1
  12   1   5   23016    3486   1
  13   1   5   20044    3715   1
  14   1   5    5725    5470   1
  15   1   5   -1375    6637   1
  16   1   5   -2580    2580   1
 -20   2   5   -2469    3466   1
 -19   2   5    1480    4496   1
 -18   2   5    6079    2159   1
 -17   2   5    6114    3461   1
 -16   2   5    3319    1769   1
 -15   2   5    -356    1495   1
 -14   2   5    7864    1640   1
 -13   2   5    5500    1547   1
 -12   2   5    3241    1271   1
 -11   2   5    1678    1298   1
 -10   2   5    8752    1399   1
  -9   2   5   31306    2625   1
  -8   2   5    5854    1570   1
  -7   2   5    9598    2573   1
  -6   2   5    9399    1521   1
  -5   2   5  101595    5729   1
  -4   2   5    8170    3665   1
  -2  -2   5   15000    1439  -2
  -3   2   5   15000    1439   1
  -3  -2   5   13712    1937  -2
  -2   2   5   13712    1937   1
  -1   2   5  102427    8306   1
   0   2   5   19796    6124   1
   1   2   5    9844    3160   1
   2   2   5    8937    1128   1
   3   2   5   63093    5356   1
   4   2   5    2551    1174   1
   5   2   5    -915    1375   1
   6   2   5    3472    1413   1
   7   2   5   11922    1589   1
   8   2   5     392    1514   1
   9   2   5    1231    2577   1
  10   2   5     331    3732   1
  11   2   5    3604    2041   1
  12   2   5   -1177    2198   1
  13   2   5    2358    2273   1
  14   2   5    2738    2440   1
  15   2   5    8209    3160   1
  16   2   5   -2985    2985   1
 -19   3   5    4485    3973   1
 -18   3   5    5027    1854   1
 -17   3   5    6289    1846   1
 -16   3   5    1601    1911   1
 -15   3   5   11876    2067   1
 -14   3   5    1938    1478   1
 -13   3   5    1535    1426   1
 -12   3   5   15549    2212   1
 -11   3   5   24630    3088   1
 -10   3   5   17553    4271   1
  -9   3   5   27043    2699   1
  -8   3   5   18297    1357   1
  -7   3   5   27903    2323   1
  -6   3   5     754     747   1
  -5   3   5   14507    2113   1
  -1  -3   5   95371    6087  -2
  -4   3   5   95371    6087   1
  -2  -3   5   76861    5468  -2
  -3   3   5   76861    5468   1
  -3  -3   5   88507    6600  -2
  -2   3   5   88507    6600   1
  -4  -3   5   56092    7526  -2
  -1   3   5   56092    7526   1
   0   3   5   64866    4328   1
   1   3   5   12072    1311   1
   2   3   5    -241    1049   1
   3   3   5   63612    7842   1
   4   3   5   27967    3321   1
   5   3   5   35061    3634   1
   6   3   5   29492    2327   1
   7   3   5    5303    1359   1
   8   3   5    8227    1431   1
   9   3   5    3975    2629   1
  10   3   5    6580    1945   1
  11   3   5   10763    2514   1
  12   3   5    5066    2420   1
  13   3   5    9970    2849   1
  14   3   5    2761    3461   1
  15   3   5    -165    3130   1
 -18   4   5    2634    2192   1
 -17   4   5      10    1931   1
 -16   4   5    3832    1842   1
 -15   4   5     121    1749   1
 -14   4   5    2168    1640   1
 -13   4   5    2177    1618   1
 -12   4   5    3244    1385   1
 -11   4   5    1825    1644   1
 -10   4   5    2504    2951   1
  -9   4   5   11746    1287   1
  -8   4   5   17878    1270   1
  -7   4   5    6839    1491   1
  -6   4   5    8192    1127   1
  -5   4   5   35399    2650   1
  -1  -4   5    9906    1288  -2
  -4   4   5    9906    1288   1
  -2  -4   5   13105    2251  -2
  -3   4   5   13105    2251   1
  -3  -4   5    1425    2173  -2
  -2   4   5    1425    2173   1
  -4  -4   5   57038    4222  -2
  -1   4   5   57038    4222   1
   0   4   5    9245    3130   1
   1   4   5    8315    1073   1
   2   4   5   10027    2079   1
   3   4   5   26959    2177   1
   4   4   5    8809    1189   1
   5   4   5     645     997   1
   6   4   5    7438    1246   1
   7   4   5    7015    1274   1
   8   4   5     817    1305   1
   9   4   5     897    1274   1
  10   4   5    1390    1766   1
  11   4   5    2129    2441   1
  12   4   5   -2527    3694   1
  13   4   5    3810    2612   1
  14   4   5   -1865    4551   1
 -17   5   5    1121    1971   1
 -16   5   5    1192    2957   1
 -15   5   5   11275    5177   1
 -14   5   5   13064    3794   1
 -13   5   5    2241    2185   1
 -12   5   5   21556    3127   1
 -11   5   5   -1394    1557   1
 -10   5   5    9456    1448   1
  -9   5   5   17573    1477   1
  -8   5   5    6072    1186   1
  -7   5   5   59489    4616   1
  -6   5   5   16496    2517   1
  -5   5   5   27609    2715   1
  -1  -5   5   69368    5040  -2
  -4   5   5   69368    5040   1
  -2  -5   5   16064    2968  -2
  -3   5   5   16064    2968   1
  -3  -5   5   15896    1529  -2
  -2   5   5   15896    1529   1
  -4  -5   5   22785    2216  -2
  -1   5   5   22785    2216   1
   0   5   5   59606    4449   1
   1   5   5   41483    3093   1
   2   5   5    9802    1398   1
   3   5   5   34713    3369   1
   4   5   5    4508    1267   1
   5   5   5    4798    2599   1
   6   5   5   12940    2176   1
   7   5   5    -353    1572   1
   8   5   5    7200    1765   1
   9   5   5    7015    3286   1
  10   5   5    4415    2574   1
  11   5   5   -2284    2573   1
  12   5   5   -4161    4476   1
 -15   6   5    3156    2374   1
 -14   6   5    1337    1900   1
 -13   6   5     360    1872   1
 -12   6   5    1089    2400   1
 -11   6   5    -275    1543   1
 -10   6   5   -1459    1811   1
  -9   6   5     636    1298   1
  -8   6   5    4131    1392   1
  -7   6   5    -854    1164   1
  -6   6   5    2072    1248   1
  -5   6   5    1343    1443   1
  -1  -6   5    7778    1242  -2
  -4   6   5    7778    1242   1
  -2  -6   5    2337    1241  -2
  -3   6   5    2337    1241   1
  -3  -6   5     481    1042  -2
  -2   6   5     481    1042   1
  -4  -6   5     249     988  -2
  -1   6   5     249     988   1
   0   6   5    3509    1115   1
   1   6   5    1937    1055   1
   2   6   5   -1019    1019   1
   3   6   5     829    1168   1
   4   6   5    3021    1574   1
   5   6   5   -2109    2109   1
   6   6   5    -809    1442   1
   7   6   5     578    1768   1
   8   6   5    1852    1848   1
   9   6   5   -1765    1765   1
  10   6   5    -530    2558   1
 -12   7   5    5547    2198   1
 -11   7   5   -2135    2135   1
 -10   7   5    3568    2939   1
  -9   7   5    2582    1683   1
  -8   7   5    4211    1384   1
  -7   7   5   10008    1680   1
  -6   7   5   17213    2120   1
  -5   7   5   10366    1343   1
  -1  -7   5   14785    2138  -2
  -4   7   5   14785    2138   1
  -2  -7   5    3626    1440  -2
  -3   7   5    3626    1440   1
  -3  -7   5     504    1378  -2
  -2   7   5     504    1378   1
  -4  -7   5    6451    1966  -2
  -1   7   5    6451    1966   1
   0   7   5   18747    2228   1
   1   7   5   20094    1712   1
   2   7   5   14403    2195   1
   3   7   5   13743    2278   1
   4   7   5    1259    2076   1
   5   7   5   -2262    2421   1
   6   7   5    3442    1964   1
   7   7   5    3092    2312   1
  -6   8   5      77    1781   1
   0  -8   5    3989    1675  -2
  -5   8   5    3989    1675   1
  -1  -8   5   -1529    1529  -2
  -4   8   5   -1529    1529   1
  -2  -8   5    2553    1700  -2
  -3   8   5    2553    1700   1
  -3  -8   5    1474    1729  -2
  -2   8   5    1474    1729   1
  -4  -8   5   -1623    1786  -2
  -1   8   5   -1623    1786   1
  -5  -8   5    -790    1678  -2
   0   8   5    -790    1678   1
   1   8   5    1199    1875   1
   2   8   5    4299    4943   1
 -20   0   6    -313    3523   1
 -19   0   6     -20    2712   1
 -18   0   6    5876    2549   1
 -17   0   6   31260    4652   1
 -16   0   6    2773    2527   1
 -15   0   6     -96    2644   1
 -14   0   6   10946    2554   1
 -13   0   6    6828    2569   1
 -12   0   6   31770    5476   1
 -11   0   6   45456    5746   1
 -10   0   6  130075   12692   1
  -9   0   6  107116   17488   1
  -7   0   6   72969    9702   1
  -6   0   6   99864   14734   1
  -5   0   6   99559   40177   1
  -2   0   6  350082   37038  -2
  -4   0   6  350082   37038   1
  -3   0   6  275643   30553  -2
  -3   0   6  275643   30553   1
  -4   0   6  343727   74149  -2
  -2   0   6  343727   74149   1
  -1   0   6  213079   23428   1
   0   0   6   26246    3884   1
   1   0   6  162344   16599   1
   2   0   6   36620    3686   1
   4   0   6  128046   14715   1
   5   0   6   57907   10993   1
   6   0   6   36993    5777   1
   7   0   6    4026    2967   1
   8   0   6    -373    2621   1
   9   0   6   11005    3089   1
  10   0   6   -2668    2668   1
  11   0   6    3948    3397   1
  12   0   6    9187    3426   1
  13   0   6    -758    3725   1
  14   0   6    2549    4468   1
  15   0   6    2727    4540   1
 -20   1   6    1101    2578   1
 -19   1   6   -1962    1962   1
 -18   1   6    2945    2008   1
 -17   1   6    1237    2080   1
 -16   1   6    5181    1889   1
 -15   1   6   16895    2189   1
 -14   1   6    3324    2177   1
 -13   1   6    7940    1845   1
 -12   1   6    2233    1727   1
 -11   1   6      39    1390   1
 -10   1   6   43995    5084   1
  -9   1   6   10354    3606   1
  -8   1   6   14042    1814   1
  -7   1   6   20701    2120   1
  -6   1   6   12760    1183   1
  -5   1   6    2462    1457   1
  -2  -1   6    8543    1034  -2
  -4   1   6    8543    1034   1
  -3  -1   6    3034     818  -2
  -3   1   6    3034     818   1
  -4  -1   6    3952     881  -2
  -2   1   6    3952     881   1
  -1   1   6    3937     807   1
   0   1   6    3035    1478   1
   1   1   6   26821    1934   1
   2   1   6   37798    4485   1
   3   1   6   13250    1605   1
   4   1   6   28933    4134   1
   5   1   6    9981    2272   1
   6   1   6    3852    2408   1
   7   1   6    5707    1790   1
   8   1   6    4872    1805   1
   9   1   6    9356    3331   1
  10   1   6   11168    3035   1
  11   1   6    5154    2428   1
  12   1   6    4783    2428   1
  13   1   6   -1136    2553   1
  14   1   6    1388    2525   1
 -19   2   6    5936    2289   1
 -18   2   6   19278    2674   1
 -17   2   6   18765    2949   1
 -16   2   6    6666    3608   1
 -15   2   6     171    1767   1
 -14   2   6    5317    1769   1
 -13   2   6    5224    1626   1
 -12   2   6    2193    1497   1
 -11   2   6   11976    2023   1
 -10   2   6   23750    2152   1
  -9   2   6   11266    1677   1
  -8   2   6     460    1173   1
  -7   2   6     325    1089   1
  -6   2   6    5093    1077   1
  -5   2   6    5162     803   1
  -2  -2   6    4893     761  -2
  -4   2   6    4893     761   1
  -3  -2   6   12171    1265  -2
  -3   2   6   12171    1265   1
  -4  -2   6   11079    1043  -2
  -2   2   6   11079    1043   1
  -1   2   6    2640     850   1
   0   2   6    9376     997   1
   1   2   6   17681    1401   1
   2   2   6    1281    1039   1
   3   2   6     237    1231   1
   4   2   6   26583    2002   1
   5   2   6   14202    2259   1
   6   2   6   14811    2489   1
   7   2   6    2617    1706   1
   8   2   6    4155    1993   1
   9   2   6   11536    2442   1
  10   2   6    8155    2211   1
  11   2   6   10773    5112   1
  12   2   6   17328    3472   1
  13   2   6   12116    3184   1
  14   2   6    9347    3101   1
 -18   3   6   -1996    2249   1
 -17   3   6    3296    1948   1
 -16   3   6   -1517    1517   1
 -15   3   6     818    1565   1
 -14   3   6   15686    2608   1
 -13   3   6   10314    2428   1
 -12   3   6   23374    5463   1
 -11   3   6   32299    5144   1
 -10   3   6   20526    2646   1
  -9   3   6   -1341    1341   1
  -8   3   6    2342    1630   1
  -7   3   6    2708     958   1
  -6   3   6   30259    2958   1
  -5   3   6   21169    2830   1
  -2  -3   6   25071    2214  -2
  -4   3   6   25071    2214   1
  -3  -3   6   18512    1853  -2
  -3   3   6   18512    1853   1
  -4  -3   6   45216    3412  -2
  -2   3   6   45216    3412   1
  -1   3   6   45406    3467   1
   0   3   6   60998    4431   1
   1   3   6    7627    2073   1
   2   3   6    -400    1062   1
   3   3   6    6628    1346   1
   4   3   6    -284    1438   1
   5   3   6   23762    2706   1
   6   3   6   41670    3509   1
   7   3   6   19531    3538   1
   8   3   6   11163    2008   1
   9   3   6    3540    2455   1
  10   3   6   -1526    1912   1
  11   3   6   -2163    2163   1
  12   3   6    1772    2338   1
  13   3   6    -762    7376   1
 -17   4   6    1024    2139   1
 -16   4   6   11514    3166   1
 -15   4   6    5600    2398   1
 -14   4   6    5862    1923   1
 -13   4   6   26821    3734   1
 -12   4   6     892    1465   1
 -11   4   6   14089    2266   1
 -10   4   6   26741    2744   1
  -9   4   6    8239    2073   1
  -8   4   6   53216    5011   1
  -7   4   6   55218    4555   1
  -6   4   6  114522    9104   1
  -5   4   6   94373    6774   1
  -2  -4   6   43140    7055  -2
  -4   4   6   43140    7055   1
  -3  -4   6  150877   14434  -2
  -3   4   6  150877   14434   1
  -4  -4   6  104626    8809  -2
  -2   4   6  104626    8809   1
  -1   4   6   60766    8489   1
   0   4   6  115671    8395   1
   1   4   6   89363    5667   1
   2   4   6   47269    4802   1
   3   4   6   26728    2801   1
   4   4   6    8494    1348   1
   5   4   6   11959    1581   1
   6   4   6    4692    1438   1
   7   4   6    7139    2199   1
   8   4   6   11519    1921   1
   9   4   6   -1743    2079   1
  10   4   6     809    3573   1
  11   4   6    4986    4109   1
  12   4   6    1935    5022   1
 -16   5   6    8281    2368   1
 -15   5   6    6126    1866   1
 -14   5   6    8045    3959   1
 -13   5   6     690    1908   1
 -12   5   6    2495    2674   1
 -11   5   6   -1423    1423   1
 -10   5   6   10429    2207   1
  -9   5   6   17130    2703   1
  -8   5   6   15335    1769   1
  -7   5   6    7467    1267   1
  -6   5   6    3275    1089   1
  -5   5   6    1412     965   1
  -2  -5   6    5246    1174  -2
  -4   5   6    5246    1174   1
  -3  -5   6    2810     990  -2
  -3   5   6    2810     990   1
  -4  -5   6    2454     993  -2
  -2   5   6    2454     993   1
  -1   5   6    5205    1093   1
   0   5   6    1145    1205   1
   1   5   6   10677    1531   1
   2   5   6   19369    1990   1
   3   5   6   23276    3791   1
   4   5   6    8467    1836   1
   5   5   6    6350    1676   1
   6   5   6    -465    1548   1
   7   5   6    -548    2063   1
   8   5   6    5381    3464   1
   9   5   6   -2225    3441   1
  10   5   6   22542    5521   1
 -13   6   6   10123    4695   1
 -12   6   6    3544    1798   1
 -11   6   6   -1412    4167   1
 -10   6   6    -556    1925   1
  -9   6   6    1265    2112   1
  -8   6   6     -24    1549   1
  -7   6   6    9546    1234   1
  -6   6   6    4425    1524   1
  -5   6   6    5149    1418   1
  -2  -6   6   14542    1899  -2
  -4   6   6   14542    1899   1
  -3  -6   6    4341    1218  -2
  -3   6   6    4341    1218   1
  -4  -6   6    1631    1099  -2
  -2   6   6    1631    1099   1
  -1   6   6    7637    1169   1
   0   6   6   10942    1799   1
   1   6   6    7535    1497   1
   2   6   6     544    1446   1
   3   6   6    2259    1612   1
   4   6   6    1272    1656   1
   5   6   6    1950    2946   1
   6   6   6     233    1706   1
   7   6   6    4382    2346   1
   8   6   6   11608    4468   1
  -9   7   6   -2249    2249   1
  -8   7   6    -243    2124   1
  -7   7   6    1567    1715   1
  -6   7   6    2630    1487   1
  -1  -7   6    1774    1531  -2
  -5   7   6    1774    1531   1
  -2  -7   6    1871    2353  -2
  -4   7   6    1871    2353   1
  -3  -7   6     894    1637  -2
  -3   7   6     894    1637   1
  -4  -7   6     269    1394  -2
  -2   7   6     269    1394   1
  -5  -7   6    4540    1990  -2
  -1   7   6    4540    1990   1
   0   7   6    6572    2819   1
   1   7   6    5017    1565   1
   2   7   6    5784    2028   1
   3   7   6     116    4474   1
   4   7   6     897    2145   1
 -19   1   7    4601    2540   1
 -18   1   7   23219    3672   1
 -17   1   7    4980    1874   1
 -16   1   7    6134    1816   1
 -15   1   7     810    1569   1
 -14   1   7     489    1876   1
 -13   1   7   15738    2932   1
 -12   1   7   14148    1992   1
 -11   1   7   43526    5434   1
 -10   1   7   57149    6589   1
  -9   1   7   10335    2264   1
  -8   1   7   25167    3353   1
  -7   1   7    7703    1706   1
  -6   1   7    9383    2892   1
  -5   1   7   70532    4658   1
  -3  -1   7   63681    8549  -2
  -4   1   7   63681    8549   1
  -4  -1   7  125998   11799  -2
  -3   1   7  125998   11799   1
  -2   1   7   64717    3778   1
  -1   1   7   44564    2482   1
   0   1   7    3276    1050   1
   1   1   7   12641    1623   1
   2   1   7   36871    4962   1
   3   1   7   23844    4092   1
   4   1   7   34460    4944   1
   5   1   7   44732    5042   1
   6   1   7    8291    2151   1
   7   1   7    4525    1866   1
   8   1   7   -1476    1630   1
   9   1   7    2861    2280   1
  10   1   7    4986    2251   1
  11   1   7    8224    2470   1
  12   1   7   16353    3014   1
 -18   2   7     552    2864   1
 -17   2   7    3419    1899   1
 -16   2   7   11158    2221   1
 -15   2   7    3649    3421   1
 -14   2   7    1613    1803   1
 -13   2   7    3575    1956   1
 -12   2   7    2679    2307   1
 -11   2   7    2667    1650   1
 -10   2   7   -1332    1332   1
  -9   2   7    8506    1694   1
  -8   2   7    2138    1416   1
  -7   2   7    5830    1565   1
  -6   2   7    2561    1933   1
  -5   2   7   17878    1330   1
  -3  -2   7    6911    1182  -2
  -4   2   7    6911    1182   1
  -4  -2   7   23120    1745  -2
  -3   2   7   23120    1745   1
  -2   2   7    6031    1850   1
  -1   2   7   14356    1206   1
   0   2   7    3935    1403   1
   1   2   7    8439    1909   1
   2   2   7    -126    1209   1
   3   2   7    4124    1843   1
   4   2   7   -1491    1566   1
   5   2   7     638    1895   1
   6   2   7    2007    2692   1
   7   2   7    4466    2218   1
   8   2   7    -321    1558   1
   9   2   7   -2003    2003   1
  10   2   7   -1081    2249   1
  11   2   7    -377    2566   1
  12   2   7    4782    3140   1
 -17   3   7    8063    3090   1
 -16   3   7     133    2069   1
 -15   3   7    4071    3033   1
 -14   3   7     -93    3076   1
 -13   3   7    1749    1810   1
 -12   3   7   25226    3542   1
 -11   3   7    5126    1959   1
 -10   3   7   12819    2012   1
  -9   3   7   27804    2848   1
  -8   3   7    6251    1647   1
  -7   3   7    5417    1441   1
  -6   3   7   10252    2414   1
  -5   3   7   37829    3325   1
  -3  -3   7   49421    4009  -2
  -4   3   7   49421    4009   1
  -4  -3   7   36731    3196  -2
  -3   3   7   36731    3196   1
  -2   3   7   65769    4575   1
  -1   3   7   39760    2985   1
   0   3   7    4853    1273   1
   1   3   7    5542    1414   1
   2   3   7   12901    2018   1
   3   3   7   18213    2387   1
   4   3   7   13793    2162   1
   5   3   7   10979    2615   1
   6   3   7   18868    3222   1
   7   3   7    2376    2205   1
   8   3   7   -2395    3031   1
   9   3   7    1722    2055   1
  10   3   7    3988    4024   1
  11   3   7    6774    2847   1
 -16   4   7   10134    2374   1
 -15   4   7   -1622    1622   1
 -14   4   7    3864    4088   1
 -13   4   7    -536    2720   1
 -12   4   7     926    1900   1
 -11   4   7    -756    1708   1
 -10   4   7    4862    1942   1
  -9   4   7    6157    1956   1
  -8   4   7    8032    3375   1
  -7   4   7    -332    1542   1
  -6   4   7    2597    1271   1
  -5   4   7    5400    1145   1
  -3  -4   7    5962    1139  -2
  -4   4   7    5962    1139   1
  -4  -4   7    9998    1348  -2
  -3   4   7    9998    1348   1
  -2   4   7    7329    1235   1
  -1   4   7    6636    1846   1
   0   4   7    1651    1283   1
   1   4   7    2323    1236   1
   2   4   7    1622    1205   1
   3   4   7    5055    1277   1
   4   4   7    1295    1944   1
   5   4   7     555    1855   1
   6   4   7     232    1888   1
   7   4   7    4218    2091   1
   8   4   7    5243    3229   1
   9   4   7    2420    3485   1
  10   4   7   -1868    3703   1
 -14   5   7    3082    1876   1
 -13   5   7     142    1716   1
 -12   5   7    5515    1667   1
 -11   5   7   -1761    1761   1
 -10   5   7    2164    2071   1
  -9   5   7   26870    1824   1
  -8   5   7    2774    1961   1
  -7   5   7    8350    3269   1
  -6   5   7    8149    1823   1
  -2  -5   7    8312    2308  -2
  -5   5   7    8312    2308   1
  -3  -5   7    8340    1458  -2
  -4   5   7    8340    1458   1
  -4  -5   7    4865    1367  -2
  -3   5   7    4865    1367   1
  -5  -5   7   12154    1665  -2
  -2   5   7   12154    1665   1
  -1   5   7   17348    2393   1
   0   5   7   10372    1915   1
   1   5   7   11477    1658   1
   2   5   7    3925    1621   1
   3   5   7    7276    1620   1
   4   5   7    1592    1695   1
   5   5   7   -3575    3575   1
   6   5   7   11657    3397   1
   7   5   7     852    2560   1
   8   5   7     967    2944   1
 -11   6   7    4449    2226   1
 -10   6   7   -1956    2177   1
  -9   6   7    1503    2054   1
  -8   6   7    1886    2212   1
  -7   6   7   -1616    5391   1
  -6   6   7     -28    1920   1
  -2  -6   7    2719    1447  -2
  -5   6   7    2719    1447   1
  -3  -6   7    2094    1464  -2
  -4   6   7    2094    1464   1
  -4  -6   7     941    1837  -2
  -3   6   7     941    1837   1
  -5  -6   7    5544    1981  -2
  -2   6   7    5544    1981   1
  -1   6   7    1438    1870   1
   0   6   7    1348    1577   1
   1   6   7    -213    1668   1
   2   6   7    -960    1725   1
   3   6   7    2148    1815   1
   4   6   7    2455    2799   1
   5   6   7   -1222    6008   1
 -10   0  -8    9246    3402  -3
 -17   0   8    9246    3402   1
  -9   0  -8    -308    3040  -3
 -16   0   8    -308    3040   1
  -8   0  -8   -1004    3070  -3
 -15   0   8   -1004    3070   1
  -7   0  -8   19101    3829  -3
 -14   0   8   19101    3829   1
  -6   0  -8   10198    3387  -3
 -13   0   8   10198    3387   1
  -5   0  -8   33824    6742  -3
 -12   0   8   33824    6742   1
  -4   0  -8   34344    5283  -3
 -11   0   8   34344    5283   1
  -3   0  -8    4429    3086  -3
 -10   0   8    4429    3086   1
  -2   0  -8    9710    2734  -3
  -9   0   8    9710    2734   1
  -1   0  -8   -1334    2577  -3
  -8   0   8   -1334    2577   1
   0   0  -8    5029    2479  -3
  -7   0   8    5029    2479   1
   1   0  -8    1617    2336  -3
  -6   0   8    1617    2336   1
  -3   0   8   19869    8786  -2
   2   0  -8   19869    8786  -3
  -5   0   8   19869    8786   1
  -4   0   8   45182    5749  -2
   3   0  -8   45182    5749  -3
  -4   0   8   45182    5749   1
  -5   0   8   27957    3713  -2
   4   0  -8   27957    3713  -3
  -3   0   8   27957    3713   1
   5   0  -8    8787    1729  -3
  -2   0   8    8787    1729   1
   6   0  -8    2166    1533  -3
  -1   0   8    2166    1533   1
   7   0  -8    2879    2253  -3
   0   0   8    2879    2253   1
   8   0  -8    3229    2248  -3
   1   0   8    3229    2248   1
   9   0  -8    3441    2301  -3
   2   0   8    3441    2301   1
  10   0  -8    3190    3086  -3
   3   0   8    3190    3086   1
  11   0  -8   12133    3169  -3
   4   0   8   12133    3169   1
  12   0  -8   10185    3164  -3
   5   0   8   10185    3164   1
  13   0  -8    1469    2473  -3
   6   0   8    1469    2473   1
  14   0  -8    5156    2703  -3
   7   0   8    5156    2703   1
  15   0  -8   -3035    3035  -3
   8   0   8   -3035    3035   1
  16   0  -8    -263    3221  -3
   9   0   8    -263    3221   1
  17   0  -8    4232    4512  -3
  10   0   8    4232    4512   1
 -10  -1  -8    1631    2554  -3
 -17   1   8    1631    2554   1
  -9  -1  -8    3022    5439  -3
 -16   1   8    3022    5439   1
  -8  -1  -8     926    2217  -3
 -15   1   8     926    2217   1
  -7  -1  -8    1098    2265  -3
 -14   1   8    1098    2265   1
  -6  -1  -8    6659    2074  -3
 -13   1   8    6659    2074   1
  -5  -1  -8    2166    2956  -3
 -12   1   8    2166    2956   1
  -4  -1  -8    8640    2147  -3
 -11   1   8    8640    2147   1
  -3  -1  -8     111    1863  -3
 -10   1   8     111    1863   1
  -2  -1  -8    -807    2259  -3
  -9   1   8    -807    2259   1
  -1  -1  -8   11101    2239  -3
  -8   1   8   11101    2239   1
   0  -1  -8    3091    4589  -3
  -7   1   8    3091    4589   1
   1  -1  -8   18145    2539  -3
  -6   1   8   18145    2539   1
  -3  -1   8    9082    1728  -2
   2  -1  -8    9082    1728  -3
  -5   1   8    9082    1728   1
  -4  -1   8    3829    1264  -2
   3  -1  -8    3829    1264  -3
  -4   1   8    3829    1264   1
  -5  -1   8    4042    1156  -2
   4  -1  -8    4042    1156  -3
  -3   1   8    4042    1156   1
   5  -1  -8    3287    1080  -3
  -2   1   8    3287    1080   1
   6  -1  -8    7038    1347  -3
  -1   1   8    7038    1347   1
   7  -1  -8    2845    2046  -3
   0   1   8    2845    2046   1
   8  -1  -8    5068    2119  -3
   1   1   8    5068    2119   1
   9  -1  -8    3387    1842  -3
   2   1   8    3387    1842   1
  10  -1  -8     895    1732  -3
   3   1   8     895    1732   1
  11  -1  -8    1429    2261  -3
   4   1   8    1429    2261   1
  12  -1  -8    4188    1978  -3
   5   1   8    4188    1978   1
  13  -1  -8    1750    3320  -3
   6   1   8    1750    3320   1
  14  -1  -8    3472    4413  -3
   7   1   8    3472    4413   1
  15  -1  -8     -31    2127  -3
   8   1   8     -31    2127   1
  16  -1  -8    2912    2125  -3
   9   1   8    2912    2125   1
  17  -1  -8   -2835    2835  -3
  10   1   8   -2835    2835   1
  -9  -2  -8    4038    2415  -3
 -16   2   8    4038    2415   1
  -8  -2  -8    -511    2235  -3
 -15   2   8    -511    2235   1
  -7  -2  -8    3585    2089  -3
 -14   2   8    3585    2089   1
  -6  -2  -8    6995    2742  -3
 -13   2   8    6995    2742   1
  -5  -2  -8    8968    2219  -3
 -12   2   8    8968    2219   1
  -4  -2  -8   17036    3481  -3
 -11   2   8   17036    3481   1
  -3  -2  -8   14086    2760  -3
 -10   2   8   14086    2760   1
  -2  -2  -8   13144    2373  -3
  -9   2   8   13144    2373   1
  -1  -2  -8   11254    1954  -3
  -8   2   8   11254    1954   1
   0  -2  -8   19786    2613  -3
  -7   2   8   19786    2613   1
   1  -2  -8   30718    6075  -3
  -6   2   8   30718    6075   1
  -3  -2   8   58532   14936  -2
   2  -2  -8   58532   14936  -3
  -5   2   8   58532   14936   1
  -4  -2   8   82442    5857  -2
   3  -2  -8   82442    5857  -3
  -4   2   8   82442    5857   1
  -5  -2   8   74744    4980  -2
   4  -2  -8   74744    4980  -3
  -3   2   8   74744    4980   1
   5  -2  -8   40808    3470  -3
  -2   2   8   40808    3470   1
   6  -2  -8   41005    3450  -3
  -1   2   8   41005    3450   1
   7  -2  -8   42863    3275  -3
   0   2   8   42863    3275   1
   8  -2  -8   23273    3084  -3
   1   2   8   23273    3084   1
   9  -2  -8   26014    3824  -3
   2   2   8   26014    3824   1
  10  -2  -8   34831    7528  -3
   3   2   8   34831    7528   1
  11  -2  -8   31161    3740  -3
   4   2   8   31161    3740   1
  12  -2  -8   11075    2160  -3
   5   2   8   11075    2160   1
  13  -2  -8    9244    2120  -3
   6   2   8    9244    2120   1
  14  -2  -8    8991    2405  -3
   7   2   8    8991    2405   1
  15  -2  -8    1392    2329  -3
   8   2   8    1392    2329   1
  16  -2  -8    5991    2638  -3
   9   2   8    5991    2638   1
  -8  -3  -8    1531    2110  -3
 -15   3   8    1531    2110   1
  -7  -3  -8    -240    2090  -3
 -14   3   8    -240    2090   1
  -6  -3  -8    -518    1979  -3
 -13   3   8    -518    1979   1
  -5  -3  -8    6848    2126  -3
 -12   3   8    6848    2126   1
  -4  -3  -8    -854    3223  -3
 -11   3   8    -854    3223   1
  -3  -3  -8   18177    2571  -3
 -10   3   8   18177    2571   1
  -2  -3  -8   30377    3201  -3
  -9   3   8   30377    3201   1
  -1  -3  -8    3604    3722  -3
  -8   3   8    3604    3722   1
   0  -3  -8    6058    1807  -3
  -7   3   8    6058    1807   1
   1  -3  -8    5395    1711  -3
  -6   3   8    5395    1711   1
  -3  -3   8    9315    2157  -2
   2  -3  -8    9315    2157  -3
  -5   3   8    9315    2157   1
  -4  -3   8   17575    1742  -2
   3  -3  -8   17575    1742  -3
  -4   3   8   17575    1742   1
  -5  -3   8   14630    1790  -2
   4  -3  -8   14630    1790  -3
  -3   3   8   14630    1790   1
   5  -3  -8   18343    1756  -3
  -2   3   8   18343    1756   1
   6  -3  -8    6377    1358  -3
  -1   3   8    6377    1358   1
   7  -3  -8    6747    1448  -3
   0   3   8    6747    1448   1
   8  -3  -8    3361    1526  -3
   1   3   8    3361    1526   1
   9  -3  -8   19329    2557  -3
   2   3   8   19329    2557   1
  10  -3  -8    5050    1983  -3
   3   3   8    5050    1983   1
  11  -3  -8   -1674    2215  -3
   4   3   8   -1674    2215   1
  12  -3  -8    6534    2122  -3
   5   3   8    6534    2122   1
  13  -3  -8     204    2011  -3
   6   3   8     204    2011   1
  14  -3  -8   -4130    4672  -3
   7   3   8   -4130    4672   1
  15  -3  -8    2478    2402  -3
   8   3   8    2478    2402   1
  -7  -4  -8    2135    2066  -3
 -14   4   8    2135    2066   1
  -6  -4  -8    6591    2126  -3
 -13   4   8    6591    2126   1
  -5  -4  -8     398    1999  -3
 -12   4   8     398    1999   1
  -4  -4  -8    7403    2170  -3
 -11   4   8    7403    2170   1
  -3  -4  -8    8786    2134  -3
 -10   4   8    8786    2134   1
  -2  -4  -8    3865    2243  -3
  -9   4   8    3865    2243   1
  -1  -4  -8   11932    1889  -3
  -8   4   8   11932    1889   1
   0  -4  -8    6584    1969  -3
  -7   4   8    6584    1969   1
   1  -4  -8    2638    1802  -3
  -6   4   8    2638    1802   1
  -3  -4   8    4054    1463  -2
   2  -4  -8    4054    1463  -3
  -5   4   8    4054    1463   1
  -4  -4   8    2034    1546  -2
   3  -4  -8    2034    1546  -3
  -4   4   8    2034    1546   1
  -5  -4   8     133    3289  -2
   4  -4  -8     133    3289  -3
  -3   4   8     133    3289   1
   5  -4  -8    4106    1528  -3
  -2   4   8    4106    1528   1
   6  -4  -8    3930    1733  -3
  -1   4   8    3930    1733   1
   7  -4  -8    4454    1760  -3
   0   4   8    4454    1760   1
   8  -4  -8    4070    1708  -3
   1   4   8    4070    1708   1
   9  -4  -8    2246    2449  -3
   2   4   8    2246    2449   1
  10  -4  -8     408    1865  -3
   3   4   8     408    1865   1
  11  -4  -8    2892    1935  -3
   4   4   8    2892    1935   1
  12  -4  -8    1469    2347  -3
   5   4   8    1469    2347   1
  13  -4  -8    3307    3596  -3
   6   4   8    3307    3596   1
  14  -4  -8    1235    3873  -3
   7   4   8    1235    3873   1
  -4  -5  -8    3007    3971  -3
 -11   5   8    3007    3971   1
  -3  -5  -8    -344    1757  -3
 -10   5   8    -344    1757   1
  -2  -5  -8    1842    1876  -3
  -9   5   8    1842    1876   1
  -1  -5  -8    -993    1812  -3
  -8   5   8    -993    1812   1
   0  -5  -8    3291    1748  -3
  -7   5   8    3291    1748   1
   1  -5  -8    3627    2061  -3
  -6   5   8    3627    2061   1
  -3  -5   8   12695    2472  -2
   2  -5  -8   12695    2472  -3
  -5   5   8   12695    2472   1
  -4  -5   8    3183    2214  -2
   3  -5  -8    3183    2214  -3
  -4   5   8    3183    2214   1
  -5  -5   8    1338    2227  -2
   4  -5  -8    1338    2227  -3
  -3   5   8    1338    2227   1
   5  -5  -8    3826    1746  -3
  -2   5   8    3826    1746   1
   6  -5  -8    5861    2943  -3
  -1   5   8    5861    2943   1
   7  -5  -8     -71    1644  -3
   0   5   8     -71    1644   1
   8  -5  -8    3050    1730  -3
   1   5   8    3050    1730   1
   9  -5  -8    3322    2706  -3
   2   5   8    3322    2706   1
  10  -5  -8   -2001    2148  -3
   3   5   8   -2001    2148   1
  11  -5  -8    4676    5099  -3
   4   5   8    4676    5099   1
  -3  -6   8   12328    3216  -2
   2  -6  -8   12328    3216  -3
  -5   6   8   12328    3216   1
  -4  -6   8    6150    3050  -2
   3  -6  -8    6150    3050  -3
  -4   6   8    6150    3050   1
  -5  -6   8   11104    3198  -2
   4  -6  -8   11104    3198  -3
  -3   6   8   11104    3198   1
   5  -6  -8   23403    4536  -3
  -2   6   8   23403    4536   1
   6  -6  -8   26339    5861  -3
  -1   6   8   26339    5861   1
 -14   1   9    2141    2255   1
 -13   1   9   11005    2530   1
 -12   1   9   14633    2919   1
 -11   1   9   10886    2984   1
 -10   1   9   13880    2372   1
  -9   1   9    1701    3190   1
  -8   1   9    -197    2361   1
  -7   1   9    8558    2103   1
  -6   1   9    9392    2233   1
  -4  -1   9   25033    5727  -2
  -5   1   9   25033    5727   1
  -5  -1   9   34510    4005  -2
  -4   1   9   34510    4005   1
  -3   1   9   22578    2946   1
  -2   1   9    4790    2202   1
  -1   1   9    2149    2040   1
   0   1   9    2259    1856   1
   1   1   9    5013    1749   1
   2   1   9   16275    5123   1
   3   1   9   13522    3169   1
   4   1   9    5393    2970   1
   5   1   9    6346    3861   1
   6   1   9   -2002    2002   1
   7   1   9    4243    5131   1
 -14   2   9    2602    2364   1
 -13   2   9   -1234    2314   1
 -12   2   9     580    2327   1
 -11   2   9    3288    2255   1
 -10   2   9    4651    2365   1
  -9   2   9    1847    3385   1
  -8   2   9     927    2280   1
  -7   2   9    -337    1962   1
  -6   2   9     876    1950   1
  -4  -2   9    4215    2325  -2
  -5   2   9    4215    2325   1
  -5  -2   9    9449    4584  -2
  -4   2   9    9449    4584   1
  -3   2   9   15638    1959   1
  -2   2   9    2706    1682   1
  -1   2   9    4182    1825   1
   0   2   9      39    1842   1
   1   2   9   -1479    1728   1
   2   2   9    2967    2345   1
   3   2   9    3820    3370   1
   4   2   9    2199    2304   1
   5   2   9     725    1984   1
   6   2   9   -1301    3815   1
 -12   3   9    6251    3325   1
 -11   3   9    5696    2309   1
 -10   3   9    4479    2277   1
  -9   3   9    5897    2030   1
  -8   3   9    1625    2184   1
  -7   3   9    2006    2124   1
  -6   3   9    7397    3074   1
  -4  -3   9    9664    2199  -2
  -5   3   9    9664    2199   1
  -5  -3   9   21686    4459  -2
  -4   3   9   21686    4459   1
  -3   3   9    6611    1914   1
  -2   3   9    9231    1857   1
  -1   3   9    3147    2398   1
   0   3   9     625    1992   1
   1   3   9    8634    1738   1
   2   3   9    3496    2147   1
   3   3   9    3144    2181   1
   4   3   9   12076    6376   1
 -10   4   9    3207    4773   1
  -9   4   9    -391    2046   1
  -8   4   9    3919    2497   1
  -7   4   9   -1650    2520   1
  -6   4   9     749    2510   1
  -4  -4   9    3472    3758  -2
  -5   4   9    3472    3758   1
  -5  -4   9    3156    2100  -2
  -4   4   9    3156    2100   1
  -3   4   9   12349    2331   1
  -2   4   9    4774    1975   1
  -1   4   9    -466    2577   1
   0   4   9    1797    2145   1
   1   4   9     870    2363   1
   2   4   9    1100    4331   1
 -11   0  10    8346    4173   1
 -10   0  10    4885    4307   1
  -9   0  10     734    4031   1
  -8   0  10   -3521    3521   1
  -6   0  10   20911    4318  -2
  -4   0  10   20911    4318   1
  -3   0  10   15989    3516   1
  -2   0  10    3596    2644   1
  -1   0  10     495    2696   1
   0   0  10    9568    3040   1
   1   0  10   12110    3319   1
   2   0  10   17893    4002   1
 -10   1  10    5067    2858   1
  -9   1  10    3984    2651   1
  -8   1  10    2877    3948   1
  -7   1  10     841    3410   1
  -5  -1  10    9073    2742  -2
  -5   1  10    9073    2742   1
  -6  -1  10   15432    3643  -2
  -4   1  10   15432    3643   1
  -3   1  10    7046    2258   1
  -2   1  10    8685    3280   1
  -1   1  10    4796    2170   1
   0   1  10    5001    1897   1
   1   1  10    4284    1772   1
   2   1  10    -739    2973   1
  -9   2  10    4366    3659   1
  -8   2  10    8634    4083   1
  -7   2  10    9283    3687   1
  -5  -2  10   20811    4250  -2
  -5   2  10   20811    4250   1
  -6  -2  10   17010    4285  -2
  -4   2  10   17010    4285   1
  -3   2  10    6584    3707   1
  -2   2  10    3848    2133   1
  -1   2  10    2861    2108   1
   0   2  10    1998    2464   1
   0   0   0    0.00    0.00

_diffrn_radiation_probe                 x-ray
_diffrn_radiation_wavelength            0.71075
_diffrn_standards_number                0
_diffrn_standards_interval_time         .
_diffrn_standards_interval_count        .
_diffrn_standards_decay_%               ?
_diffrn_reflns_limit_h_min              -9
_diffrn_reflns_limit_h_max              10
_diffrn_reflns_limit_k_min              -9
_diffrn_reflns_limit_k_max              9
_diffrn_reflns_limit_l_min              -22
_diffrn_reflns_limit_l_max              22
_diffrn_reflns_theta_min                2.443
_diffrn_reflns_theta_max                27.479
_diffrn_reflns_av_unetI/netI            0.265489
_diffrn_reflns_number                   7047
_diffrn_reflns_number_extinctions       0
_diffrn_reflns_number_accepted          7047
_diffrn_reflns_number_rejected          0
_diffrn_ambient_temperature             298(2)
_computing_data_collection              ?
_computing_cell_refinement              ?
_computing_data_reduction               ?
_exptl_crystal_description              ?
_exptl_crystal_colour                   ?
_exptl_crystal_size_max                 0
_exptl_crystal_size_mid                 0
_exptl_crystal_size_min                 0
_exptl_crystal_density_method           'not measured'
_exptl_crystal_F000                     247
_cell_length_a                          8.1702(13)
_cell_length_b                          7.1771(11)
_cell_length_c                          17.052(3)
_cell_angle_alpha                       90
_cell_angle_beta                        102.107(7)
_cell_angle_gamma                       90
_cell_volume                            977.7(3)
_cell_measurement_temperature           298(2)
_cell_measurement_wavelength            0.71075
_cell_measurement_reflns_used           0
_cell_measurement_theta_max             0
_cell_measurement_theta_min             0
_exptl_absorpt_coefficient_mu           0.96192748841185
_exptl_absorpt_correction_type          ?
loop_
    _atom_type_symbol
    _atom_type_number_in_cell
Cu 1
Cl 6
C 14
N 2
H 18
_cell_formula_units_Z                   4
_chemical_formula_moiety               'Cu0  Cl1  C3  N0  H4'
_chemical_formula_sum                  'Cu0  Cl1  C3  N0  H4'
_chemical_compound_source               ?
_space_group_crystal_system             monoclinic
_space_group_name_H-M_alt               P21/a
_space_group_name_Hall                 '-P 2yab'
_space_group_IT_number                  14
_computing_structure_solution           ?
_computing_structure_refinement        'SHELXL (Sheldrick, 2015)'
_computing_molecular_graphics          'Ortep for Windows (Farrugia, 2012)'
_computing_publication_material        'WinGX publication routines (Farrugia, 2012)'
_atom_sites_solution_primary            ?
_atom_sites_solution_secondary          ?
_refine_ls_number_constraints           0
_refine_ls_number_restraints            0
;
_shelx_hkl_checksum   82275
