# Supplementary material for: Polarity and Ferromagnetism in Two-Dimensional Hybrid Copper Perovskites with Chlorinated Aromatic Spacers
Source: Chem Mater. 2022 Feb 21;34(5):2458–67. doi: 10.1021/acs.chemmater.2c00107 (PMC9008537; doi:10.1021/acs.chemmater.2c00107)
Supplement: Supplementary file 3 — cm2c00107_si_003.cif [file cm2c00107_si_003.cif]

 
data_shelx
 
_audit_creation_method            'SHELXL-2018/3'
_shelx_SHELXL_version_number      '2018/3'
_chemical_name_systematic         ?
_chemical_name_common             ?
_chemical_melting_point           ?
_chemical_formula_moiety           'C14 H18 Cl6 Cu N2' 
_chemical_formula_sum               'C14 H18 Cl6 Cu N2' 
_chemical_formula_weight          490.54

loop_
 _atom_type_symbol
 _atom_type_description
 _atom_type_scat_dispersion_real
 _atom_type_scat_dispersion_imag
 _atom_type_scat_source
 'C'  'C'   0.0033   0.0016
 'International Tables Vol C Tables 4.2.6.8 and 6.1.1.4'
 'H'  'H'   0.0000   0.0000
 'International Tables Vol C Tables 4.2.6.8 and 6.1.1.4'
 'Cl'  'Cl'   0.1484   0.1585
 'International Tables Vol C Tables 4.2.6.8 and 6.1.1.4'
 'Cu'  'Cu'   0.3201   1.2651
 'International Tables Vol C Tables 4.2.6.8 and 6.1.1.4'
 'N'  'N'   0.0061   0.0033
 'International Tables Vol C Tables 4.2.6.8 and 6.1.1.4'
 
_space_group_crystal_system       monoclinic
_space_group_IT_number            9
_space_group_name_H-M_alt         'C c'
_space_group_name_Hall            'C -2yc'
 
_shelx_space_group_comment
;
The symmetry employed for this shelxl refinement is uniquely defined
by the following loop, which should always be used as a source of
symmetry information in preference to the above space-group names.
They are only intended as comments.
;
 
loop_
 _space_group_symop_operation_xyz
 'x, y, z'
 'x, -y, z+1/2'
 'x+1/2, y+1/2, z'
 'x+1/2, -y+1/2, z+1/2'
 
_cell_length_a                    33.404(2)
_cell_length_b                    5.2452(4)
_cell_length_c                    10.5586(8)
_cell_angle_alpha                 90
_cell_angle_beta                  99.130(4)
_cell_angle_gamma                 90
_cell_volume                      1826.5(2)
_cell_formula_units_Z             4
_cell_measurement_temperature     173(2)
_cell_measurement_reflns_used           921
_cell_measurement_theta_min             1.2
_cell_measurement_theta_max             27.5
 
_exptl_crystal_description        'Platelet'
_exptl_crystal_colour                   'Yellow'
_exptl_crystal_density_meas       ?
_exptl_crystal_density_method           'not measured'
_exptl_crystal_density_diffrn     1.784          
_exptl_crystal_F_000              988
_exptl_transmission_factor_min    ?
_exptl_transmission_factor_max    ?
_exptl_crystal_size_max                 0.5
_exptl_crystal_size_mid                 0.5
_exptl_crystal_size_min                 0.02
_exptl_absorpt_coefficient_mu     2.072
_shelx_estimated_absorpt_T_min    ?
_shelx_estimated_absorpt_T_max    ?
_exptl_absorpt_correction_type          'Multi-scan'
_exptl_absorpt_correction_T_min         0.818
_exptl_absorpt_correction_T_max         1.000
_exptl_absorpt_process_details     'REQAB (Rigaku, 1998)'
_exptl_absorpt_special_details    ?
_diffrn_ambient_temperature       173(2)
_diffrn_radiation_wavelength      0.71075
_diffrn_radiation_type            MoK\a
_diffrn_source                           'Sealed Tube'
_diffrn_measurement_device_type   'Rigaku SCXmini'
_diffrn_measurement_method         'profile data from \w-scans'
_diffrn_detector_area_resol_mean  ?
_diffrn_reflns_number             8974
_diffrn_reflns_av_unetI/netI      0.0548
_diffrn_reflns_av_R_equivalents   0.0465
_diffrn_reflns_limit_h_min        -43
_diffrn_reflns_limit_h_max        43
_diffrn_reflns_limit_k_min        -6
_diffrn_reflns_limit_k_max        6
_diffrn_reflns_limit_l_min        -13
_diffrn_reflns_limit_l_max        13
_diffrn_reflns_theta_min          2.470
_diffrn_reflns_theta_max          27.723
_diffrn_reflns_theta_full         25.242
_diffrn_measured_fraction_theta_max   0.990
_diffrn_measured_fraction_theta_full  0.993
_diffrn_reflns_Laue_measured_fraction_max    0.990
_diffrn_reflns_Laue_measured_fraction_full   0.993
_diffrn_reflns_point_group_measured_fraction_max   0.982
_diffrn_reflns_point_group_measured_fraction_full  0.989
_reflns_number_total              4198
_reflns_number_gt                 2910
_reflns_threshold_expression      'I > 2\s(I)'
_reflns_Friedel_coverage          0.983
_reflns_Friedel_fraction_max      0.974
_reflns_Friedel_fraction_full     0.985
 
_reflns_special_details
;
 Reflections were merged by SHELXL according to the crystal
 class for the calculation of statistics and refinement.
 
 _reflns_Friedel_fraction is defined as the number of unique
 Friedel pairs measured divided by the number that would be
 possible theoretically, ignoring centric projections and
 systematic absences. Completness statistics refer to single and
 composite reflections containing twin component 1 only.
;
 
_computing_data_collection        'CrystalClear (Rigaku Corp., 2004)'
_computing_cell_refinement        'CrystalClear (Rigaku Corp., 2004)'
_computing_data_reduction         'CrystalClear (Rigaku Corp., 2004)'
_computing_structure_solution     'SHELXL-2018/3 (Sheldrick, 2018)'
_computing_structure_refinement 'SHELXL-2018/3 (Sheldrick, 2018)'
_computing_molecular_graphics     'CrystalMaker (Palmer, 2014)'
_computing_publication_material   'WinGX (Farrugia, 2012)'
_refine_special_details
;
 Refined as a 2-component inversion twin.
;
_refine_ls_structure_factor_coef  Fsqd
_refine_ls_matrix_type            full
_refine_ls_weighting_scheme       calc
_refine_ls_weighting_details
'w=1/[\s^2^(Fo^2^)+(0.0269P)^2^] where P=(Fo^2^+2Fc^2^)/3'
_atom_sites_solution_primary            ?
_atom_sites_solution_secondary          ?
_atom_sites_solution_hydrogens    geom
_refine_ls_hydrogen_treatment     constr
_refine_ls_extinction_method      none
_refine_ls_extinction_coef        .
_refine_ls_abs_structure_details
;
 Refined as an inversion twin.
;
_refine_ls_abs_structure_Flack    0.030(17)
_chemical_absolute_configuration  ?
_refine_ls_number_reflns          4198
_refine_ls_number_parameters      230
_refine_ls_number_restraints      2
_refine_ls_R_factor_all           0.0567
_refine_ls_R_factor_gt            0.0295
_refine_ls_wR_factor_ref          0.0640
_refine_ls_wR_factor_gt           0.0563
_refine_ls_goodness_of_fit_ref    0.887
_refine_ls_restrained_S_all       0.887
_refine_ls_shift/su_max           0.000
_refine_ls_shift/su_mean          0.000
 
loop_
 _atom_site_label
 _atom_site_type_symbol
 _atom_site_fract_x
 _atom_site_fract_y
 _atom_site_fract_z
 _atom_site_U_iso_or_equiv
 _atom_site_adp_type
 _atom_site_occupancy
 _atom_site_site_symmetry_order  
 _atom_site_calc_flag
 _atom_site_refinement_flags_posn
 _atom_site_refinement_flags_adp
 _atom_site_refinement_flags_occupancy
 _atom_site_disorder_assembly
 _atom_site_disorder_group
Cu1 Cu -0.25095(2) 0.01281(10) -1.06726(5) 0.02553(13) Uani 1 1 d . . . . .
Cl1 Cl -0.18230(5) 0.0179(3) -1.02539(14) 0.0452(4) Uani 1 1 d . . . . .
Cl2 Cl -0.31947(5) 0.0174(3) -1.09281(13) 0.0447(4) Uani 1 1 d . . . . .
Cl3 Cl -0.25099(12) -0.0162(6) -1.2831(3) 0.0382(8) Uani 0.5 1 d . . P . .
Cl3A Cl -0.25102(12) 0.0172(6) -0.8492(3) 0.0418(9) Uani 0.5 1 d . . P . .
Cl4 Cl -0.25103(15) -0.4236(5) -1.0794(4) 0.0380(7) Uani 0.5 1 d . . P . .
Cl4A Cl -0.25107(15) 0.4483(5) -1.0801(4) 0.0391(7) Uani 0.5 1 d . . P . .
Cl5 Cl -0.48535(5) 0.0160(3) -1.16447(15) 0.0498(4) Uani 1 1 d . . . . .
Cl6 Cl -0.01466(5) 1.0181(3) 0.07735(15) 0.0513(4) Uani 1 1 d . . . . .
N1 N -0.31212(15) -0.4777(9) -0.8627(5) 0.0491(14) Uani 1 1 d . . . . .
H1A H -0.310676 -0.508320 -0.944777 0.074 Uiso 1 1 calc R U . . .
H1B H -0.293519 -0.570208 -0.813162 0.074 Uiso 1 1 calc R U . . .
H1C H -0.307632 -0.312933 -0.846114 0.074 Uiso 1 1 calc R U . . .
N2 N -0.18960(16) 0.5245(9) 0.1972(5) 0.0523(15) Uani 1 1 d . . . . .
H2A H -0.196371 0.675856 0.225413 0.079 Uiso 1 1 calc R U . . .
H2B H -0.207585 0.408249 0.212912 0.079 Uiso 1 1 calc R U . . .
H2C H -0.189353 0.532834 0.113098 0.079 Uiso 1 1 calc R U . . .
C1 C -0.40277(17) -0.1894(10) -0.8714(5) 0.0393(13) Uani 1 1 d . . . . .
H1 H -0.393325 -0.132214 -0.788724 0.047 Uiso 1 1 calc R U . . .
C2 C -0.43369(16) -0.0606(9) -0.9459(5) 0.0363(12) Uani 1 1 d . . . . .
H2 H -0.445318 0.082244 -0.914303 0.044 Uiso 1 1 calc R U . . .
C3 C -0.44708(14) -0.1469(9) -1.0678(5) 0.0326(11) Uani 1 1 d . . . . .
C4 C -0.43086(16) -0.3594(10) -1.1153(5) 0.0389(12) Uani 1 1 d . . . . .
H4 H -0.440632 -0.416523 -1.197775 0.047 Uiso 1 1 calc R U . . .
C5 C -0.39993(15) -0.4878(10) -1.0397(5) 0.0385(11) Uani 1 1 d . . . . .
H5 H -0.388774 -0.632379 -1.071245 0.046 Uiso 1 1 calc R U . . .
C6 C -0.14951(18) 0.4533(12) 0.2627(6) 0.0495(16) Uani 1 1 d . . . . .
H6A H -0.145459 0.272468 0.250321 0.059 Uiso 1 1 calc R U . . .
H6B H -0.148186 0.482974 0.353909 0.059 Uiso 1 1 calc R U . . .
C7 C -0.11610(15) 0.5975(10) 0.2166(5) 0.0336(12) Uani 1 1 d . . . . .
C8 C -0.09962(16) 0.8100(10) 0.2802(5) 0.0386(13) Uani 1 1 d . . . . .
H8 H -0.109714 0.867203 0.352331 0.046 Uiso 1 1 calc R U . . .
C9 C -0.06823(16) 0.9400(10) 0.2386(5) 0.0373(12) Uani 1 1 d . . . . .
H9 H -0.056824 1.082267 0.282955 0.045 Uiso 1 1 calc R U . . .
C10 C -0.05404(14) 0.8562(9) 0.1302(5) 0.0342(11) Uani 1 1 d . . . . .
C11 C -0.06984(16) 0.6440(10) 0.0658(5) 0.0374(12) Uani 1 1 d . . . . .
H11 H -0.059689 0.586866 -0.006223 0.045 Uiso 1 1 calc R U . . .
C12 C -0.10094(15) 0.5165(10) 0.1089(5) 0.0391(11) Uani 1 1 d . . . . .
H12 H -0.112014 0.373014 0.064914 0.047 Uiso 1 1 calc R U . . .
C13 C -0.35232(17) -0.5461(12) -0.8367(6) 0.0502(16) Uani 1 1 d . . . . .
H13A H -0.353603 -0.513338 -0.746989 0.060 Uiso 1 1 calc R U . . .
H13B H -0.356571 -0.727224 -0.851710 0.060 Uiso 1 1 calc R U . . .
C14 C -0.38541(14) -0.4028(10) -0.9173(5) 0.0327(11) Uani 1 1 d . . . . .
 
loop_
 _atom_site_aniso_label
 _atom_site_aniso_U_11
 _atom_site_aniso_U_22
 _atom_site_aniso_U_33
 _atom_site_aniso_U_23
 _atom_site_aniso_U_13
 _atom_site_aniso_U_12
Cu1 0.0278(2) 0.0242(2) 0.0247(3) 0.0002(4) 0.00452(19) -0.0001(3)
Cl1 0.0265(9) 0.0516(11) 0.0578(9) -0.0065(8) 0.0078(6) -0.0016(7)
Cl2 0.0269(9) 0.0505(11) 0.0553(9) -0.0053(8) 0.0016(6) 0.0012(6)
Cl3 0.063(2) 0.0317(17) 0.0218(14) -0.0007(16) 0.0112(13) -0.0006(13)
Cl3A 0.071(3) 0.0384(19) 0.0181(15) 0.0026(18) 0.0131(14) 0.0011(16)
Cl4 0.0583(17) 0.0184(11) 0.0382(17) 0.0034(19) 0.0103(14) -0.001(2)
Cl4A 0.0618(18) 0.0185(12) 0.0377(17) 0.0034(19) 0.0102(14) -0.001(2)
Cl5 0.0388(8) 0.0593(10) 0.0485(9) 0.0065(8) -0.0016(6) 0.0122(8)
Cl6 0.0417(9) 0.0578(10) 0.0568(10) 0.0055(8) 0.0156(7) -0.0148(8)
N1 0.025(2) 0.060(4) 0.060(3) 0.014(3) -0.002(2) 0.003(2)
N2 0.033(3) 0.064(4) 0.060(3) 0.019(3) 0.008(2) -0.003(2)
C1 0.044(3) 0.046(3) 0.028(3) 0.002(2) 0.007(2) -0.008(2)
C2 0.038(3) 0.034(3) 0.040(3) -0.001(2) 0.014(2) 0.001(2)
C3 0.026(3) 0.038(3) 0.034(3) 0.007(2) 0.006(2) -0.002(2)
C4 0.037(3) 0.043(3) 0.036(3) -0.003(2) 0.002(2) -0.002(2)
C5 0.037(3) 0.038(3) 0.043(3) 0.000(3) 0.012(2) 0.004(2)
C6 0.034(3) 0.058(4) 0.055(4) 0.020(3) 0.004(3) -0.001(3)
C7 0.025(3) 0.038(3) 0.036(3) 0.010(2) 0.001(2) 0.000(2)
C8 0.037(3) 0.046(3) 0.034(3) 0.005(2) 0.009(2) 0.007(2)
C9 0.037(3) 0.039(3) 0.035(3) -0.002(2) 0.004(2) -0.004(2)
C10 0.029(3) 0.036(3) 0.037(3) 0.006(2) 0.004(2) -0.001(2)
C11 0.039(3) 0.043(3) 0.032(3) -0.002(2) 0.008(2) 0.002(2)
C12 0.040(3) 0.036(3) 0.040(3) -0.002(3) 0.001(2) -0.006(2)
C13 0.031(3) 0.064(4) 0.054(4) 0.024(3) 0.004(3) 0.003(3)
C14 0.022(3) 0.038(3) 0.039(3) 0.009(2) 0.006(2) -0.004(2)
 
_geom_special_details
;
 All esds (except the esd in the dihedral angle between two l.s. planes)
 are estimated using the full covariance matrix.  The cell esds are taken
 into account individually in the estimation of esds in distances, angles
 and torsion angles; correlations between esds in cell parameters are only
 used when they are defined by crystal symmetry.  An approximate (isotropic)
 treatment of cell esds is used for estimating esds involving l.s. planes.
;
 
loop_
 _geom_bond_atom_site_label_1
 _geom_bond_atom_site_label_2
 _geom_bond_distance
 _geom_bond_site_symmetry_2
 _geom_bond_publ_flag
Cu1 Cl2 2.2619(18) . ?
Cu1 Cl1 2.2655(18) . ?
Cu1 Cl3 2.284(4) . ?
Cu1 Cl4A 2.288(3) . ?
Cu1 Cl4 2.293(3) . ?
Cu1 Cl3A 2.303(4) . ?
Cl3 Cl3A 0.698(2) 2_554 ?
Cl4 Cl4A 0.672(2) 1_545 ?
Cl5 C3 1.730(5) . ?
Cl6 C10 1.731(5) . ?
N1 C13 1.458(8) . ?
N2 C6 1.455(8) . ?
C1 C2 1.373(7) . ?
C1 C14 1.383(7) . ?
C2 C3 1.371(7) . ?
C3 C4 1.368(7) . ?
C4 C5 1.377(7) . ?
C5 C14 1.380(7) . ?
C6 C7 1.492(8) . ?
C7 C8 1.371(7) . ?
C7 C12 1.382(7) . ?
C8 C9 1.380(7) . ?
C9 C10 1.378(7) . ?
C10 C11 1.366(7) . ?
C11 C12 1.372(7) . ?
C13 C14 1.487(7) . ?
 
loop_
 _geom_angle_atom_site_label_1
 _geom_angle_atom_site_label_2
 _geom_angle_atom_site_label_3
 _geom_angle
 _geom_angle_site_symmetry_1
 _geom_angle_site_symmetry_3
 _geom_angle_publ_flag
Cl2 Cu1 Cl1 175.47(7) . . ?
Cl2 Cu1 Cl3 92.37(11) . . ?
Cl1 Cu1 Cl3 92.05(11) . . ?
Cl2 Cu1 Cl4A 89.43(13) . . ?
Cl1 Cu1 Cl4A 89.55(13) . . ?
Cl3 Cu1 Cl4A 90.44(14) . . ?
Cl2 Cu1 Cl4 90.68(13) . . ?
Cl1 Cu1 Cl4 90.85(13) . . ?
Cl3 Cu1 Cl4 82.99(13) . . ?
Cl4A Cu1 Cl4 173.43(11) . . ?
Cl2 Cu1 Cl3A 87.57(11) . . ?
Cl1 Cu1 Cl3A 88.08(11) . . ?
Cl3 Cu1 Cl3A 176.75(15) . . ?
Cl4A Cu1 Cl3A 92.82(14) . . ?
Cl4 Cu1 Cl3A 93.76(14) . . ?
Cl3A Cl3 Cu1 176.6(5) 2_554 . ?
Cl3 Cl3A Cu1 179.0(6) 2 . ?
Cl4A Cl4 Cu1 177.4(7) 1_545 . ?
Cl4 Cl4A Cu1 176.0(7) 1_565 . ?
C2 C1 C14 121.1(5) . . ?
C3 C2 C1 118.6(5) . . ?
C4 C3 C2 121.6(5) . . ?
C4 C3 Cl5 119.0(4) . . ?
C2 C3 Cl5 119.4(4) . . ?
C3 C4 C5 119.4(5) . . ?
C4 C5 C14 120.3(5) . . ?
N2 C6 C7 113.2(5) . . ?
C8 C7 C12 118.8(5) . . ?
C8 C7 C6 121.0(5) . . ?
C12 C7 C6 120.2(5) . . ?
C7 C8 C9 120.8(5) . . ?
C10 C9 C8 119.1(5) . . ?
C11 C10 C9 121.1(5) . . ?
C11 C10 Cl6 119.5(4) . . ?
C9 C10 Cl6 119.4(4) . . ?
C10 C11 C12 119.0(5) . . ?
C11 C12 C7 121.2(5) . . ?
N1 C13 C14 113.0(5) . . ?
C5 C14 C1 119.0(5) . . ?
C5 C14 C13 119.4(5) . . ?
C1 C14 C13 121.6(5) . . ?
 
loop_
 _geom_hbond_atom_site_label_D 
 _geom_hbond_atom_site_label_H 
 _geom_hbond_atom_site_label_A 
 _geom_hbond_distance_DH 
 _geom_hbond_distance_HA 
 _geom_hbond_distance_DA 
 _geom_hbond_angle_DHA 
 _geom_hbond_site_symmetry_A 
 _geom_hbond_publ_flag
N1 H1A Cl2  0.89 2.93 3.576(5) 131.0 1_545 yes
N1 H1A Cl4  0.89 2.66 3.311(7) 130.6 . yes
N1 H1A Cl4A  0.89 2.64 3.326(7) 134.8 1_545 yes
N1 H1B Cl3  0.89 2.59 3.373(6) 148.0 2_545 yes
N1 H1B Cl3A  0.89 2.65 3.334(6) 134.5 1_545 yes
N1 H1B Cl4  0.89 2.65 3.383(7) 140.9 2_545 yes
N1 H1B Cl4A  0.89 2.71 3.340(7) 128.3 2 yes
N1 H1C Cl3  0.89 2.57 3.323(6) 142.9 2 yes
N1 H1C Cl3A  0.89 2.57 3.291(6) 138.9 . yes
N2 H2A Cl3  0.89 2.54 3.322(6) 146.4 2_566 yes
N2 H2A Cl3A  0.89 2.59 3.288(6) 136.0 1_566 yes
N2 H2B Cl3  0.89 2.52 3.390(6) 165.8 2_556 yes
N2 H2B Cl3A  0.89 2.54 3.348(6) 151.7 1_556 yes
N2 H2B Cl4  0.89 2.82 3.405(7) 124.9 2_556 yes
N2 H2B Cl4A  0.89 2.91 3.362(7) 113.3 2_566 yes
N2 H2C Cl1  0.89 2.96 3.530(5) 123.3 1_566 yes
N2 H2C Cl4  0.89 2.66 3.303(7) 129.5 1_566 yes
N2 H2C Cl4A  0.89 2.70 3.323(7) 128.3 1_556 yes
 
_refine_diff_density_max    0.311
_refine_diff_density_min   -0.291
_refine_diff_density_rms    0.095

_shelx_res_file
;
TITL shelx       Cc
    shelx.res
    created by SHELXL-2018/3 at 13:03:59 on 01-Feb-2022
CELL  0.71075   33.4038    5.2452   10.5586    90.000    99.13    90.000
ZERR        4    0.0020    0.0004    0.0008     0.000     0.004     0.000
LATT  -7
SYMM               X ,            - Y ,    0.50000 + Z
SFAC  C  H Cl Cu  N
UNIT    56   72  24   4   8
TEMP    20
L.S. 10
FMAP 2
PLAN -10
ACTA
HTAB
EQIV $4 x, y-1, z
HTAB N1 Cl2_$4
HTAB N1 Cl4
HTAB N1 Cl4A_$4
EQIV $5 x, -y-1, z+1/2
HTAB N1 Cl3_$5
HTAB N1 Cl3A_$4
HTAB N1 Cl4_$5
EQIV $1 x, -y, z+1/2
HTAB N1 Cl4A_$1
HTAB N1 Cl3_$1
HTAB N1 Cl3A
EQIV $6 x, -y+1, z+3/2
HTAB N2 Cl3_$6
EQIV $7 x, y+1, z+1
HTAB N2 Cl3A_$7
EQIV $8 x, -y, z+3/2
HTAB N2 Cl3_$8
EQIV $9 x, y, z+1
HTAB N2 Cl3A_$9
HTAB N2 Cl4_$8
HTAB N2 Cl4A_$6
HTAB N2 Cl1_$7
HTAB N2 Cl4_$7
HTAB N2 Cl4A_$9
BOND
TWIN
WGHT    0.026900
BASF   0.03001
FVAR       0.30283   0.49760
CU1   4   -0.250949    0.012809   -1.067261    11.00000    0.02780    0.02422 =
         0.02468    0.00017    0.00452   -0.00007
CL1   3   -0.182302    0.017851   -1.025390    11.00000    0.02646    0.05163 =
         0.05776   -0.00647    0.00781   -0.00162
CL2   3   -0.319468    0.017432   -1.092807    11.00000    0.02687    0.05050 =
         0.05527   -0.00526    0.00162    0.00122
CL3   3   -0.250987   -0.016192   -1.283091    10.50000    0.06279    0.03166 =
         0.02177   -0.00071    0.01124   -0.00056
CL3A  3   -0.251024    0.017154   -0.849187    10.50000    0.07098    0.03837 =
         0.01812    0.00264    0.01310    0.00114
CL4   3   -0.251031   -0.423580   -1.079383    10.50000    0.05831    0.01840 =
         0.03819    0.00338    0.01032   -0.00067
CL4A  3   -0.251069    0.448298   -1.080106    10.50000    0.06182    0.01850 =
         0.03769    0.00343    0.01021   -0.00069
CL5   3   -0.485347    0.016005   -1.164466    11.00000    0.03875    0.05932 =
         0.04852    0.00649   -0.00165    0.01221
CL6   3   -0.014656    1.018126    0.077347    11.00000    0.04175    0.05781 =
         0.05684    0.00546    0.01561   -0.01481
N1    5   -0.312125   -0.477732   -0.862717    11.00000    0.02486    0.05999 =
         0.05980    0.01431   -0.00155    0.00341
AFIX 137
H1A   2   -0.310676   -0.508320   -0.944777    11.00000   -1.50000
H1B   2   -0.293519   -0.570208   -0.813162    11.00000   -1.50000
H1C   2   -0.307632   -0.312933   -0.846114    11.00000   -1.50000
AFIX   0
N2    5   -0.189595    0.524475    0.197163    11.00000    0.03261    0.06435 =
         0.06016    0.01888    0.00773   -0.00277
AFIX 137
H2A   2   -0.196371    0.675856    0.225413    11.00000   -1.50000
H2B   2   -0.207585    0.408249    0.212912    11.00000   -1.50000
H2C   2   -0.189353    0.532834    0.113098    11.00000   -1.50000
AFIX   0
C1    1   -0.402767   -0.189444   -0.871438    11.00000    0.04408    0.04633 =
         0.02782    0.00180    0.00709   -0.00777
AFIX  43
H1    2   -0.393325   -0.132214   -0.788724    11.00000   -1.20000
AFIX   0
C2    1   -0.433688   -0.060619   -0.945905    11.00000    0.03787    0.03381 =
         0.03978   -0.00094    0.01362    0.00080
AFIX  43
H2    2   -0.445318    0.082244   -0.914303    11.00000   -1.20000
AFIX   0
C3    1   -0.447076   -0.146911   -1.067850    11.00000    0.02628    0.03794 =
         0.03370    0.00682    0.00558   -0.00174
C4    1   -0.430861   -0.359371   -1.115278    11.00000    0.03729    0.04270 =
         0.03565   -0.00322    0.00221   -0.00237
AFIX  43
H4    2   -0.440632   -0.416523   -1.197775    11.00000   -1.20000
AFIX   0

C5    1   -0.399933   -0.487757   -1.039675    11.00000    0.03652    0.03751 =
         0.04338   -0.00041    0.01180    0.00357
AFIX  43
H5    2   -0.388774   -0.632379   -1.071245    11.00000   -1.20000

AFIX   0
C6    1   -0.149506    0.453341    0.262659    11.00000    0.03420    0.05797 =
         0.05530    0.02035    0.00440   -0.00111
AFIX  23
H6A   2   -0.145459    0.272468    0.250321    11.00000   -1.20000
H6B   2   -0.148186    0.482974    0.353909    11.00000   -1.20000
AFIX   0
C7    1   -0.116101    0.597467    0.216562    11.00000    0.02544    0.03814 =
         0.03574    0.00982    0.00054    0.00000
C8    1   -0.099620    0.810005    0.280219    11.00000    0.03707    0.04563 =
         0.03446    0.00529    0.00948    0.00743
AFIX  43
H8    2   -0.109714    0.867203    0.352331    11.00000   -1.20000
AFIX   0
C9    1   -0.068234    0.940039    0.238552    11.00000    0.03734    0.03925 =
         0.03475   -0.00222    0.00441   -0.00384
AFIX  43
H9    2   -0.056824    1.082267    0.282955    11.00000   -1.20000
AFIX   0
C10   1   -0.054039    0.856167    0.130228    11.00000    0.02914    0.03594 =
         0.03711    0.00576    0.00411   -0.00112
C11   1   -0.069844    0.644032    0.065786    11.00000    0.03856    0.04263 =
         0.03166   -0.00246    0.00788    0.00226
AFIX  43
H11   2   -0.059689    0.586866   -0.006223    11.00000   -1.20000
AFIX   0
C12   1   -0.100938    0.516533    0.108919    11.00000    0.04024    0.03586 =
         0.03968   -0.00184    0.00138   -0.00556
AFIX  43
H12   2   -0.112014    0.373014    0.064914    11.00000   -1.20000
AFIX   0
C13   1   -0.352325   -0.546083   -0.836676    11.00000    0.03133    0.06421 =
         0.05427    0.02399    0.00400    0.00257
AFIX  23
H13A  2   -0.353603   -0.513338   -0.746989    11.00000   -1.20000
H13B  2   -0.356571   -0.727224   -0.851710    11.00000   -1.20000
AFIX   0
C14   1   -0.385412   -0.402821   -0.917257    11.00000    0.02229    0.03761 =
         0.03869    0.00899    0.00608   -0.00351
HKLF 4 1 -0.5000 0.0000 -2.0000 0.5000 0.0000 0.0000 0.0000 -1.0000 0.0000


REM  shelx       Cc
REM wR2 = 0.0640, GooF = S = 0.887, Restrained GooF = 0.887 for all data
REM R1 = 0.0295 for 2910 Fo > 4sig(Fo) and 0.0567 for all 4198 data
REM 230 parameters refined using 2 restraints

END

WGHT      0.0269      0.0000

REM Instructions for potential hydrogen bonds
HTAB N1 Cl2_$4
HTAB N1 Cl4
HTAB N1 Cl4A_$4
HTAB N1 Cl3_$5
HTAB N1 Cl3A_$4
HTAB N1 Cl4_$5
HTAB N1 Cl4A_$1
HTAB N1 Cl3_$1
HTAB N1 Cl3A
HTAB N2 Cl3_$6
HTAB N2 Cl3A_$7
HTAB N2 Cl3_$8
HTAB N2 Cl3A_$9
HTAB N2 Cl4_$8
HTAB N2 Cl4A_$6
HTAB N2 Cl1_$7
HTAB N2 Cl4_$7
HTAB N2 Cl4A_$9

REM Highest difference peak  0.311,  deepest hole -0.291,  1-sigma level  0.095
Q1    1  -0.3189 -0.1389 -1.1122  11.00000  0.05    0.31
Q2    1  -0.1298 -0.0233 -1.1000  11.00000  0.05    0.28
Q3    1  -0.3057 -0.1713 -1.0195  11.00000  0.05    0.27
Q4    1  -0.1065  0.0701 -1.1034  11.00000  0.05    0.27
Q5    1  -0.3905  0.0204 -1.1209  11.00000  0.05    0.27
Q6    1  -0.3722  0.3695 -1.1179  11.00000  0.05    0.26
Q7    1  -0.3147  0.0145 -1.0544  11.00000  0.05    0.26
Q8    1  -0.0085  0.8575  0.1153  11.00000  0.05    0.25
Q9    1  -0.1730 -0.0476 -1.1993  11.00000  0.05    0.25
Q10   1  -0.3718 -0.1258 -1.1646  11.00000  0.05    0.25
;
_shelx_res_checksum   81596

_shelx_hkl_file
;
   0   0  -2 2222.76   35.63   1-0.66899-0.66357 0.14095 0.05712 0.72978 0.74592
   0   0  -3 1439.88   24.48   1-0.80577-0.79918-0.09048-0.21630-0.58526-0.56081
   0   0   3 1359.17   21.80   1-0.60373-0.61192 0.04875 0.17447 0.79568 0.77143
   0   0  -4  860.99   17.89   1-0.80717-0.79838-0.06893-0.23669-0.58627-0.55366
   0   0   4  864.78   16.99   1-0.53107-0.54112 0.04079 0.20869 0.84634 0.81463
   0   0   4  818.34   16.88   1-0.58935-0.60026 0.03011 0.19774 0.80731 0.77496
   0   0  -5  442.14   15.72   1-0.80819-0.79734-0.04724-0.25695-0.58701-0.54609
   0   0   5  456.18   15.39   1-0.55276-0.56533 0.01520 0.22507 0.83319 0.79355
   0   0   5  435.64   15.07   1-0.57452-0.58816 0.01139 0.22093 0.81840 0.77798
   0   0  -7 5109.52   38.78   1-0.80909-0.79390-0.00377-0.29735-0.58766-0.53036
   0   0  -8 6475.64   46.92   1-0.80897-0.79160 0.01807-0.31744-0.58756-0.52209
   0   0   8 6408.70  115.50   1-0.52727-0.54909-0.04519 0.29006 0.84849 0.78381
   0   0  -9 1310.36   28.87   1-0.80845-0.78892 0.04000-0.33746-0.58719-0.51353
   0   0   9 1279.25   29.10   1-0.63348-0.65611-0.08907 0.28869 0.76860 0.69726
   0   0   9 1320.91   29.00   1-0.51057-0.53512-0.06420 0.31296 0.85743 0.78466
   0   0 -10 1005.78   21.98   1-0.80754-0.78583 0.06200-0.35740-0.58654-0.50469
   0   0  10  962.89   21.32   1-0.65206-0.67720-0.11564 0.30409 0.74928 0.67001
   0   0  10 1019.49   21.64   1-0.49340-0.52067-0.08329 0.33578 0.86580 0.78494
   0   0 -11  713.19   20.97   1-0.80623-0.78235 0.08407-0.37726-0.58559-0.49556
   0   0  11  674.21   19.03   1-0.66995-0.69761-0.14243 0.31928 0.72860 0.64140
   0   0  11  689.38   19.28   1-0.47573-0.50573-0.10246 0.35852 0.87360 0.78466
   0   0 -12  115.70    9.89   1-0.80451-0.77846 0.10623-0.39705-0.58436-0.48614
   0   0  12  118.06    6.69   1-0.68712-0.71729-0.16945 0.33424 0.70649 0.61136
   0   0  12  112.76    6.12   1-0.45755-0.49028-0.12171 0.38118 0.88081 0.78378
   0   0 -13 1142.10   24.06   1-0.80237-0.77416 0.12847-0.41675-0.58282-0.47643
   0   0  13 1149.42   24.73   1-0.70354-0.73622-0.19670 0.34896 0.68288 0.57982
   0   0  13 1197.59   25.20   1-0.43885-0.47431-0.14104 0.40375 0.88742 0.78230
   0   0 -14  800.51   24.99   1-0.79982-0.76943 0.15078-0.43638-0.58099-0.46641
   0   0  14  709.89   21.74   1-0.71915-0.75434-0.22421 0.36343 0.65768 0.54669
   0   0  14  786.00   23.31   1-0.41891-0.45752-0.16115 0.42558 0.89360 0.78073
   0   0 -15 1578.70   23.55   1-0.79683-0.76427 0.17318-0.45592-0.57884-0.45607
   0   0  15 1498.73   20.40   1-0.73390-0.77161-0.25198 0.37763 0.63077 0.51186
   0   0  15 1309.02   80.99   1-0.39912-0.44049-0.18065 0.44799 0.89892 0.77798
   0   0 -16  251.50   13.35   1-0.79340-0.75868 0.19566-0.47538-0.57638-0.44543
   0   0  16  278.60   13.89   1-0.37875-0.42288-0.20024 0.47031 0.90357 0.77457
   0   0 -17  319.86   13.75   1-0.78953-0.75263 0.21823-0.49475-0.57359-0.43446
   0   0  17  334.43   13.67   1-0.35779-0.40468-0.21992 0.49254 0.90753 0.77047
   0   0 -18   39.24   13.71   1-0.78519-0.74612 0.24089-0.51403-0.57047-0.42315
   0   0  18   36.43    8.88   1-0.33621-0.38585-0.23969 0.51467 0.91077 0.76564
   0   0 -19   87.75    8.78   1-0.78037-0.73913 0.26364-0.53322-0.56701-0.41151
   0   0  19   99.17   10.27   1-0.31398-0.36638-0.25957 0.53670 0.91325 0.76006
   0   0 -20   54.50   14.62   1-0.77506-0.73166 0.28648-0.55232-0.56320-0.39951
   0   0  20   37.46   11.11   1-0.29107-0.34623-0.27956 0.55862 0.91494 0.75369
   0   0 -21  137.70   16.61   1-0.76925-0.72367 0.30943-0.57132-0.55902-0.38714
   0   1 -21   -6.48   12.49   1-0.78606-0.70153 0.23652-0.62159-0.57110-0.34851
   0  -1  21   -2.11    7.56   1-0.30994-0.40698-0.26314 0.59399 0.91361 0.69392
   0   1 -20   -3.72   10.75   1-0.79106-0.70870 0.20961-0.60656-0.57469-0.36029
   0  -1  20    2.41    6.87   1-0.33308-0.42737-0.24253 0.57269 0.91117 0.69954
   0   1 -19    7.94    8.11   1-0.79547-0.71529 0.18243-0.59180-0.57787-0.37164
   0  -1  19    1.70    8.93   1-0.35558-0.44712-0.22196 0.55134 0.90790 0.70434
   0   1 -18   -2.94   11.35   1-0.79930-0.72128 0.15491-0.57739-0.58061-0.38258
   0  -1  18    0.52   10.18   1-0.37748-0.46626-0.20144 0.52995 0.90383 0.70833
   0   1 -17   -2.91    7.01   1-0.80253-0.72668 0.12697-0.56339-0.58293-0.39308
   0  -1  17   -2.70    7.75   1-0.39881-0.48483-0.18095 0.50854 0.89900 0.71156
   0   1 -16    1.49    9.22   1-0.80515-0.73147 0.09850-0.54991-0.58482-0.40315
   0  -1  16    6.83    7.98   1-0.41960-0.50286-0.16047 0.48711 0.89340 0.71403
   0   1 -15    7.47    9.08   1-0.80714-0.73564 0.06940-0.53707-0.58625-0.41277
   0  -1  15   -9.20    7.82   1-0.44042-0.52054-0.13943 0.46623 0.88689 0.71530
   0   1 -14   -1.67    7.08   1-0.80847-0.73913 0.03949-0.52504-0.58720-0.42190
   0  -1  14    1.73    4.34   1-0.71288-0.78709-0.21296 0.35203 0.66815 0.50650
   0  -1  14   -2.40    7.83   1-0.46022-0.53761-0.11891 0.44484 0.87980 0.71629
   0   1 -13   -2.66    6.37   1-0.80907-0.74190 0.00857-0.51401-0.58764-0.43052
   0  -1  13    0.24    3.96   1-0.69275-0.76444-0.17862 0.34441 0.69870 0.54497
   0  -1  13   -7.57    4.51   1-0.47957-0.55424-0.09833 0.42352 0.87197 0.71655
   0   1 -12   -1.43    6.76   1-0.80887-0.74388-0.02361-0.50427-0.58750-0.43856
   0  -1  12    0.26    4.15   1-0.67062-0.73980-0.14346 0.33759 0.72779 0.58199
   0  -1  12   -1.66    6.04   1-0.49852-0.57046-0.07765 0.40229 0.86339 0.71605
   0   1 -11   -3.26    7.42   1-0.80776-0.74473-0.05748-0.49621-0.58669-0.44626
   0  -1  11    2.13    3.96   1-0.64617-0.71283-0.10708 0.33199 0.75564 0.61777
   0  -1  11    6.47    6.38   1-0.51710-0.58631-0.05682 0.38121 0.85403 0.71478
   0   1 -10   -2.29    7.09   1-0.80554-0.74471-0.09347-0.49025-0.58510-0.45282
   0  -1  10    2.11    3.56   1-0.61885-0.68300-0.06892 0.32817 0.78247 0.65253
   0  -1  10    1.05    4.22   1-0.53536-0.60185-0.03579 0.36033 0.84385 0.71269
   0   1  -9   -0.63    5.41   1-0.80196-0.74332-0.13233-0.48717-0.58253-0.45839
   0  -1   9   -1.25    3.87   1-0.58779-0.64942-0.02810 0.32702 0.80852 0.68651
   0  -1   9    0.16    5.35   1-0.55338-0.61713-0.01446 0.33975 0.83280 0.70972
   0   1  -8    4.16    6.47   1-0.79655-0.74010-0.17512-0.48803-0.57864-0.46266
   0  -1   8   -1.85    3.88   1-0.55143-0.61055 0.01679 0.32995 0.83404 0.71996
   0  -1   8   -3.85    6.20   1-0.57122-0.63225 0.00729 0.31961 0.82076 0.70576
   0   1  -7   -1.21    6.30   1-0.78856-0.73431-0.22349-0.49445-0.57290-0.46507
   0  -1   7    0.64    4.55   1-0.50696-0.56357 0.06826 0.33944 0.85926 0.75310
   0  -1   7    2.69    5.31   1-0.58901-0.64731 0.02967 0.30007 0.80757 0.70066
   0   1  -6    8.53    5.57   1-0.77662-0.72457-0.27999-0.50902-0.56432-0.46463
   0  -1   6   -3.41    4.08   1-0.44868-0.50277 0.13094 0.36014 0.88404 0.78581
   0  -1   6   -3.17    5.10   1-0.60693-0.66250 0.05296 0.28146 0.79298 0.69415
   0   1  -5  -13.82    6.70   1-0.75805-0.70819-0.34898-0.53607-0.55097-0.45944
   0   1  -5   -9.62    7.37   1 0.38171 0.43078-0.21001-0.39814-0.90010-0.80988
   0  -1   5   -3.85    6.83   1-0.62527-0.67812 0.07769 0.26428 0.77652 0.68578
   0   1  -4   -2.34    6.16   1-0.72703-0.67937-0.43807-0.58322-0.52868-0.44530
   0   1  -4  -12.00    8.67   1 0.23495 0.28200-0.33824-0.48406-0.91125-0.82834
   0  -1   4   -6.02    7.10   1-0.64439-0.69448 0.10453 0.24928 0.75751 0.67493
   0   1  -3   13.74    7.14   1-0.66970-0.62423-0.56023-0.66353-0.48747-0.41237
   0   1  -3    9.69    5.96   1-0.06956-0.02447-0.54663-0.65024-0.83447-0.75932
   0  -1   3    4.19    4.65   1-0.43282-0.47837-0.69663-0.59333-0.57215-0.64738
   0  -1   3    5.34    6.62   1-0.66554-0.71293 0.13571 0.23854 0.73391 0.65941
   0   1  -2   -3.41    5.37   1-0.54567-0.50243-0.73726-0.79861-0.39833-0.33131
   0   1  -2   -1.62    4.25   1-0.62599-0.58247-0.71124-0.77252-0.31979-0.25283
   0  -1   2    3.33    3.85   1-0.75869-0.80238-0.65097-0.58973-0.02465-0.09156
   0  -1   2   -6.01    5.44   1-0.69075-0.73542 0.17534 0.23626 0.70150 0.63507
   0   1  -1    8.42    8.41   1 0.19601 0.23640 0.97130 0.95205 0.13471 0.19417
   0  -1   1    6.44    9.75   1 0.25759 0.21720 0.94953 0.96878 0.17897 0.11951
   0   1  -1    1.34    4.36   1-0.80576-0.76425-0.46151-0.48085 0.37114 0.42976
   0  -1   1    0.53    4.72   1-0.78887-0.83037-0.38542-0.36609 0.47866 0.42005
   0   1  -1    2.31    4.79   1-0.75325-0.71129 0.29194 0.27295 0.58938 0.64773
   0  -1   1    1.14    6.81   1-0.72570-0.76766 0.23630 0.25529 0.64615 0.58780
   0   1   0    1.17    6.41   1-0.30364-0.26496 0.92598 0.94852-0.22438-0.17347
   0  -1   0   15.36    7.36   1-0.24905-0.28761 0.95062 0.92815-0.18515-0.23624
   0  -1   0    6.48    5.76   1-0.70609-0.74510-0.20108-0.22372 0.67897 0.62830
   0   1   0    8.30    5.80   1-0.73347-0.69446-0.25115-0.22851 0.63161 0.68227
   0  -1   0    0.88    3.64   1-0.78693-0.82616 0.37908 0.35619 0.48685 0.43655
   0   1   0    4.37    3.09   1-0.80558-0.76635 0.46019 0.48309 0.37317 0.42347
   0  -1  -1   -1.66    9.63   1-0.59309-0.62961 0.67916 0.61462-0.43241-0.47520
   0   1   1   -4.40    9.22   1-0.67601-0.63951-0.15181-0.08720 0.72107 0.76381
   0  -1  -2    1.34    6.42   1-0.71607-0.75053 0.46475 0.35823-0.52080-0.55530
   0   1   2   -0.35    6.37   1-0.64524-0.61126-0.10575 0.00083 0.75661 0.79142
   0   1   2    2.32    5.77   1-0.31642-0.28280-0.25742-0.15063 0.91302 0.94727
   0  -1  -2   -0.13    5.00   1-0.53443-0.56818-0.03689-0.14365 0.84440 0.81026
   0  -1  -3    7.93    8.58   1-0.75972-0.79215 0.34340 0.19495-0.55217-0.57833
   0   1   3    8.57    6.76   1-0.63116-0.59969-0.08583 0.06273 0.77088 0.79776
   0   1   3    5.19   10.82   1-0.43348-0.40262-0.14650 0.00219 0.88917 0.91536
   0  -1  -4   -1.68    6.73   1-0.77768-0.80795 0.27545 0.08506-0.56508-0.58306
   0   1   4    1.40    5.77   1-0.62708-0.59812-0.08018 0.11035 0.77481 0.79376
   0   1   4   -1.49    5.07   1-0.46718-0.43889-0.11156 0.07900 0.87709 0.89506
   0  -1  -5   -0.62    5.73   1-0.78592-0.81402 0.23719 0.00486-0.57100-0.58080
   0   1   5    2.41    4.61   1-0.62920-0.60276-0.08311 0.14940 0.77278 0.78381
   0   1   5   -0.63    4.49   1-0.47550-0.44993-0.10270 0.12978 0.87369 0.88358
   0  -1  -6    0.41    6.92   1-0.78986-0.81579 0.21640-0.05786-0.57383-0.57544
   0   1   6    3.22    4.01   1-0.63527-0.61134-0.09157 0.18290 0.76683 0.76993
   0   1   6    0.26    3.85   1-0.47388-0.45104-0.10443 0.16995 0.87436 0.87616
   0  -1  -7    1.02    6.05   1-0.79158-0.81534 0.20658-0.10962-0.57507-0.56850
   0   1   7    2.33    4.15   1-0.64391-0.62250-0.10385 0.21261 0.75801 0.75318
   0   1   7    0.11    4.50   1-0.46704-0.44693-0.11171 0.20458 0.87714 0.87085
   0  -1  -8    5.09    6.75   1-0.79201-0.81360 0.20406-0.15409-0.57538-0.56062
   0   1   8    1.52    5.41   1-0.65425-0.63535-0.11886 0.23957 0.74687 0.73411
   0   1   8   -0.71    5.41   1-0.45700-0.43962-0.12228 0.23592 0.88101 0.86664
   0  -1  -9   -4.36    6.85   1-0.79158-0.81099 0.20661-0.19347-0.57507-0.55212
   0   1   9   -0.95    5.24   1-0.66568-0.64929-0.13592 0.26448 0.73374 0.71306
   0   1   9   -0.18    4.44   1-0.44478-0.43012-0.13496 0.26515 0.88541 0.86295
   0  -1 -10   -6.76    6.91   1-0.79049-0.80774 0.21285-0.22918-0.57428-0.54316
   0   1  10   -0.43    4.61   1-0.67779-0.66391-0.15458 0.28779 0.71881 0.69020
   0   1  10   -0.01    4.09   1-0.43093-0.41900-0.14909 0.29292 0.88998 0.85943
   0  -1 -11    1.37    7.75   1-0.78887-0.80394 0.22184-0.26213-0.57312-0.53381
   0   1  11   -0.66    5.35   1-0.69025-0.67889-0.17453 0.30983 0.70220 0.66566
   0   1  11    2.61    5.53   1-0.41483-0.40603-0.16522 0.31875 0.89477 0.85646
   0  -1 -12   -4.74    6.28   1-0.78676-0.79967 0.23294-0.29296-0.57160-0.52411
   0   1  12    1.90    6.05   1-0.70285-0.69400-0.19552 0.33081 0.68393 0.63946
   0   1  12    1.64    5.66   1-0.39859-0.39255-0.18117 0.34471 0.89905 0.85268
   0  -1 -13   -1.56    8.71   1-0.78420-0.79494 0.24571-0.32213-0.56977-0.51409
   0   1  13   -4.32    5.74   1-0.71538-0.70905-0.21741 0.35089 0.66404 0.61164
   0   1  13   -5.32    6.29   1-0.38137-0.37809-0.19774 0.37005 0.90302 0.84858
   0  -1 -14    5.56   10.54   1-0.78121-0.78977 0.25983-0.34996-0.56761-0.50375
   0   1  14   -6.10    5.70   1-0.72770-0.72388-0.24007 0.37020 0.64250 0.58217
   0   1  14   -4.35    6.89   1-0.36327-0.36275-0.21482 0.39488 0.90657 0.84408
   0  -1 -15    1.10   11.16   1-0.77778-0.78418 0.27503-0.37670-0.56515-0.49310
   0   1  15    4.34    6.68   1-0.73967-0.73837-0.26342 0.38883 0.61926 0.55101
   0   1  15   -2.44    6.05   1-0.34433-0.34656-0.23231 0.41930 0.90965 0.83909
   0  -1 -16    1.32   10.61   1-0.77392-0.77814 0.29115-0.40252-0.56237-0.48214
   0   1  16   -5.40    6.52   1-0.75116-0.75237-0.28739 0.40683 0.59426 0.51808
   0   1  16   -1.52    6.56   1-0.32457-0.32957-0.25016 0.44335 0.91217 0.83355
   0  -1 -17    3.43   11.72   1-0.76961-0.77166 0.30805-0.42756-0.55928-0.47086
   0   1  17   -6.35    6.93   1-0.30402-0.31177-0.26833 0.46710 0.91409 0.82741
   0  -1 -18   -5.04   11.89   1-0.76485-0.76473 0.32560-0.45195-0.55585-0.45925
   0   1  18   -2.27    5.20   1-0.28267-0.29317-0.28677 0.49057 0.91534 0.82060
   0  -1 -19   -5.60   11.58   1-0.75962-0.75733 0.34373-0.47576-0.55210-0.44731
   0   1  19   -1.93    8.59   1-0.26050-0.27377-0.30547 0.51378 0.91587 0.81306
   0  -1 -20   15.60    9.94   1-0.75391-0.74945 0.36237-0.49906-0.54799-0.43502
   0  -1 -21    1.06   11.93   1-0.74762-0.74006 0.38169-0.52235-0.54347-0.42361
   0   2 -21   69.58   10.26   1-0.79811-0.67463 0.16396-0.67152-0.57976-0.30645
   0  -2  21   71.60   10.77   1-0.34316-0.47934-0.23338 0.60078 0.90981 0.63975
   0   2 -20   12.44   10.61   1-0.80187-0.68056 0.13315-0.66039-0.58246-0.31734
   0  -2  20   27.75   10.37   1-0.36565-0.49907-0.21260 0.57965 0.90614 0.64414
   0   2 -19   13.66   13.02   1-0.80489-0.68575 0.10172-0.64988-0.58463-0.32769
   0  -2  19   12.61    8.65   1-0.38753-0.51820-0.19185 0.55849 0.90166 0.64772
   0   2 -18   21.95   11.38   1-0.80713-0.69017 0.06954-0.64012-0.58625-0.33749
   0  -2  18   21.93    6.77   1-0.40884-0.53675-0.17113 0.53730 0.89641 0.65053
   0   2 -17   73.78   10.39   1-0.80856-0.69376 0.03647-0.63125-0.58727-0.34670
   0  -2  17   62.27    8.43   1-0.43004-0.55483-0.14999 0.51654 0.89025 0.65218
   0   2 -16  142.55   11.83   1-0.80910-0.69647 0.00233-0.62345-0.58766-0.35527
   0  -2  16  174.81   10.72   1-0.45028-0.57234-0.12927 0.49535 0.88347 0.65348
   0   2 -15  653.80   24.68   1-0.80865-0.69820-0.03310-0.61695-0.58734-0.36314
   0  -2  15  652.40   23.17   1-0.47005-0.58938-0.10852 0.47419 0.87594 0.65403
   0   2 -14  314.45   14.66   1-0.80710-0.69860-0.07013-0.61207-0.58622-0.37056
   0  -2  14  331.23   13.07   1-0.48936-0.60596-0.08771 0.45310 0.86765 0.65383
   0   2 -13  893.52   20.90   1-0.80426-0.69795-0.10907-0.60907-0.58418-0.37666
   0  -2  13  994.42   21.84   1-0.50825-0.62213-0.06681 0.43209 0.85860 0.65287
   0   2 -12   69.44    6.56   1-0.79986-0.69575-0.15042-0.60848-0.58102-0.38166
   0  -2  12   55.25    4.76   1-0.65365-0.76184-0.11797 0.34044 0.74754 0.55108
   0  -2  12   63.90    7.63   1-0.52676-0.63790-0.04577 0.41122 0.84877 0.65113
   0   2 -11  177.77    9.06   1-0.79355-0.69164-0.19477-0.61089-0.57648-0.38527
   0  -2  11  188.53    7.26   1-0.61620-0.72188-0.06534 0.35109 0.78486 0.59633
   0  -2  11  203.29    8.27   1-0.54491-0.65333-0.02456 0.39052 0.83812 0.64856
   0   2 -10  244.70   11.48   1-0.78478-0.68506-0.24292-0.61710-0.57018-0.38712
   0  -2  10  192.29    9.08   1-0.56996-0.67313-0.00574 0.36872 0.82164 0.64104
   0  -2  10  209.47   10.76   1-0.56277-0.66846-0.00309 0.37008 0.82660 0.64512
   0   2  -9 2447.52   48.61   1-0.77272-0.67521-0.29594-0.62818-0.56151-0.38661
   0  -2   9 2406.39   53.65   1-0.51018-0.61083 0.06464 0.39713 0.85763 0.68495
   0  -2   9 2524.76   48.66   1-0.58037-0.68334 0.01871 0.34999 0.81413 0.64073
   0   2  -8  517.66   14.79   1-0.75612-0.66080-0.35528-0.64558-0.54958-0.38283
   0  -2   8  457.52   13.44   1-0.42792-0.52606 0.15213 0.44264 0.89091 0.72616
   0  -2   8  567.17   15.39   1-0.59781-0.69804 0.04100 0.33037 0.80058 0.63528
   0   2  -7 4088.25   31.32   1-0.73293-0.63980-0.42286-0.67122-0.53291-0.37431
   0  -2   7 4087.48   54.84   1-0.61517-0.71268 0.06395 0.31141 0.78579 0.62857
   0   2  -6  342.83   12.46   1-0.70007-0.60912-0.50050-0.70711-0.50930-0.35910
   0   2  -6  356.25   13.11   1 0.13729 0.22718-0.41298-0.62067-0.90033-0.75043
   0  -2   6  313.86   12.36   1-0.63261-0.72739 0.08785 0.29340 0.76947 0.62033
   0   2  -5 1443.23   22.86   1-0.65117-0.56245-0.59257-0.75722-0.47416-0.33204
   0   2  -5 1545.37   26.18   1-0.16783-0.07930-0.59861-0.76347-0.78325-0.64094
   0   2  -4  549.79   13.16   1-0.57647-0.48998-0.70063-0.82332-0.42047-0.28643
   0   2  -4  545.42   12.93   1-0.53128-0.44425-0.71257-0.83514-0.45822-0.32430
   0  -2   4  504.53   16.67   1-0.66846-0.75781 0.14015 0.26198 0.73041 0.59756
   0   2  -3 3337.80   48.73   1-0.45960-0.37534-0.82191-0.90266-0.33647-0.21052
   0  -2   2  377.03  340.88   1 0.28785 0.20707 0.93640 0.97489 0.20072 0.08180
   0  -2   1 1490.02   26.74   1 0.04131-0.03758 0.99886 0.99550 0.02353-0.08699
   0   2  -1 1434.86   22.91   1-0.78269-0.70217-0.36600-0.36269 0.50342 0.61269
   0  -2   1 1534.66   23.88   1-0.73634-0.81756 0.25678 0.25286 0.62598 0.51735
   0  -2   0 1288.60   24.52   1-0.22159-0.29871 0.96100 0.91606-0.16541-0.26758
   0   2   0 1189.27   20.93   1-0.74567-0.66765-0.27573-0.23045 0.60657 0.70790
   0   2   0 1065.21   20.41   1-0.80884-0.73023 0.49601 0.54164 0.31581 0.41638
   0  -2  -1 2940.18   44.07   1-0.43370-0.50888 0.84312 0.75605-0.31786-0.41160
   0  -2  -2 3032.88   43.87   1-0.56858-0.64162 0.71039 0.58132-0.41479-0.50037
   0   2   2 3042.76   42.39   1-0.69455-0.62155-0.18159-0.05236 0.69613 0.78161
   0  -2  -3  429.94   14.97   1-0.64714-0.71826 0.59926 0.42820-0.47126-0.54839
   0   2   3  487.55   16.63   1-0.68152-0.61104-0.16048 0.01071 0.71397 0.79152
   0   2   3  468.81   15.52   1 0.03541 0.10492-0.51630-0.34453 0.85567 0.93289
   0  -2  -4 1275.68   21.48   1-0.69259-0.76150 0.51610 0.30307-0.50392-0.57293
   0   2   4 1317.04   22.25   1-0.67467-0.60670-0.14971 0.06346 0.72277 0.79239
   0   2   4 1335.38   23.41   1-0.18984-0.12277-0.36220-0.14861 0.91255 0.98124
   0  -2  -5  408.43   14.32   1-0.71950-0.78620 0.45661 0.20160-0.52326-0.58415
   0   2   5  354.19   13.05   1-0.67248-0.60702-0.14632 0.10882 0.72550 0.78719
   0   2   5  438.88   14.22   1-0.28018-0.21570-0.28889-0.03341 0.91544 0.97588
   0  -2  -6 3917.56   52.92   1-0.73587-0.80035 0.41501 0.11803-0.53503-0.58778
   0   2   6 3674.61   51.84   1-0.67378-0.61084-0.14834 0.14878 0.72388 0.77764
   0  -2  -7  556.26   15.24   1-0.74596-0.80824 0.38660 0.04764-0.54228-0.58692
   0   2   7  503.97   14.05   1-0.67769-0.61726-0.15444 0.18465 0.71893 0.76477
   0   2   7  484.43   13.23   1-0.33829-0.27933-0.23781 0.10149 0.91049 0.95481
   0  -2  -8 2532.51   49.06   1-0.75213-0.81220 0.36794-0.01298-0.54672-0.58323
   0   2   8 2489.52   48.73   1-0.68354-0.62563-0.16370 0.21737 0.71131 0.74922
   0  -2  -9  278.88   12.69   1-0.75567-0.81404 0.35673-0.06598-0.54926-0.57704
   0   2   9  332.63   10.46   1-0.69082-0.63542-0.17545 0.24759 0.70141 0.73139
   0   2   9  299.17   11.46   1-0.34345-0.29000-0.23311 0.19000 0.90977 0.93797
   0  -2 -10  218.98    8.46   1-0.75744-0.81364 0.35096-0.11370-0.55053-0.57013
   0   2  10  199.78    8.34   1-0.69913-0.64624-0.18923 0.27579 0.68949 0.71155
   0   2  10  199.79    7.08   1-0.33773-0.28704-0.23832 0.22671 0.91057 0.93070
   0  -2 -11   88.70    7.16   1-0.75788-0.81190 0.34954-0.15706-0.55084-0.56225
   0   2  11  140.56    7.82   1-0.70816-0.65778-0.20466 0.30233 0.67573 0.68986
   0   2  11  143.61    6.67   1-0.32865-0.28072-0.24651 0.26043 0.91171 0.92378
   0  -2 -12  894.08   20.29   1-0.75726-0.80912 0.35155-0.19699-0.55040-0.55363
   0   2  12  912.13   20.09   1-0.71765-0.66979-0.22149 0.32747 0.66023 0.66643
   0   2  12  876.09   19.14   1-0.31704-0.27186-0.25687 0.29198 0.91296 0.91697
   0  -2 -13  317.61   14.18   1-0.75580-0.80548 0.35633-0.23415-0.54935-0.54439
   0   2  13  328.73   12.87   1-0.72741-0.68206-0.23951 0.35143 0.64304 0.64131
   0   2  13  310.33   11.61   1-0.30341-0.26100-0.26886 0.32190 0.91413 0.91008
   0  -2 -14  658.78   23.67   1-0.75359-0.80111 0.36336-0.26905-0.54777-0.53462
   0   2  14  702.16   24.69   1-0.73724-0.69441-0.25856 0.37435 0.62418 0.61452
   0   2  14  670.78   23.34   1-0.28811-0.24845-0.28211 0.35056 0.91509 0.90298
   0  -2 -15  149.81   11.69   1-0.75072-0.79531 0.37230-0.30246-0.54570-0.52534
   0   2  15  154.67    7.24   1-0.74701-0.70669-0.27852 0.39637 0.60364 0.58606
   0   2  15  155.58    8.04   1-0.27136-0.23446-0.29637 0.37821 0.91570 0.89553
   0  -2 -16   79.42    8.98   1-0.74725-0.78963 0.38278-0.33396-0.54321-0.51472
   0   2  16   83.64    8.28   1-0.75656-0.71876-0.29929 0.41757 0.58140 0.55589
   0   2  16   67.46    6.49   1-0.25331-0.21917-0.31144 0.40504 0.91587 0.88763
   0  -2 -17   19.44    9.25   1-0.74321-0.78338 0.39457-0.36413-0.54031-0.50369
   0   2  17   24.29    8.45   1-0.76577-0.73048-0.32080 0.43804 0.55738 0.52394
   0   2  17   12.46    7.02   1-0.23405-0.20267-0.32721 0.43119 0.91550 0.87920
   0  -2 -18   23.88   12.37   1-0.73862-0.77657 0.40750-0.39318-0.53700-0.49227
   0   2  18   12.88    6.86   1-0.21286-0.18464-0.34419 0.45617 0.91445 0.87052
   0  -2 -19   25.67   12.02   1-0.73348-0.76922 0.42140-0.42125-0.53331-0.48045
   0  -2 -20   94.86   12.99   1-0.72779-0.76132 0.43616-0.44847-0.52922-0.46823
   0   3 -21    2.10   10.29   1-0.80558-0.64315 0.09302-0.71984-0.58513-0.26110
   0  -3  21   -1.30    9.76   1-0.36865-0.54397-0.20978 0.60141 0.90558 0.58514
   0   3 -20   -5.86   10.54   1-0.80771-0.64745 0.05856-0.71236-0.58666-0.27081
   0  -3  20  -11.64   11.65   1-0.39038-0.56294-0.18911 0.58017 0.90101 0.58863
   0   3 -19    5.37   10.31   1-0.80888-0.65079 0.02318-0.70579-0.58750-0.27984
   0  -3  19    2.15    6.80   1-0.41151-0.58132-0.16850 0.55887 0.89568 0.59137
   0   3 -18   -3.55    8.72   1-0.80903-0.65311-0.01325-0.70029-0.58761-0.28813
   0  -3  18   -1.33    6.54   1-0.43241-0.59913-0.14759 0.53790 0.88951 0.59303
   0   3 -17  -10.02   11.77   1-0.80805-0.65408-0.05094-0.69609-0.58690-0.29601
   0  -3  17    7.16   10.13   1-0.45243-0.61642-0.12705 0.51653 0.88270 0.59431
   0   3 -16    0.08   11.05   1-0.80580-0.65403-0.09011-0.69332-0.58528-0.30254
   0  -3  16   -0.54    9.00   1-0.47193-0.63319-0.10652 0.49516 0.87517 0.59487
   0   3 -15   -6.23    7.45   1-0.80210-0.65252-0.13105-0.69232-0.58262-0.30804
   0  -3  15   -0.21    6.68   1-0.49094-0.64948-0.08598 0.47379 0.86693 0.59471
   0   3 -14    2.72    9.98   1-0.79670-0.64932-0.17408-0.69341-0.57875-0.31231
   0  -3  14    3.16    7.19   1-0.50949-0.66530-0.06542 0.45244 0.85798 0.59385
   0   3 -13   -3.17    6.94   1-0.78927-0.64409-0.21962-0.69701-0.57341-0.31512
   0  -3  13    3.43    8.10   1-0.52760-0.68068-0.04480 0.43115 0.84830 0.59226
   0   3 -12   -1.92    5.84   1-0.77936-0.63637-0.26815-0.70361-0.56628-0.31615
   0  -3  12    0.19    5.28   1-0.54529-0.69564-0.02411 0.40993 0.83789 0.58993
   0   3 -11   -5.34    5.53   1-0.76632-0.62553-0.32029-0.71380-0.55691-0.31493
   0  -3  11    2.46    6.17   1-0.56259-0.71021-0.00331 0.38883 0.82672 0.58685
   0   3 -10   -0.75    6.15   1-0.74926-0.61067-0.37675-0.72832-0.54465-0.31082
   0  -3  10   -3.00    6.81   1-0.57953-0.72443 0.01765 0.36789 0.81475 0.58296
   0   3  -9   -1.91    6.60   1-0.72720-0.59078-0.43766-0.74757-0.52880-0.30349
   0   3  -9   -1.87    3.03   1 0.36764 0.50231-0.22322-0.53540-0.90277-0.67898
   0  -3   9   -4.09    4.78   1-0.59614-0.73831 0.03884 0.34717 0.80193 0.57823
   0   3  -8   -0.03    5.39   1-0.69778-0.56358-0.50535-0.77331-0.50765-0.29043
   0   3  -8   -0.72    3.10   1 0.16646 0.29920-0.39147-0.66102-0.90500-0.68812
   0  -3   8   -3.91    5.53   1-0.61248-0.75193 0.06035 0.32677 0.78817 0.57255
   0   3  -7   -0.88    5.52   1-0.65858-0.52662-0.57996-0.80596-0.47948-0.27035
   0   3  -7   -0.26    3.59   1-0.11194 0.01975-0.56997-0.79629-0.81400-0.60458
   0  -3   7    2.47    6.33   1-0.62860-0.76532 0.08228 0.30679 0.77336 0.56582
   0   3  -6   -5.34    4.86   1-0.60581-0.47607-0.66182-0.84587-0.44155-0.24050
   0   3  -6   -1.78    3.38   1-0.41218-0.28236-0.69160-0.87567-0.59311-0.39175
   0  -3   6   -1.23    5.62   1-0.64432-0.77834 0.10443 0.28717 0.75758 0.55830
   0   3  -5   -7.48    5.98   1-0.53424-0.40673-0.74992-0.89201-0.39012-0.19715
   0   3  -5   -0.67    3.67   1-0.64958-0.52120-0.70725-0.84906-0.27897-0.08620
   0  -3   5    1.33    5.29   1-0.66026-0.79157 0.12776 0.26859 0.74008 0.54888
   0   3  -4   -3.86    5.11   1-0.43750-0.31222-0.84012-0.94026-0.32059-0.13570
   0   3  -4   -0.92    4.11   1-0.77298-0.64627-0.63391-0.73372 0.02542 0.20967
   0  -3   4   -1.63    5.08   1-0.67635-0.80494 0.15233 0.25124 0.72065 0.53752
   0  -3   3   -4.70    7.61   1 0.31777 0.19660 0.92175 0.97950 0.22222 0.04384
   0   3  -3   -3.20    4.49   1-0.80828-0.68395-0.53086-0.58879 0.25466 0.43073
   0  -3   3    0.47    4.91   1-0.69286-0.81875 0.17880 0.23580 0.69854 0.52348
   0  -3   2   -1.66    7.12   1 0.15870 0.03941 0.98141 0.99729 0.10789-0.06208
   0   3  -2   -7.62    6.11   1-0.80116-0.67914-0.43424-0.45027 0.41178 0.57967
   0  -3   2    3.70    5.23   1-0.71028-0.83345 0.20837 0.22345 0.67236 0.50538
   0  -3   1   -9.52    8.64   1-0.01792-0.13573 0.99965 0.97418-0.01904-0.18040
   0   3  -1   -4.58    6.44   1-0.77976-0.66023-0.35747-0.33151 0.51398 0.67393
   0  -3   1   -1.83    4.28   1-0.72945-0.84991 0.24339 0.21655 0.63926 0.48035
   0  -3   0   -2.81    7.10   1-0.19377-0.30945 0.97020 0.90278-0.14542-0.29868
   0   3   0   -9.38    6.83   1-0.75687-0.63983-0.30000-0.23208 0.58063 0.73263
   0  -3   0    0.55    4.39   1-0.75200-0.86976 0.28922 0.22046 0.59231 0.44147
   0  -3  -1    0.48    7.47   1-0.34517-0.45901 0.90344 0.79384-0.25423-0.39888
   0   3   1   -2.86    5.25   1-0.73732-0.62280-0.25872-0.14883 0.62402 0.76809
   0  -3  -1   -2.93    5.59   1-0.78096-0.89594 0.36092 0.25031 0.50972 0.36690
   0  -3  -2   -5.94    6.05   1-0.46041-0.57219 0.82122 0.66962-0.33705-0.47349
   0   3   2    2.72    5.76   1-0.72235-0.61034-0.23007-0.07820 0.65213 0.78826
   0  -3  -2   -0.71    3.59   1-0.80883-0.92146 0.49594 0.34361 0.31594 0.18117
   0  -3  -3   -3.81    5.26   1-0.54289-0.65245 0.74039 0.54679-0.39633-0.52469
   0   3   3   -1.65    4.85   1-0.71186-0.60237-0.21116-0.01731 0.66981 0.79802
   0  -3  -3    1.11    2.93   1-0.68563-0.79596 0.69711 0.50318-0.20959-0.33652
   0  -3  -4    0.53    5.74   1-0.60007-0.70743 0.66974 0.43415-0.43743-0.55772
   0   3   4   -2.31    4.84   1-0.70533-0.59835-0.19978 0.03603 0.68013 0.80042
   0   3   4   -6.08    4.31   1 0.34835 0.45376-0.66398-0.42740 0.66164 0.78193
   0  -3  -5    0.86    5.96   1-0.63939-0.74497 0.61180 0.33422-0.46569-0.57733
   0   3   5    1.60    6.19   1-0.70212-0.59765-0.19428 0.08350 0.68503 0.79739
   0   3   5   -0.61    3.51   1 0.09007 0.19294-0.54783-0.26921 0.83172 0.94355
   0  -3  -6    1.40    4.88   1-0.66650-0.76986 0.56601 0.24646-0.48517-0.58868
   0   3   6    0.90    5.95   1-0.70162-0.59966-0.19344 0.12632 0.68578 0.79021
   0   3   6    0.07    3.70   1-0.04957 0.05077-0.46275-0.14232 0.88509 0.98851
   0  -3  -7    2.05    7.17   1-0.68526-0.78641 0.53080 0.16927-0.49865-0.59404
   0   3   7    1.43    4.14   1-0.70332-0.60388-0.19633 0.16541 0.68322 0.77972
   0   3   7   -2.78    3.73   1-0.12653-0.02869-0.40950-0.04720 0.90348 0.99847
   0  -3  -8    6.88    6.96   1-0.69823-0.79718 0.50439 0.10088-0.50798-0.59524
   0   3   8   -2.93    6.00   1-0.70677-0.60984-0.20225 0.20146 0.67791 0.76648
   0   3   8    1.59    3.95   1-0.16805-0.07298-0.37885 0.02536 0.91007 0.99700
   0  -3  -9   -1.25    8.29   1-0.70711-0.80385 0.48519 0.03971-0.51436-0.59350
   0   3   9    4.16    5.61   1-0.71159-0.61718-0.21067 0.23501 0.67025 0.75090
   0   3   9   -0.86    4.07   1-0.19071-0.09842-0.36153 0.08459 0.91264 0.99154
   0  -3 -10   -4.65    8.23   1-0.71301-0.80753 0.47187-0.01558-0.51860-0.58961
   0   3  10   -2.77    4.63   1-0.71748-0.62558-0.22119 0.26647 0.66051 0.73323
   0   3  10    0.22    4.36   1-0.20164-0.11213-0.35302 0.13501 0.91362 0.98447
   0  -3 -11    2.98    6.74   1-0.71666-0.80897 0.46337-0.06606-0.52122-0.58411
   0   3  11   -0.40    6.47   1-0.72419-0.63480-0.23348 0.29616 0.64886 0.71366
   0   3  11   -3.25    4.17   1-0.20474-0.11801-0.35059 0.17935 0.91387 0.97667
   0  -3 -12   -5.13    7.08   1-0.71858-0.80868 0.45882-0.11258-0.52260-0.57737
   0   3  12    4.84    6.63   1-0.73148-0.64460-0.24728 0.32433 0.63544 0.69230
   0   3  12    2.92    5.29   1-0.20230-0.11833-0.35251 0.21935 0.91367 0.96844
   0  -3 -13    0.47    8.95   1-0.71911-0.80699 0.45756-0.15581-0.52298-0.56962
   0   3  13    1.86    6.91   1-0.73916-0.65480-0.26239 0.35119 0.62031 0.66924
   0   3  13    0.07    5.58   1-0.19571-0.11452-0.35765 0.25612 0.91311 0.95983
   0  -3 -14    2.83    7.97   1-0.71848-0.80416 0.45905-0.19630-0.52253-0.56105
   0   3  14   -1.44    5.16   1-0.74707-0.66522-0.27865 0.37690 0.60351 0.64452
   0   3  14   -0.37    4.98   1-0.18590-0.10749-0.36524 0.29044 0.91215 0.95083
   0  -3 -15   -0.65    7.61   1-0.71688-0.80035 0.46285-0.23447-0.52138-0.55177
   0   3  15    5.54    7.88   1-0.75506-0.67573-0.29593 0.40160 0.58506 0.61814
   0   3  15   -3.55    6.58   1-0.17345-0.09782-0.37476 0.32284 0.91075 0.94138
   0  -3 -16   -9.95   11.88   1-0.71441-0.79567 0.46862-0.27068-0.51961-0.54188
   0   3  16   -1.65    6.93   1-0.76299-0.68617-0.31413 0.42538 0.56494 0.59009
   0  -3 -17   -3.99    8.43   1-0.71117-0.79021 0.47608-0.30520-0.51727-0.53142
   0   3  17    7.51    6.28   1-0.77073-0.69642-0.33315 0.44833 0.54312 0.56034
   0  -3 -18   -9.03   11.29   1-0.70720-0.78403 0.48499-0.33825-0.51442-0.52044
   0   3  18   -7.69    8.86   1-0.77815-0.70636-0.35294 0.47052 0.51952 0.52882
   0  -3 -19   -9.21   10.47   1-0.70255-0.77717 0.49518-0.37005-0.51108-0.50897
   0  -3 -20   -2.04    9.91   1-0.69724-0.76965 0.50648-0.40072-0.50726-0.49703
   0   4 -21   14.12   10.67   1-0.80885-0.60747 0.02491-0.76532-0.58748-0.21273
   0  -4  21   24.16    8.33   1-0.38760-0.60206-0.19178 0.59644 0.90165 0.53083
   0   4 -20  131.97   12.33   1-0.80903-0.60983-0.01278-0.76107-0.58761-0.22105
   0  -4  20  135.21    9.26   1-0.40851-0.62020-0.17146 0.57485 0.89650 0.53374
   0   4 -19   74.76   13.17   1-0.80802-0.61079-0.05155-0.75797-0.58688-0.22892
   0  -4  19   56.16   11.48   1-0.42906-0.63772-0.15098 0.55348 0.89056 0.53569
   0   4 -18  209.24   13.10   1-0.80568-0.61065-0.09162-0.75610-0.58520-0.23539
   0  -4  18  205.93   12.33   1-0.44879-0.65471-0.13082 0.53172 0.88400 0.53722
   0   4 -17  170.71   10.59   1-0.80187-0.60903-0.13316-0.75570-0.58246-0.24080
   0  -4  17  177.39    9.99   1-0.46796-0.67116-0.11073 0.50990 0.87678 0.53808
   0   4 -16  947.19   55.82   1-0.79636-0.60572-0.17641-0.75701-0.57851-0.24499
   0  -4  16 1110.92   18.01   1-0.48661-0.68708-0.09071 0.48802 0.86889 0.53828
   0   4 -15  585.35   38.34   1-0.78890-0.60045-0.22163-0.76029-0.57314-0.24778
   0  -4  15  526.43   34.37   1-0.50474-0.70248-0.07074 0.46608 0.86036 0.53783
   0   4 -14  579.50   21.13   1-0.77914-0.59289-0.26911-0.76584-0.56613-0.24892
   0  -4  14  622.71   22.23   1-0.52238-0.71739-0.05081 0.44411 0.85119 0.53675
   0   4 -13   80.69    7.65   1-0.76661-0.58256-0.31921-0.77400-0.55712-0.24807
   0  -4  13   62.55    8.75   1-0.53953-0.73182-0.03091 0.42209 0.84139 0.53503
   0   4 -12  516.92   15.49   1-0.75072-0.56886-0.37230-0.78515-0.54570-0.24480
   0  -4  12  477.58   12.96   1-0.55622-0.74578-0.01104 0.40006 0.83096 0.53268
   0   4 -11   83.73    7.80   1-0.73066-0.55100-0.42877-0.79968-0.53129-0.23853
   0  -4  11  100.24    7.55   1-0.57245-0.75928 0.00881 0.37801 0.81989 0.52970
   0   4 -10 1648.96   40.57   1-0.70573-0.52829-0.48824-0.81755-0.51337-0.22913
   0  -4  10 1685.98   19.67   1-0.58824-0.77235 0.02868 0.35597 0.80817 0.52607
   0   4  -9 2980.40   52.45   1-0.67390-0.49869-0.55250-0.83985-0.49049-0.21434
   0   4  -9 2907.27   50.66   1 0.02160 0.19551-0.49175-0.78032-0.87046-0.59402
   0  -4   9 2970.25   52.88   1-0.60360-0.78498 0.04858 0.33396 0.79579 0.52178
   0   4  -8 2292.23   42.19   1-0.63366-0.46068-0.62081-0.86621-0.46157-0.19350
   0   4  -8 2198.78   42.92   1-0.26315-0.09051-0.64151-0.88734-0.72055-0.45212
   0  -4   8 2247.05   41.25   1-0.61856-0.79721 0.06853 0.31201 0.78273 0.51680
   0   4  -7 3240.66   62.71   1-0.58273-0.41198-0.69268-0.89612-0.42497-0.16498
   0   4  -7 3093.24   59.28   1-0.51086-0.33912-0.71048-0.91364-0.48396-0.22417
   0  -4   7 3050.79   56.74   1-0.63284-0.80882 0.08818 0.28992 0.76923 0.51160
   0   4  -6  411.80   12.81   1-0.51842-0.34989-0.76666-0.92816-0.37875-0.12684
   0   4  -6  398.27   11.57   1-0.67759-0.50800-0.69987-0.86097-0.22592 0.02572
   0  -4   6  313.03   13.74   1-0.64703-0.82030 0.10833 0.26815 0.75472 0.50517
   0   4  -5  813.11   21.17   1-0.43795-0.27165-0.83976-0.95930-0.32091-0.07709
   0   4  -5  853.32   19.41   1-0.76870-0.60059-0.63953-0.75862 0.00954 0.25254
   0  -4   5  807.63   18.92   1-0.66088-0.83143 0.12868 0.24659 0.73937 0.49789
   0  -4   4  184.36    9.41   1-0.67444-0.84229 0.14936 0.22535 0.72306 0.48965
   0  -4   3 2849.52   65.52   1 0.23051 0.07083 0.95990 0.99503 0.15951-0.06993
   0   4  -3 2879.52   40.74   1-0.80827-0.64475-0.48582-0.52118 0.33266 0.55916
   0  -4   3 2840.57   39.70   1-0.68778-0.85292 0.17052 0.20459 0.70559 0.48026
   0  -4   2 2962.07   43.48   1 0.09971-0.05808 0.99285 0.98611 0.06550-0.15554
   0   4  -2 3166.50   45.40   1-0.79808-0.63705-0.41998-0.41337 0.43204 0.65060
   0  -4   2 2854.41   39.75   1-0.70104-0.86347 0.19245 0.18461 0.68665 0.46939
   0  -4   0 3104.35   44.50   1-0.16559-0.31983 0.97821 0.88832-0.12517-0.32951
   0   4   0 3157.02   44.81   1-0.76706-0.61100-0.32396-0.23340 0.55377 0.75643
   0  -4  -1 3050.40   44.04   1-0.28313-0.43565 0.93588 0.80374-0.20964-0.40521
   0   4   1 3068.09   41.77   1-0.75320-0.59966-0.29183-0.15930 0.58950 0.78423
   0  -4  -2  218.12    9.98   1-0.38008-0.53042 0.88176 0.70763-0.27932-0.46679
   0   4   2  282.54   10.93   1-0.74200-0.59098-0.26815-0.09364 0.61442 0.80123
   0  -4  -2  221.04    9.60   1-0.76327-0.91478 0.31481 0.13937 0.56417 0.37912
   0  -4  -3  923.52   21.03   1-0.45691-0.60522 0.82419 0.60806-0.33454-0.51377
   0   4   3  910.94   20.60   1-0.73363-0.58512-0.25144-0.03496 0.63131 0.81019
   0  -4  -3  742.71   19.75   1-0.79253-0.94134 0.39812 0.18075 0.46193 0.28494
   0  -4  -4  355.88   15.68   1-0.51600-0.66209 0.76915 0.51102-0.37701-0.54816
   0   4   4  385.78   12.10   1-0.72792-0.58193-0.24049 0.01796 0.64209 0.81303
   0  -4  -4  290.40   12.55   1-0.79652-0.94347 0.58877 0.32993 0.13745-0.03161
   0  -4  -5 3477.94   66.51   1-0.56066-0.70454 0.71992 0.41979-0.40910-0.57218
   0   4   5 3286.97   61.51   1-0.72463-0.58114-0.23429 0.06613 0.64808 0.81110
   0  -4  -6 2097.56   39.40   1-0.59413-0.73580 0.67776 0.33564-0.43316-0.58816
   0   4   6 1691.06   32.00   1-0.72341-0.58244-0.23204 0.11036 0.65024 0.80533
   0   4   6 2019.77   36.50   1 0.38096 0.51968-0.67428-0.33089 0.63261 0.78768
   0  -4  -7 3033.47   54.99   1-0.61912-0.75856 0.64278 0.25866-0.45112-0.59805
   0   4   7 2976.73   51.73   1-0.72398-0.58552-0.23309 0.15129 0.64924 0.79641
   0   4   7 2863.60   52.29   1 0.21512 0.35103-0.61118-0.22577 0.76169 0.90873
   0  -4  -8 1562.93   39.10   1-0.63773-0.77555 0.61443 0.18836-0.46450-0.60251
   0   4   8 1493.87   37.20   1-0.72603-0.59009-0.23692 0.18943 0.64555 0.78479
   0   4   8 1371.90   34.62   1 0.10699 0.24044-0.55712-0.12973 0.82350 0.96195
   0  -4  -9  132.80    7.19   1-0.65146-0.78707 0.59209 0.12404-0.47436-0.60426
   0   4   9  127.68    6.96   1-0.72930-0.59587-0.24311 0.22521 0.63953 0.77084
   0   4   9  119.78    5.73   1 0.03845 0.16947-0.51811-0.04895 0.85444 0.98431
   0  -4 -10  372.16   13.35   1-0.66145-0.79485 0.57496 0.06494-0.48154-0.60331
   0   4  10  402.70   12.47   1-0.73357-0.60266-0.25133 0.25896 0.63142 0.75480
   0   4  10  368.00   11.00   1-0.00280 0.12542-0.49290 0.01818 0.87007 0.99193
   0  -4 -11   79.80    9.83   1-0.66853-0.79972 0.56235 0.01035-0.48663-0.60027
   0   4  11  109.76    8.72   1-0.73862-0.61022-0.26131 0.29096 0.62140 0.73685
   0   4  11   75.88    5.25   1-0.02784 0.09760-0.47696 0.07603 0.87847 0.99231
   0  -4 -12  488.55   18.67   1-0.67330-0.80228 0.55362-0.04034-0.49006-0.59558
   0   4  12  492.28   19.33   1-0.74428-0.61839-0.27282 0.32142 0.60959 0.71712
   0   4  12  361.63   16.02   1-0.04171 0.08094-0.46793 0.12698 0.88277 0.98859
   0  -4 -13  507.69   33.34   1-0.67619-0.80296 0.54822-0.08772-0.49214-0.58953
   0   4  13  632.73   40.66   1-0.75037-0.62700-0.28568 0.35054 0.59609 0.69568
   0  -4 -14  896.56   52.96   1-0.67753-0.80209 0.54569-0.13222-0.49310-0.58237
   0   4  14  899.44   52.59   1-0.75675-0.63590-0.29973 0.37847 0.58092 0.67259
   0  -4 -15  228.91   16.76   1-0.67756-0.79990 0.54565-0.17424-0.49312-0.57427
   0   4  15  267.40   12.63   1-0.76329-0.64494-0.31485 0.40532 0.56413 0.64788
   0  -4 -16  130.03   10.82   1-0.67644-0.79658 0.54775-0.21412-0.49232-0.56534
   0   4  16  171.14   11.54   1-0.76985-0.65402-0.33093 0.43122 0.54571 0.62153
   0  -4 -17   76.32    9.60   1-0.67432-0.79224 0.55173-0.25211-0.49079-0.55568
   0   4  17   92.88    8.99   1-0.77632-0.66300-0.34789 0.45623 0.52563 0.59352
   0  -4 -18   99.94   13.89   1-0.67127-0.78698 0.55735-0.28846-0.48860-0.54537
   0   4  18   87.71   10.59   1-0.78242-0.67122-0.36520 0.48094 0.50441 0.56405
   0  -4 -19   10.47   10.25   1-0.66738-0.78088 0.56442-0.32337-0.48581-0.53445
   0   5 -21    3.07   13.01   1-0.80847-0.56815-0.03926-0.80687-0.58721-0.16175
   0  -5  21  -17.85   13.09   1-0.40092-0.65451-0.17889 0.58636 0.89847 0.47727
   0   5 -20   -1.35   10.67   1-0.80652-0.56822-0.07959-0.80535-0.58581-0.16892
   0  -5  20    0.72    8.81   1-0.42115-0.67174-0.15892 0.56449 0.89295 0.47968
   0   5 -19   -2.42   14.49   1-0.80312-0.56700-0.12117-0.80498-0.58336-0.17462
   0  -5  19   -3.74   10.26   1-0.44059-0.68845-0.13926 0.54224 0.88683 0.48165
   0   5 -18   -6.40    8.91   1-0.79809-0.56418-0.16410-0.80597-0.57975-0.17916
   0  -5  18   -7.24    7.99   1-0.45944-0.70458-0.11972 0.51987 0.88010 0.48300
   0   5 -17    0.95   10.88   1-0.79124-0.55952-0.20855-0.80849-0.57483-0.18239
   0  -5  17    0.88    9.32   1-0.47772-0.72013-0.10031 0.49738 0.87276 0.48375
   0   5 -16   -2.87    8.15   1-0.78231-0.55279-0.25472-0.81272-0.56841-0.18412
   0  -5  16    0.80    8.45   1-0.49545-0.73513-0.08103 0.47475 0.86484 0.48391
   0   5 -15    8.68    7.60   1-0.77098-0.54365-0.30280-0.81886-0.56026-0.18413
   0  -5  15   -4.55    6.65   1-0.51264-0.74959-0.06188 0.45200 0.85636 0.48353
   0   5 -14    0.34    7.06   1-0.75682-0.53169-0.35300-0.82712-0.55009-0.18210
   0  -5  14    6.04    8.66   1-0.52928-0.76351-0.04286 0.42911 0.84735 0.48260
   0   5 -13    5.62    8.70   1-0.73933-0.51639-0.40553-0.83771-0.53751-0.17769
   0  -5  13    0.32    6.07   1-0.54540-0.77690-0.02398 0.40608 0.83782 0.48116
   0   5 -12   -5.48    7.20   1-0.71818-0.49750-0.45976-0.85042-0.52232-0.17106
   0  -5  12    0.04    8.08   1-0.56099-0.78976-0.00525 0.38290 0.82779 0.47921
   0   5 -11   -8.60    6.98   1-0.69197-0.47352-0.51736-0.86606-0.50348-0.16031
   0  -5  11   -1.01    5.18   1-0.57606-0.80210 0.01331 0.35956 0.81729 0.47679
   0   5 -10    0.70    6.84   1-0.65999-0.44376-0.57751-0.88426-0.48049-0.14541
   0  -5  10    0.61    7.82   1-0.59060-0.81391 0.03170 0.33605 0.80633 0.47392
   0   5  -9    1.47    7.22   1-0.62104-0.40705-0.63994-0.90474-0.45250-0.12550
   0   5  -9   -1.09    3.24   1-0.33847-0.12439-0.66966-0.93448-0.66105-0.33355
   0  -5   9    1.81    5.14   1-0.60461-0.82519 0.04990 0.31233 0.79495 0.47062
   0   5  -8    2.65    6.87   1-0.57377-0.36200-0.70400-0.92684-0.41852-0.09960
   0   5  -8    0.47    3.39   1-0.54241-0.32948-0.71340-0.93585-0.44366-0.12497
   0  -5   8   -4.11    6.36   1-0.61807-0.83593 0.06787 0.28840 0.78318 0.46694
   0   5  -7   -0.88    6.23   1-0.51671-0.30716-0.76843-0.94931-0.37752-0.06668
   0   5  -7    1.52    3.67   1-0.67772-0.46691-0.69983-0.88021-0.22566 0.08486
   0  -5   7   -1.85    6.09   1-0.63098-0.84611 0.08558 0.26420 0.77105 0.46290
   0   5  -6    3.99    5.92   1-0.44853-0.24121-0.83119-0.97012-0.32852-0.02576
   0   5  -6    0.71    4.04   1-0.75753-0.54801-0.65217-0.79054-0.02840 0.27334
   0  -5   6   -1.38    6.03   1-0.64296-0.85548 0.10248 0.23938 0.75901 0.45917
   0  -5   5   -7.24   12.39   1 0.37654 0.17458 0.88784 0.98409 0.26446-0.03284
   0   5  -5   -3.04    5.81   1-0.79555-0.58833-0.59144-0.68798 0.13143 0.42488
   0  -5   5    0.04    5.29   1-0.65464-0.86445 0.11943 0.21442 0.74643 0.45468
   0  -5   4   -2.88    9.05   1 0.28453 0.08446 0.93792 0.99230 0.19833-0.09057
   0   5  -4    5.05    6.10   1-0.80838-0.60364-0.52948-0.58406 0.25719 0.54266
   0  -5   4    0.10    4.94   1-0.66565-0.87276 0.13588 0.18895 0.73378 0.45009
   0  -5   3   -0.52    7.33   1 0.18256-0.01562 0.97520 0.98771 0.12505-0.15546
   0   5  -3   -2.07    4.54   1-0.80701-0.60447-0.47176-0.48448 0.35519 0.63236
   0  -5   3   -0.80    5.09   1-0.67591-0.88030 0.15165 0.16281 0.72120 0.44559
   0  -5   2  -10.42    7.14   1 0.07439-0.12190 0.99610 0.96674 0.04731-0.22480
   0   5  -2   -1.46    4.59   1-0.79861-0.59857-0.42231-0.39304 0.42878 0.69801
   0  -5   2   -2.51    4.61   1-0.68527-0.88695 0.16646 0.13571 0.70900 0.44146
   0  -5   1    1.57    6.24   1-0.03259-0.22752 0.99903 0.92860-0.02958-0.29312
   0   5  -1   -1.02    5.18   1-0.78754-0.58998-0.38105-0.30981 0.48432 0.74560
   0  -5   1   -0.49    4.08   1-0.69350-0.89247 0.17986 0.10718 0.69763 0.43817
   0  -5   0   -4.77    7.16   1-0.13706-0.32986 0.98501 0.87265-0.10466-0.36009
   0   5   0    2.25    5.65   1-0.77622-0.58115-0.34761-0.23440 0.52596 0.77930
   0  -5   0   -0.28    3.92   1-0.70014-0.89640 0.19094 0.07635 0.68799 0.43660
   0  -5  -1   -2.12    7.18   1-0.23209-0.42276 0.95719 0.80288-0.17296-0.42029
   0   5   1    1.35    6.17   1-0.76595-0.57340-0.32126-0.16609 0.55686 0.80225
   0  -5  -1   -2.02    3.38   1-0.70419-0.89774 0.19781 0.04131 0.68189 0.43857
   0  -5  -2   -0.39    6.29   1-0.31580-0.50481 0.91973 0.72306-0.23312-0.47151
   0   5   2   -0.32    4.43   1-0.75735-0.56732-0.30109-0.10394 0.57944 0.81691
   0  -5  -2   -0.38    3.15   1-0.70280-0.89364 0.19544-0.00297 0.68400 0.44876
   0  -5  -3    4.27    4.95   1-0.38526-0.57210 0.87832 0.63966-0.28304-0.51334
   0   5   3    2.13    6.16   1-0.75063-0.56310-0.28624-0.04711 0.59549 0.82503
   0  -5  -4   -5.10    6.57   1-0.44212-0.62679 0.83642 0.55576-0.32391-0.54612
   0   5   4   -6.08    6.93   1-0.74578-0.56077-0.27596 0.00513 0.60633 0.82794
   0  -5  -5    0.54    6.86   1-0.48789-0.67051 0.79664 0.47397-0.35681-0.57075
   0   5   5   -2.65    5.70   1-0.74271-0.56022-0.26960 0.05346 0.61293 0.82661
   0  -5  -6    2.07    5.49   1-0.52425-0.70465 0.76059 0.39593-0.38294-0.58880
   0   5   6    1.77    5.19   1-0.74125-0.56127-0.26662 0.09842 0.61599 0.82175
   0  -5  -7   -1.72    7.31   1-0.55290-0.73109 0.72900 0.32234-0.40353-0.60132
   0   5   7   -3.56    4.98   1-0.74121-0.56374-0.26653 0.14048 0.61608 0.81391
   0  -5  -8   -9.62    5.55   1-0.57533-0.75130 0.70205 0.25340-0.41965-0.60936
   0   5   8   -0.90    6.18   1-0.74240-0.56745-0.26897 0.18002 0.61358 0.80348
   0  -5  -9   -2.62    8.14   1-0.59274-0.76650 0.67961 0.18896-0.43216-0.61381
   0   5   9   -8.25    8.29   1-0.74465-0.57221-0.27360 0.21737 0.60879 0.79077
   0  -5 -10  -11.13    6.13   1-0.60612-0.77766 0.66139 0.12874-0.44178-0.61535
   0   5  10   -0.76    5.97   1-0.74777-0.57785-0.28014 0.25280 0.60195 0.77600
   0  -5 -11   -3.36    6.35   1-0.61623-0.78555 0.64700 0.07235-0.44904-0.61454
   0   5  11    5.34    6.06   1-0.75161-0.58420-0.28837 0.28654 0.59321 0.75933
   0  -5 -12   -0.82    7.59   1-0.62375-0.79160 0.63593 0.01938-0.45445-0.61072
   0   5  12    1.93    9.45   1-0.75603-0.59113-0.29810 0.31879 0.58270 0.74089
   0  -5 -13    7.86    9.79   1-0.62897-0.79461 0.62804-0.03046-0.45820-0.60635
   0   5  13   -0.25    9.68   1-0.76087-0.59849-0.30916 0.34970 0.57050 0.72077
   0  -5 -14    0.43    8.90   1-0.63232-0.79575 0.62290-0.07758-0.46060-0.60063
   0   5  14    3.98    7.18   1-0.76602-0.60615-0.32142 0.37941 0.55667 0.69901
   0  -5 -15    8.59    9.01   1-0.63407-0.79529 0.62018-0.12228-0.46186-0.59376
   0   5  15    1.36    8.14   1-0.77135-0.61400-0.33476 0.40805 0.54123 0.67564
   0  -5 -16   -3.05    8.51   1-0.63443-0.79344 0.61962-0.16482-0.46212-0.58590
   0   5  16   -4.33    8.30   1-0.77676-0.62191-0.34909 0.43570 0.52419 0.65067
   0  -5 -17    2.93    9.41   1-0.63357-0.79036 0.62096-0.20545-0.46150-0.57715
   0   5  17    3.07   10.56   1-0.78198-0.62927-0.36391 0.46290 0.50603 0.62428
   0  -5 -18  -13.02   10.15   1-0.63160-0.78618 0.62401-0.24437-0.46009-0.56761
   0   5  18    6.83   10.33   1-0.78720-0.63698-0.37994 0.48884 0.48574 0.59605
   0   6 -20    2.76   13.72   1-0.80099-0.52380-0.14100-0.84415-0.58183-0.11417
   0  -6  20   -1.01   10.19   1-0.42861-0.71841-0.15143 0.54903 0.89070 0.42712
   0   6 -19   12.58    9.45   1-0.79514-0.52014-0.18465-0.84586-0.57762-0.11811
   0  -6  19   20.89    7.77   1-0.44718-0.73425-0.13248 0.52607 0.88457 0.42908
   0   6 -18   47.99   11.53   1-0.78740-0.51461-0.22961-0.84888-0.57207-0.12071
   0  -6  18   35.22    9.42   1-0.46514-0.74948-0.11372 0.50293 0.87789 0.43049
   0   6 -17  171.77   13.47   1-0.77756-0.50696-0.27598-0.85331-0.56499-0.12178
   0  -6  17  159.07   10.38   1-0.48251-0.76413-0.09515 0.47959 0.87070 0.43138
   0   6 -16  486.33   18.84   1-0.76532-0.49692-0.32390-0.85929-0.55620-0.12114
   0  -6  16  485.67   17.32   1-0.49930-0.77818-0.07678 0.45605 0.86301 0.43178
   0   6 -15  257.63   19.94   1-0.75034-0.48413-0.37347-0.86692-0.54543-0.11852
   0  -6  15  207.28   14.65   1-0.51550-0.79166-0.05864 0.43229 0.85487 0.43172
   0   6 -14  299.72   14.79   1-0.73220-0.46819-0.42477-0.87628-0.53239-0.11364
   0  -6  14  276.22   14.08   1-0.53112-0.80456-0.04073 0.40829 0.84631 0.43124
   0   6 -13   69.57    8.01   1-0.71074-0.44904-0.47705-0.88710-0.51697-0.10678
   0  -6  13   68.69    6.96   1-0.54617-0.81687-0.02307 0.38404 0.83735 0.43037
   0   6 -12   62.84    9.00   1-0.68473-0.42525-0.53184-0.89994-0.49827-0.09617
   0  -6  12   73.75   10.02   1-0.56062-0.82860-0.00570 0.35950 0.82805 0.42915
   0   6 -11  602.54   16.52   1-0.65376-0.39652-0.58821-0.91435-0.47602-0.08199
   0  -6  11  534.50   14.52   1-0.57448-0.83972 0.01133 0.33464 0.81844 0.42763
   0   6 -10 1577.43   32.05   1-0.61706-0.36205-0.64578-0.92997-0.44964-0.06370
   0  -6  10 1765.62   33.31   1-0.58771-0.85023 0.02801 0.30941 0.80857 0.42585
   0   6  -9  347.85   10.62   1-0.57380-0.32101-0.70396-0.94620-0.41855-0.04069
   0   6  -9  303.08    8.41   1-0.54280-0.28868-0.71342-0.95517-0.44314-0.06554
   0  -6   9  370.60   11.03   1-0.60031-0.86010 0.04426 0.28376 0.79853 0.42390
   0   6  -8 1598.98   38.96   1-0.52313-0.27257-0.76177-0.96205-0.38213-0.01236
   0   6  -8 1547.33   38.13   1-0.66425-0.41223-0.70379-0.90346-0.25188 0.11752
   0  -6   8 1646.15   40.13   1-0.61223-0.86930 0.06002 0.25760 0.78839 0.42184
   0   6  -7  400.16   14.23   1-0.46437-0.21604-0.81781-0.97614-0.33990 0.02178
   0   6  -7  343.38   11.12   1-0.74002-0.48999-0.66773-0.82531-0.08052 0.28065
   0  -6   7  357.79   11.85   1-0.62343-0.87777 0.07516 0.23084 0.77825 0.41978
   0   6  -6  764.34   17.07   1-0.78285-0.53439-0.61869-0.73437 0.06597 0.41846
   0  -6   6  756.55   16.96   1-0.63344-0.88521 0.08902 0.20300 0.76864 0.41853
   0  -6   4  417.13   18.93   1 0.24671 0.00813 0.95385 0.98561 0.17115-0.16882
   0   6  -4  493.84   13.94   1-0.80899-0.56528-0.51714-0.54905 0.27944 0.61562
   0  -6   4  419.52   11.94   1-0.65137-0.89772 0.11463 0.14478 0.75005 0.41608
   0  -6   3 1858.63   36.57   1 0.15822-0.07847 0.98152 0.97141 0.10755-0.22402
   0   6  -3 1727.13   33.21   1-0.80697-0.56542-0.47138-0.46145 0.35579 0.68363
   0  -6   3 1457.94   29.16   1-0.65854-0.90218 0.12519 0.11343 0.74205 0.41616
   0  -6   2  988.93   21.92   1 0.06705-0.16775 0.99686 0.94488 0.04203-0.28114
   0   6  -2  884.20   19.31   1-0.80071-0.56165-0.43201-0.38010 0.41499 0.73488
   0  -6   2  841.71   18.74   1-0.66407-0.90501 0.13349 0.07981 0.73564 0.41783
   0  -6   1  766.96   18.79   1-0.02142-0.25492 0.99953 0.90664-0.02155-0.33618
   0   6  -1  741.02   16.37   1-0.79266-0.55610-0.39860-0.30472 0.46129 0.77323
   0  -6   1  641.86   15.59   1-0.66735-0.90557 0.13845 0.04286 0.73176 0.42201
   0  -6   0 1815.27   35.78   1-0.10815-0.33952 0.99058 0.85574-0.08389-0.39041
   0   6   0 1788.05   33.94   1-0.78432-0.55025-0.37094-0.23508 0.49722 0.80122
   0  -6   0 1551.92   30.37   1-0.66716-0.90268 0.13817 0.00066 0.73198 0.43031
   0  -6  -1  386.46   11.37   1-0.18828-0.41752 0.97187 0.79508-0.14148-0.43990
   0   6   1  391.75   11.56   1-0.77656-0.54498-0.34856-0.17073 0.52482 0.82087
   0  -6  -1  382.54   10.81   1-0.66093-0.89374 0.12877-0.05064 0.73930 0.44571
   0  -6  -2  247.91   11.72   1-0.26105-0.48874 0.94567 0.72646-0.19378-0.48308
   0   6   2  308.33    9.50   1-0.76989-0.54084-0.33103-0.11124 0.54560 0.83373
   0  -6  -2  205.07    8.81   1-0.64166-0.87175 0.10063-0.12071 0.76035 0.47483
   0  -6  -3  678.61   16.83   1-0.32352-0.54904 0.91562 0.65442-0.23867-0.51988
   0   6   3  706.30   16.84   1-0.76448-0.53795-0.31770-0.05594 0.56091 0.84111
   0  -6  -4  418.02   14.90   1-0.37679-0.60013 0.88392 0.58073-0.27696-0.55008
   0   6   4  456.09   14.84   1-0.76042-0.53640-0.30812-0.00438 0.57167 0.84394
   0  -6  -5 1479.48   36.18   1-0.42147-0.64264 0.85254 0.50735-0.30907-0.57410
   0   6   5 1444.11   35.06   1-0.75769-0.53618-0.30184 0.04386 0.57861 0.84296
   0  -6  -6  420.39   10.63   1-0.45853-0.67767 0.82282 0.43562-0.33571-0.59244
   0   6   6  421.82   11.54   1-0.75620-0.53720-0.29848 0.08920 0.58229 0.83872
   0   6   7 1325.24   27.78   1-0.75584-0.53936-0.29767 0.13198 0.58317 0.83166
   0  -6  -8  629.19   16.07   1-0.51361-0.72832 0.77158 0.30039-0.37529-0.61587
   0   6   8  721.71   18.09   1-0.75649-0.54253-0.29914 0.17249 0.58156 0.82213
   0  -6  -9   63.45    9.79   1-0.53353-0.74602 0.75069 0.23750-0.38961-0.62211
   0   6   9   50.31    7.09   1-0.75803-0.54658-0.30263 0.21098 0.57775 0.81039
   0  -6 -10   88.21    9.90   1-0.54943-0.75971 0.73299 0.17781-0.40104-0.62547
   0   6  10  105.82   11.06   1-0.76033-0.55139-0.30790 0.24768 0.57191 0.79662
   0  -6 -11  249.95   14.33   1-0.56196-0.77002 0.71837 0.12119-0.41004-0.62639
   0   6  11  265.12   13.68   1-0.76326-0.55683-0.31478 0.28278 0.56421 0.78100
   0  -6 -12  226.15   17.36   1-0.57163-0.77748 0.70664 0.06747-0.41699-0.62527
   0   6  12  250.62   16.62   1-0.76670-0.56279-0.32309 0.31644 0.55476 0.76362
   0  -6 -13  397.48   16.25   1-0.57888-0.78251 0.69759 0.01642-0.42220-0.62241
   0   6  13  423.09   16.97   1-0.77055-0.56915-0.33270 0.34880 0.54364 0.74457
   0  -6 -14  166.53   12.27   1-0.58405-0.78547 0.69098-0.03217-0.42592-0.61805
   0   6  14  174.42   10.15   1-0.77468-0.57580-0.34349 0.37999 0.53091 0.72391
   0  -6 -15   40.95    8.33   1-0.58743-0.78663 0.68661-0.07854-0.42834-0.61240
   0   6  15   44.17    7.68   1-0.77901-0.58264-0.35534 0.41011 0.51659 0.70166
   0  -6 -16   22.17   11.76   1-0.58922-0.78621 0.68427-0.12288-0.42963-0.60561
   0   6  16   37.95    8.93   1-0.78330-0.58909-0.36783 0.43964 0.50113 0.67799
   0  -6 -17   14.73   12.62   1-0.58960-0.78438 0.68376-0.16539-0.42991-0.59782
   0   6  17    0.85   12.57   1-0.78769-0.59597-0.38156 0.46789 0.48367 0.65259
   0   7 -20   -5.29   15.30   1-0.79330-0.47723-0.19632-0.87686-0.57630-0.05787
   0  -7  20    3.10   10.49   1-0.43169-0.76070-0.14831 0.52920 0.88973 0.37584
   0   7 -19   -9.40   13.35   1-0.78509-0.47122-0.24135-0.87995-0.57041-0.06012
   0  -7  19   -2.36   10.48   1-0.44939-0.77567-0.13019 0.50542 0.88379 0.37798
   0   7 -18    0.23    8.65   1-0.77481-0.46314-0.28752-0.88419-0.56301-0.06088
   0  -7  18   -4.65    9.07   1-0.46646-0.79001-0.11232 0.48138 0.87737 0.37965
   0   7 -17    4.65    8.82   1-0.76221-0.45273-0.33489-0.88962-0.55396-0.05998
   0  -7  17    3.06    7.43   1-0.48291-0.80373-0.09472 0.45708 0.87052 0.38089
   0   7 -16   -4.01    8.22   1-0.74700-0.43972-0.38352-0.89630-0.54303-0.05720
   0  -7  16  -11.15   10.42   1-0.49874-0.81683-0.07740 0.43249 0.86328 0.38173
   0   7 -15    1.13    8.97   1-0.72919-0.42424-0.43259-0.90399-0.53022-0.05302
   0  -7  15   -2.76    7.82   1-0.51395-0.82932-0.06039 0.40759 0.85569 0.38222
   0   7 -14    3.32   11.32   1-0.70779-0.40507-0.48369-0.91314-0.51485-0.04572
   0  -7  14   -1.95    9.16   1-0.52853-0.84117-0.04373 0.38234 0.84778 0.38240
   0   7 -13    0.95    6.91   1-0.68264-0.38215-0.53591-0.92340-0.49677-0.03573
   0  -7  13   -0.73    8.48   1-0.54247-0.85238-0.02744 0.35672 0.83962 0.38233
   0   7 -12  -11.69    9.27   1-0.65327-0.35500-0.58904-0.93458-0.47566-0.02270
   0  -7  12   -4.33    6.68   1-0.55576-0.86295-0.01158 0.33067 0.83125 0.38205
   0   7 -11   -0.81    9.13   1-0.61914-0.32310-0.64275-0.94634-0.45113-0.00626
   0  -7  11   -3.42    6.48   1-0.56838-0.87283 0.00378 0.30414 0.82275 0.38163
   0   7 -10    2.64    7.75   1-0.57973-0.28592-0.69652-0.95815-0.42281 0.01397
   0  -7  10   -6.29    8.13   1-0.58028-0.88201 0.01860 0.27705 0.81419 0.38116
   0   7  -9    0.15    5.96   1-0.53454-0.24296-0.74960-0.96927-0.39033 0.03837
   0   7  -9    1.26    4.12   1-0.64112-0.34789-0.70889-0.92786-0.29397 0.13431
   0  -7   9   -4.00    8.12   1-0.59143-0.89043 0.03277 0.24931 0.80568 0.38073
   0   7  -8   -2.87    7.71   1-0.48318-0.19384-0.80101-0.97872-0.35342 0.06719
   0   7  -8   -2.53    4.56   1-0.71792-0.42662-0.68237-0.85921-0.13764 0.28238
   0  -7   8    3.63    6.49   1-0.60177-0.89804 0.04617 0.22081 0.79733 0.38047
   0   7  -7    2.24    6.91   1-0.42548-0.13836-0.84949-0.98526-0.31195 0.10058
   0   7  -7   -3.38    4.03   1-0.76562-0.47576-0.64328-0.77823-0.00136 0.40986
   0  -7   7   -1.52    6.49   1-0.61120-0.90475 0.05864 0.19137 0.78929 0.38051
   0  -7   6   11.32    9.13   1 0.36984 0.08899 0.89207 0.98494 0.25964-0.14818
   0   7  -6   -1.68    4.80   1-0.79220-0.50457-0.59990-0.69308 0.11197 0.51481
   0  -7   6   -4.31    6.25   1-0.61963-0.91045 0.06998 0.16080 0.78176 0.38107
   0   7  -5    7.82    5.15   1-0.80500-0.51985-0.55656-0.60778 0.20542 0.60028
   0  -7   5    6.60    6.65   1-0.62688-0.91497 0.07990 0.12881 0.77500 0.38239
   0  -7   4    0.57    9.27   1 0.22590-0.05118 0.96154 0.97068 0.15619-0.23484
   0   7  -4   -3.85    5.26   1-0.80902-0.52635-0.51572-0.52497 0.28196 0.66884
   0  -7   4   -3.13    5.65   1-0.63219-0.91779 0.08726 0.09450 0.76988 0.38564
   0  -7   3    1.18    6.22   1 0.14862-0.12658 0.98375 0.95103 0.10065-0.28198
   0   7  -3   -1.76    5.14   1-0.80764-0.52708-0.47808-0.44551 0.34516 0.72367
   0  -7   3    2.89    5.21   1-0.63617-0.91907 0.09285 0.05817 0.76593 0.38976
   0  -7   2    0.55    7.48   1 0.07031-0.20300 0.99653 0.92194 0.04437-0.32986
   0   7  -2   -0.37    5.84   1-0.80327-0.52520-0.44550-0.37096 0.39530 0.76586
   0  -7   2   -1.04    4.30   1-0.63778-0.91796 0.09511 0.01851 0.76432 0.39622
   0  -7   1   -0.25    5.84   1-0.00481-0.27687 0.99994 0.88457-0.00962-0.37533
   0   7  -1   -4.53    5.93   1-0.79750-0.52192-0.41750-0.30098 0.43551 0.79812
   0  -7   1   -0.41    4.36   1-0.63598-0.91345 0.09257-0.02593 0.76613 0.40611
   0  -7   0   -3.72    8.36   1-0.07887-0.34880 0.99490 0.83758-0.06284-0.42045
   0   7   0   -3.94    6.54   1-0.79136-0.51827-0.39393-0.23543 0.46750 0.82216
   0  -7   0    0.21    3.50   1-0.62982-0.90428 0.08397-0.07664 0.77218 0.42000
   0  -7  -1    3.53    7.68   1-0.14805-0.41585 0.98255 0.78329-0.11257-0.46207
   0   7   1   -4.67    6.92   1-0.78548-0.51489-0.37452-0.17405 0.49268 0.83939
   0  -7  -1   -1.33    3.64   1-0.61371-0.88544 0.06200-0.14053 0.78708 0.44299
   0  -7  -2    1.62    7.56   1-0.21115-0.47681 0.96461 0.72341-0.15791-0.49931
   0   7   2   -0.92    6.55   1-0.78027-0.51217-0.35895-0.11649 0.51217 0.85094
   0  -7  -3   -1.96    5.83   1-0.26855-0.53274 0.94244 0.65870-0.19917-0.53130
   0   7   3   -1.83    5.14   1-0.77597-0.51042-0.34694-0.06254 0.52677 0.85764
   0  -7  -4    0.06    8.15   1-0.31793-0.57995 0.91861 0.59288-0.23466-0.55869
   0   7   4   -0.14    7.34   1-0.77261-0.50958-0.33802-0.01164 0.53740 0.86034
   0  -7  -5    6.13    6.67   1-0.36061-0.62045 0.89418 0.52645-0.26533-0.58127
   0   7   5    2.55    7.62   1-0.77025-0.50972-0.33193 0.03641 0.54454 0.85956
   0  -7  -6   -2.47    6.55   1-0.39704-0.65471 0.87027 0.46055-0.29151-0.59936
   0   7   6   -5.62    8.50   1-0.76884-0.51083-0.32838 0.08194 0.54867 0.85576
   0  -7  -7   -1.41    9.48   1-0.42782-0.68332 0.84769 0.39599-0.31364-0.61339
   0   7   7   -0.35    8.55   1-0.76833-0.51283-0.32711 0.12519 0.55014 0.84930
   0  -7  -8    1.74    8.96   1-0.45368-0.70712 0.82692 0.33319-0.33221-0.62366
   0   7   8   -0.62    8.45   1-0.76864-0.51566-0.32789 0.16638 0.54924 0.84047
   0  -7  -9   10.40    9.95   1-0.47508-0.72631 0.80837 0.27264-0.34760-0.63097
   0   7   9   -2.93    9.69   1-0.76969-0.51922-0.33051 0.20573 0.54620 0.82950
   0  -7 -10   -1.51    7.69   1-0.49267-0.74169 0.79214 0.21442-0.36024-0.63554
   0   7  10   -4.73    7.28   1-0.77137-0.52342-0.33480 0.24341 0.54118 0.81656
   0  -7 -11   -0.86   10.24   1-0.50696-0.75376 0.77827 0.15855-0.37051-0.63773
   0   7  11   -0.00   10.38   1-0.77360-0.52816-0.34061 0.27959 0.53434 0.80179
   0  -7 -12   -7.65   13.11   1-0.51837-0.76296 0.76672 0.10500-0.37871-0.63786
   0   7  12   -6.78   10.23   1-0.77628-0.53335-0.34778 0.31439 0.52577 0.78529
   0  -7 -13    3.62    8.65   1-0.52728-0.76966 0.75739 0.05368-0.38512-0.63619
   0   7  13  -10.10    8.21   1-0.77921-0.53851-0.35591 0.34828 0.51590 0.76726
   0  -7 -14    2.78    8.56   1-0.53401-0.77417 0.75016 0.00446-0.38995-0.63295
   0   7  14   -2.52    8.87   1-0.78250-0.54430-0.36546 0.38071 0.50410 0.74752
   0  -7 -15   -2.80   12.78   1-0.53882-0.77676 0.74491-0.04278-0.39341-0.62833
   0   7  15    1.99    8.44   1-0.78597-0.55026-0.37605 0.41209 0.49074 0.72621
   0  -7 -16   -5.97   12.16   1-0.54191-0.77764 0.74148-0.08821-0.39563-0.62248
   0   7  16   -4.30    8.96   1-0.78952-0.55630-0.38760 0.44251 0.47582 0.70335
   0   8 -19   74.94   15.47   1-0.77397-0.42122-0.29095-0.90695-0.56241-0.00135
   0  -8  19   71.16    9.40   1-0.44764-0.81313-0.13201 0.48066 0.88441 0.32829
   0   8 -18   92.70    9.77   1-0.76141-0.41086-0.33763-0.91169-0.55339-0.00048
   0  -8  18   75.74   11.20   1-0.46382-0.82657-0.11512 0.45564 0.87841 0.33038
   0   8 -17  308.40   11.60   1-0.74643-0.39807-0.38523-0.91734-0.54262 0.00213
   0  -8  17  292.87   10.54   1-0.47934-0.83937-0.09857 0.43028 0.87207 0.33212
   0   8 -16  126.43   10.21   1-0.72907-0.38311-0.43288-0.92368-0.53014 0.00599
   0  -8  16  114.39    9.48   1-0.49421-0.85151-0.08240 0.40454 0.86542 0.33357
   0   8 -15  249.89   14.06   1-0.70846-0.36473-0.48218-0.93102-0.51533 0.01272
   0  -8  15  281.10   14.08   1-0.50841-0.86298-0.06663 0.37840 0.85853 0.33475
   0   8 -14   30.02   11.37   1-0.68456-0.34305-0.53217-0.93906-0.49815 0.02181
   0  -8  14   36.78    9.77   1-0.52193-0.87378-0.05132 0.35181 0.85144 0.33575
   0   8 -13   45.93    7.99   1-0.65702-0.31774-0.58264-0.94758-0.47836 0.03352
   0  -8  13   41.37    7.77   1-0.53476-0.88388-0.03650 0.32472 0.84421 0.33661
   0   8 -12  150.02    9.96   1-0.62550-0.28845-0.63330-0.95628-0.45570 0.04809
   0  -8  12  133.21    8.39   1-0.54686-0.89325-0.02225 0.29706 0.83692 0.33741
   0   8 -11  340.07   23.81   1-0.58964-0.25481-0.68372-0.96474-0.42993 0.06578
   0  -8  11  354.41   23.86   1-0.55820-0.90186-0.00864 0.26876 0.82965 0.33822
   0   8 -10  462.37   30.92   1-0.54914-0.21654-0.73333-0.97240-0.40082 0.08681
   0  -8  10  470.11   30.96   1-0.56873-0.90966 0.00421 0.23972 0.82251 0.33916
   0   8  -9  919.98   30.74   1-0.50377-0.17341-0.78142-0.97853-0.36822 0.11133
   0   8  -9  830.52   28.70   1-0.68983-0.35726-0.69555-0.89165-0.20084 0.27805
   0  -8   9  924.79   30.50   1-0.57838-0.91659 0.01621 0.20981 0.81560 0.34034
   0   8  -8  556.32   19.19   1-0.45345-0.12531-0.82711-0.98227-0.33205 0.13941
   0   8  -8  519.86   17.37   1-0.74243-0.41229-0.66584-0.81997-0.07377 0.39706
   0  -8   8  584.15   18.35   1-0.58707-0.92255 0.02719 0.17888 0.80907 0.34190
   0   8  -7  172.95    9.11   1-0.77616-0.44736-0.62939-0.74165 0.03783 0.49980
   0  -8   7  173.34    9.42   1-0.59467-0.92742 0.03693 0.14672 0.80312 0.34403
   0   8  -6  155.54    7.01   1-0.79548-0.46888-0.59165-0.66218 0.13095 0.58451
   0  -8   6  194.21    8.75   1-0.60101-0.93104 0.04518 0.11306 0.79795 0.34695
   0  -8   4  477.21   21.23   1 0.21685-0.09874 0.96465 0.95118 0.14969-0.29241
   0   8  -4  457.68   12.95   1-0.80887-0.48723-0.52060-0.50719 0.27329 0.71088
   0  -8   4  446.96   13.12   1-0.60889-0.93346 0.05556 0.03962 0.79130 0.35646
   0  -8   3  750.36   14.54   1 0.14872-0.16498 0.98373 0.92838 0.10073-0.33297
   0   8  -3  710.30   13.24   1-0.80847-0.48889-0.48880-0.43358 0.32778 0.75695
   0  -8   2 1514.65   19.29   1 0.08038-0.23144 0.99542 0.89821 0.05161-0.37369
   0   8  -2 1492.11   19.10   1-0.80570-0.48862-0.46113-0.36394 0.37174 0.79296
   0  -8   2 1491.60   19.07   1-0.60705-0.92616 0.05311-0.04663 0.79288 0.37422
   0  -8   1  708.98   14.78   1 0.01531-0.29530 0.99987 0.86202 0.00484-0.41195
   0   8  -1  719.90   12.86   1-0.80172-0.48713-0.43708-0.29791 0.40766 0.82094
   0  -8   1  735.26   12.91   1-0.59995-0.91633 0.04379-0.09787 0.79883 0.38826
   0  -8   0  473.16   13.41   1-0.04921-0.35770 0.99792 0.81813-0.04153-0.45022
   0   8   0  509.75   14.07   1-0.79729-0.48519-0.41659-0.23544 0.43678 0.84211
   0  -8   0  532.24   13.78   1-0.58567-0.89933 0.02541-0.15815 0.81014 0.40765
   0  -8  -1  413.87   14.11   1-0.10998-0.41634 0.99027 0.76854-0.08520-0.48579
   0   8   1  466.68   12.67   1-0.79290-0.48329-0.39948-0.17636 0.46012 0.85750
   0  -8  -2  196.28   10.74   1-0.16614-0.47037 0.97807 0.71439-0.12556-0.51805
   0   8   2  180.30    9.46   1-0.78890-0.48178-0.38553-0.12043 0.47853 0.86797
   0  -8  -3  154.46    9.22   1-0.21716-0.51926 0.96256 0.65694-0.16223-0.54662
   0   8   3  220.50   11.43   1-0.78548-0.48085-0.37450-0.06743 0.49270 0.87420
   0  -8  -4  591.55   20.65   1-0.26390-0.56459 0.94446 0.59619-0.19582-0.57077
   0   8   4  544.72   17.66   1-0.78274-0.48061-0.36616-0.01711 0.50321 0.87676
   0  -8  -5  961.79   17.64   1-0.30419-0.60270 0.92571 0.53545-0.22478-0.59163
   0   8   5  927.15   31.36   1-0.78074-0.48109-0.36028 0.03074 0.51052 0.87612
   0  -8  -6  466.20   31.79   1-0.33936-0.63570 0.90680 0.47455-0.25006-0.60882
   0   8   6  467.08   30.41   1-0.77947-0.48232-0.35664 0.07635 0.51500 0.87266
   0  -8  -7  321.56   23.08   1-0.36977-0.66394 0.88844 0.41419-0.27191-0.62259
   0   8   7  249.16   17.89   1-0.77890-0.48424-0.35504 0.11993 0.51696 0.86667
   0  -8  -8  154.71    9.23   1-0.39582-0.68781 0.87112 0.35488-0.29063-0.63321
   0   8   8  137.51    9.43   1-0.77899-0.48683-0.35530 0.16165 0.51664 0.85840
   0  -8  -9   32.46    9.33   1-0.41792-0.70774 0.85520 0.29698-0.30652-0.64100
   0   8   9   52.50    7.57   1-0.77968-0.49001-0.35726 0.20167 0.51424 0.84806
   0  -8 -10   26.82    8.58   1-0.43650-0.72415 0.84091 0.24069-0.31987-0.64626
   0   8  10   52.43   11.37   1-0.78090-0.49372-0.36076 0.24014 0.50993 0.83580
   0  -8 -11  225.06   14.65   1-0.45204-0.73758 0.82829 0.18603-0.33104-0.64912
   0   8  11  201.00   11.42   1-0.78258-0.49789-0.36568 0.27719 0.50381 0.82174
   0  -8 -12  120.49   13.25   1-0.46470-0.74802 0.81752 0.13327-0.34014-0.65014
   0   8  12  126.48   12.67   1-0.78464-0.50244-0.37190 0.31295 0.49600 0.80598
   0  -8 -13  237.83   14.50   1-0.47488-0.75598 0.80855 0.08230-0.34745-0.64938
   0   8  13  257.67   10.30   1-0.78700-0.50729-0.37931 0.34751 0.48656 0.78859
   0  -8 -14   97.40   11.27   1-0.48284-0.76173 0.80132 0.03308-0.35317-0.64703
   0   8  14  105.16    9.92   1-0.78959-0.51237-0.38782 0.38098 0.47553 0.76962
   0  -8 -15   51.46   12.92   1-0.48882-0.76550 0.79577-0.01446-0.35748-0.64326
   0   8  15   56.28    8.93   1-0.79232-0.51759-0.39735 0.41343 0.46296 0.74910
   0   9 -18   -0.21   13.21   1-0.74816-0.35873-0.38006-0.93152-0.54386 0.05980
   0  -9  18   11.23   10.44   1-0.45749-0.85946-0.12176 0.42605 0.88083 0.28249
   0   9 -17  -10.40   10.13   1-0.73124-0.34401-0.42728-0.93679-0.53170 0.06382
   0  -9  17  -14.48   10.60   1-0.47208-0.87132-0.10635 0.39955 0.87511 0.28485
   0   9 -16   -4.67   10.42   1-0.71201-0.32725-0.47416-0.94240-0.51788 0.06910
   0  -9  16   -1.61   11.11   1-0.48598-0.88249-0.09139 0.37260 0.86917 0.28700
   0   9 -15   -0.03    8.68   1-0.68954-0.30702-0.52228-0.94856-0.50173 0.07717
   0  -9  15   -2.92   11.55   1-0.49916-0.89294-0.07694 0.34515 0.86308 0.28900
   0   9 -14    1.28   10.04   1-0.66393-0.28363-0.57060-0.95493-0.48332 0.08749
   0  -9  14   -7.92    8.42   1-0.51160-0.90266-0.06304 0.31714 0.85690 0.29090
   0   9 -13    3.64   10.14   1-0.63492-0.25685-0.61886-0.96123-0.46247 0.10026
   0  -9  13    4.67    7.74   1-0.52328-0.91161-0.04977 0.28850 0.85070 0.29279
   0   9 -12   -1.77   10.68   1-0.60228-0.22644-0.66671-0.96713-0.43902 0.11563
   0  -9  12   -1.96    7.31   1-0.53416-0.91976-0.03720 0.25917 0.84456 0.29473
   0   9 -11   -8.50    7.58   1-0.56583-0.19222-0.71373-0.97219-0.41282 0.13375
   0  -9  11   -2.14    7.74   1-0.54418-0.92705-0.02543 0.22903 0.83858 0.29684
   0   9 -10   -0.16    7.29   1-0.52542-0.15404-0.75936-0.97587-0.38378 0.15470
   0  -9  10    5.02   10.27   1-0.55328-0.93342-0.01458 0.19797 0.83286 0.29921
   0   9  -9    1.85    7.21   1-0.48102-0.11186-0.80299-0.97755-0.35186 0.17853
   0   9  -9   -0.98    5.23   1-0.71409-0.34268-0.68448-0.85788-0.14679 0.38289
   0  -9   9   -3.68    8.23   1-0.56136-0.93877-0.00481 0.16583 0.82755 0.30198
   0   9  -8    0.39    7.68   1-0.43270-0.06577-0.84391-0.97651-0.31714 0.20518
   0   9  -8   -2.70    6.30   1-0.75465-0.38444-0.65505-0.78659-0.03753 0.48318
   0  -9   8    4.61    6.12   1-0.56830-0.94299 0.00369 0.13243 0.82280 0.30532
   0  -9   7   -3.58   10.16   1 0.38916 0.02941 0.87961 0.96912 0.27353-0.24482
   0   9  -7   -3.25    6.53   1-0.78026-0.41254-0.62304-0.71261 0.05473 0.56744
   0  -9   7   -5.23    6.45   1-0.57395-0.94591 0.01068 0.09751 0.81882 0.30942
   0  -9   6    2.36   15.93   1 0.33386-0.02400 0.91316 0.96080 0.23378-0.27617
   0   9  -6    2.50    6.72   1-0.79599-0.43043-0.59026-0.63813 0.13411 0.63837
   0  -9   6   -0.80    5.09   1-0.57807-0.94730 0.01582 0.06075 0.81583 0.31451
   0  -9   5   -7.49   11.59   1 0.27592-0.08006 0.94177 0.94754 0.19214-0.30941
   0   9  -5    2.73    7.78   1-0.80458-0.44150-0.55877-0.56467 0.20101 0.69729
   0  -9   5   -0.16    7.84   1-0.58035-0.94685 0.01868 0.02170 0.81415 0.32092
   0  -9   4   10.69   11.69   1 0.21616-0.13793 0.96489 0.92879 0.14919-0.34397
   0   9  -4   -1.69    5.17   1-0.80839-0.44779-0.52934-0.49327 0.25746 0.74576
   0  -9   4   -1.12    6.61   1-0.58032-0.94410 0.01865-0.02023 0.81417 0.32902
   0  -9   3   -3.51   10.36   1 0.15555-0.19666 0.98216 0.90419 0.10563-0.37913
   0   9  -3    5.99    6.82   1-0.80902-0.45043-0.50194-0.42408 0.30581 0.78565
   0  -9   3   -2.98    5.46   1-0.57730-0.93835 0.01485-0.06593 0.81639 0.33934
   0  -9   2   -0.03    7.10   1 0.09512-0.25521 0.99352 0.87368 0.06220-0.41416
   0   9  -2   -1.27    5.86   1-0.80763-0.45154-0.47798-0.35815 0.34532 0.81721
   0  -9   2   -5.95    5.20   1-0.57017-0.92849 0.00599-0.11670 0.82150 0.35253
   0  -9   1   -4.59    6.67   1 0.03592-0.31252 0.99916 0.83746 0.01966-0.44831
   0   9  -1    1.46    5.94   1-0.80512-0.45151-0.45698-0.29517 0.37808 0.84202
   0  -9   1    3.80    4.94   1-0.55707-0.91266-0.01001-0.17462 0.83040 0.36951
   0  -9   0   -7.37    6.50   1-0.01915-0.36620 0.99961 0.79735-0.01992-0.47970
   0   9   0    1.93    5.39   1-0.80207-0.45096-0.43890-0.23511 0.40502 0.86102
   0  -9  -1    0.08    7.19   1-0.07323-0.41815 0.99558 0.75137-0.05879-0.51047
   0   9   1    2.91    8.50   1-0.79891-0.45029-0.42362-0.17786 0.42693 0.87498
   0  -9  -2    9.26    9.97   1-0.12370-0.46649 0.98775 0.70160-0.09506-0.53864
   0   9   2    1.60    7.70   1-0.79592-0.44979-0.41102-0.12328 0.44447 0.88458
   0  -9  -3  -13.21    8.84   1-0.17012-0.51078 0.97701 0.64892-0.12842-0.56390
   0   9   3    7.04    8.02   1-0.79329-0.44965-0.40091-0.07119 0.45819 0.89035
   0  -9  -4   -0.64    7.38   1-0.21229-0.55082 0.96422 0.59419-0.15873-0.58610
   0   9   4   -3.60    8.79   1-0.79113-0.44998-0.39313-0.02144 0.46856 0.89277
   0  -9  -5    8.82    9.97   1-0.25125-0.58844 0.94973 0.53694-0.18673-0.60450
   0   9   5   -5.14    7.36   1-0.78949-0.45084-0.38751 0.02615 0.47595 0.89222
   0  -9  -6    0.53    8.54   1-0.28483-0.61985 0.93509 0.48030-0.21087-0.62055
   0   9   6   -4.12    9.73   1-0.78840-0.45224-0.38387 0.07176 0.48068 0.88900
   0  -9  -7    5.55   10.38   1-0.31438-0.64723 0.92048 0.42370-0.23210-0.63369
   0   9   7    1.22   10.74   1-0.78785-0.45418-0.38207 0.11554 0.48300 0.88338
   0  -9  -8   -2.83   12.26   1-0.34014-0.67081 0.90635 0.36758-0.25062-0.64411
   0   9   8   -1.74   10.73   1-0.78782-0.45664-0.38197 0.15762 0.48314 0.87557
   0  -9  -9    4.20    9.31   1-0.36239-0.69089 0.89307 0.31231-0.26661-0.65201
   0   9   9   -2.29   11.88   1-0.78826-0.45958-0.38342 0.19814 0.48126 0.86574
   0  -9 -10   -8.78   10.67   1-0.38144-0.70776 0.88087 0.25811-0.28029-0.65761
   0   9  10   -1.94    8.26   1-0.78913-0.46294-0.38631 0.23723 0.47751 0.85405
   0  -9 -11    6.61    8.43   1-0.39755-0.72170 0.86991 0.20516-0.29188-0.66109
   0   9  11    5.59   10.66   1-0.79038-0.46667-0.39053 0.27499 0.47199 0.84058
   0  -9 -12   -2.67    8.49   1-0.41101-0.73298 0.86030 0.15356-0.30155-0.66267
   0   9  12    0.04   13.91   1-0.79193-0.47072-0.39597 0.31153 0.46480 0.82545
   0  -9 -13   -0.90    9.19   1-0.42206-0.74186 0.85209 0.10336-0.30949-0.66253
   0   9  13   -6.80   12.39   1-0.79373-0.47501-0.40254 0.34693 0.45600 0.80870
   0  -9 -14    2.83   13.38   1-0.43093-0.74856 0.84529 0.05456-0.31587-0.66081
   0   9  14   -7.36   11.19   1-0.79571-0.47948-0.41017 0.38128 0.44563 0.79039
   0  10 -17  131.37   12.01   1-0.71778-0.29201-0.46072-0.94835-0.52203 0.12389
   0 -10  17  125.11   11.73   1-0.46132-0.89977-0.11775 0.36521 0.87938 0.23881
   0  10 -16  128.60   10.65   1-0.69685-0.27331-0.50730-0.95298-0.50698 0.13085
   0 -10  16  135.09   13.43   1-0.47422-0.90994-0.10407 0.33698 0.87423 0.24175
   0  10 -15  102.87   10.51   1-0.67315-0.25184-0.55389-0.95761-0.48995 0.13980
   0 -10  15   87.63   10.58   1-0.48635-0.91934-0.09098 0.30816 0.86900 0.24461
   0  10 -14   46.73   12.00   1-0.64653-0.22744-0.60026-0.96203-0.47082 0.15085
   0 -10  14   24.93   11.36   1-0.49768-0.92795-0.07857 0.27867 0.86378 0.24747
   0  10 -13  116.22   11.76   1-0.61682-0.19996-0.64614-0.96595-0.44947 0.16412
   0 -10  13  121.71   11.95   1-0.50818-0.93571-0.06689 0.24844 0.85864 0.25042
   0  10 -12  315.56   14.50   1-0.58390-0.16927-0.69119-0.96904-0.42581 0.17969
   0 -10  12  276.41   14.90   1-0.51778-0.94258-0.05605 0.21737 0.85367 0.25353
   0  10 -11  257.88   14.11   1-0.54768-0.13528-0.73499-0.97089-0.39978 0.19764
   0 -10  11  298.98   13.00   1-0.52641-0.94849-0.04617 0.18534 0.84897 0.25692
   0  10 -10  405.57   17.46   1-0.50816-0.09799-0.77707-0.97102-0.37137 0.21796
   0 -10  10  432.68   15.74   1-0.53399-0.95334-0.03739 0.15221 0.84465 0.26069
   0  10  -9  431.24   18.35   1-0.46540-0.05745-0.81692-0.96891-0.34064 0.24061
   0 -10   9  453.65   17.76   1-0.54040-0.95702-0.02989 0.11781 0.84087 0.26499
   0  10  -8  306.42   20.39   1-0.41956-0.01385-0.85398-0.96401-0.30770 0.26547
   0  10  -8  291.09   19.20   1-0.75925-0.35011-0.65039-0.75924-0.02284 0.54860
   0 -10   8  287.34   18.59   1-0.54547-0.95937-0.02389 0.08190 0.83778 0.26998
   0  10  -7  237.21   16.43   1-0.78087-0.37421-0.62205-0.68893 0.05731 0.62075
   0 -10   7  248.35   17.30   1-0.54900-0.96017-0.01969 0.04419 0.83558 0.27587
   0 -10   4  239.52   16.19   1 0.22162-0.17098 0.96303 0.90432 0.15312-0.39111
   0  10  -4  284.94   14.03   1-0.80736-0.40779-0.54053-0.48180 0.23660 0.77560
   0 -10   4  265.35   12.68   1-0.54673-0.94972-0.02240-0.08423 0.83700 0.30155
   0 -10   3  744.60   27.91   1 0.16724-0.22348 0.97929 0.87871 0.11403-0.42179
   0  10  -3  627.03   23.07   1-0.80899-0.41190-0.51712-0.41642 0.27948 0.81051
   0 -10   3  658.21   23.93   1-0.53957-0.93983-0.03087-0.13461 0.84137 0.31400
   0 -10   2  656.49   26.30   1 0.11324-0.27559 0.99071 0.84826 0.07522-0.45220
   0  10  -2  626.82   22.27   1-0.80882-0.41371-0.49555-0.35307 0.31659 0.83915
   0 -10   1  246.76   15.48   1 0.06039-0.32656 0.99747 0.81316 0.03724-0.48179
   0  10  -1  253.95   12.19   1-0.80754-0.41492-0.47697-0.29252 0.34693 0.86154
   0 -10   0  267.20   13.07   1 0.01131-0.37429 0.99993 0.77520 0.00197-0.50889
   0  10   0  278.36   13.26   1-0.80566-0.41554-0.46084-0.23441 0.37218 0.87884
   0 -10  -1  238.01   14.14   1-0.03729-0.42077 0.99876 0.73208-0.03296-0.53572
   0  10   1  216.56   12.20   1-0.80355-0.41591-0.44709-0.17868 0.39295 0.89167
   0 -10  -2  235.76   18.29   1-0.08299-0.46434 0.99437 0.68575-0.06580-0.56046
   0  10   2  225.14   16.98   1-0.80144-0.41629-0.43562-0.12523 0.40979 0.90056
   0 -10  -3  254.79   19.00   1-0.12543-0.50465 0.98741 0.63685-0.09631-0.58287
   0  10   3  274.61   19.07   1-0.79950-0.41685-0.42631-0.07395 0.42313 0.90595
   0 -10  -4  393.39   17.20   1-0.16441-0.54151 0.97852 0.58601-0.12432-0.60278
   0  10   4  360.49   14.34   1-0.79786-0.41771-0.41904-0.02471 0.43336 0.90824
   0 -10  -5  444.45   16.31   1-0.19984-0.57481 0.96831 0.53385-0.14979-0.62014
   0  10   5  458.73   17.87   1-0.79658-0.41892-0.41368 0.02262 0.44080 0.90774
   0 -10  -6  248.98   15.81   1-0.23174-0.60458 0.95732 0.48092-0.17271-0.63497
   0  10   6  230.05   12.12   1-0.79569-0.42052-0.41010 0.06818 0.44572 0.90471
   0 -10  -7  292.57   17.81   1-0.26127-0.63278 0.94558 0.42626-0.19393-0.64643
   0  10   7  311.29   12.99   1-0.79521-0.42252-0.40819 0.11207 0.44835 0.89939
   0 -10  -8  102.19   13.82   1-0.28638-0.65572 0.93436 0.37305-0.21198-0.65639
   0  10   8   81.84    9.45   1-0.79511-0.42492-0.40781 0.15442 0.44886 0.89196
   0 -10  -9   40.15   10.15   1-0.30838-0.67555 0.92358 0.32028-0.22779-0.66411
   0  10   9   59.75    8.80   1-0.79538-0.42768-0.40887 0.19534 0.44741 0.88256
   0 -10 -10   77.82   12.67   1-0.32748-0.69247 0.91346 0.26817-0.24152-0.66974
   0  10  10   69.44   16.80   1-0.79598-0.43077-0.41126 0.23492 0.44413 0.87134
   0 -10 -11  128.41   11.94   1-0.34388-0.70670 0.90420 0.21691-0.25330-0.67343
   0  10  11  151.67   15.38   1-0.79688-0.43416-0.41490 0.27326 0.43912 0.85838
   0 -10 -12   93.56   10.29   1-0.35778-0.71843 0.89591 0.16663-0.26330-0.67534
   0  10  12  110.00   11.49   1-0.79801-0.43779-0.41969 0.31045 0.43246 0.84377
   0  11 -15  -19.50   11.53   1-0.65970-0.19960-0.57801-0.95918-0.48029 0.20031
   0 -11  15    0.11    8.62   1-0.47005-0.94225-0.10851 0.26769 0.87593 0.20123
   0  11 -14   -0.81    9.82   1-0.63266-0.17478-0.62237-0.96158-0.46085 0.21167
   0 -11  14   -9.47    8.43   1-0.48023-0.94970-0.09762 0.23667 0.87169 0.20507
   0  11 -13    2.19    9.46   1-0.60286-0.14722-0.66591-0.96317-0.43943 0.22500
   0 -11  13   -8.88   10.08   1-0.48947-0.95621-0.08759 0.20479 0.86760 0.20907
   0  11 -12    2.81   12.66   1-0.57026-0.11685-0.70832-0.96362-0.41601 0.24034
   0 -11  12   -7.83   10.16   1-0.49771-0.96173-0.07854 0.17194 0.86377 0.21332
   0  11 -11   11.59    9.39   1-0.53486-0.08367-0.74924-0.96259-0.39056 0.25770
   0 -11  11    6.07    7.95   1-0.50487-0.96616-0.07059 0.13797 0.86030 0.21793
   0  11 -10   10.46   11.80   1-0.49672-0.04776-0.78828-0.95967-0.36315 0.27704
   0 -11  10   -2.80    7.71   1-0.51082-0.96938-0.06392 0.10274 0.85730 0.22302
   0  11  -9   -3.43    8.62   1-0.45596-0.00922-0.82500-0.95444-0.33385 0.29825
   0 -11   9    2.23    6.73   1-0.51541-0.97124-0.05874 0.06601 0.85492 0.22873
   0  11  -8    7.03   11.07   1-0.41279 0.03170-0.85900-0.94648-0.30283 0.32118
   0 -11   8    4.80   10.14   1-0.51845-0.97155-0.05529 0.02755 0.85331 0.23521
   0 -11   7   -9.24   10.72   1 0.37611-0.06065 0.88812 0.93238 0.26415-0.35633
   0  11  -7    0.49    6.70   1-0.77914-0.33355-0.62484-0.66902 0.05000 0.66418
   0 -11   7   -2.71    7.58   1-0.51965-0.97002-0.05392-0.01298 0.85267 0.24265
   0 -11   6   -5.18   13.47   1 0.32906-0.10582 0.91578 0.91818 0.23033-0.38175
   0  11  -6   -1.00    6.70   1-0.79227-0.34878-0.59972-0.60226 0.11239 0.71806
   0 -11   6   -1.74    8.59   1-0.51864-0.96629-0.05507-0.05604 0.85321 0.25127
   0 -11   5    1.28   14.69   1 0.28075-0.15224 0.93963 0.90016 0.19562-0.40807
   0  11  -5   -4.66    8.20   1-0.80061-0.35959-0.57576-0.53634 0.16586 0.76356
   0 -11   5    1.31    5.94   1-0.51490-0.95981-0.05932-0.10219 0.85519 0.26134
   0 -11   4    9.46   10.54   1 0.23174-0.19937 0.95946 0.87812 0.16039-0.43490
   0  11  -4    6.31    5.99   1-0.80557-0.36703-0.55330-0.47191 0.21189 0.80160
   0 -11   3   -3.00   11.75   1 0.18260-0.24662 0.97519 0.85199 0.12508-0.46182
   0  11  -3    2.95    8.01   1-0.80814-0.37208-0.53266-0.40930 0.25134 0.83308
   0 -11   2  -10.32    9.03   1 0.13394-0.29340 0.98688 0.82181 0.09010-0.48839
   0  11  -2    0.11    7.41   1-0.80907-0.37494-0.51349-0.34837 0.28587 0.85909
   0 -11   1    4.00   12.02   1 0.08633-0.33913 0.99469 0.78776 0.05588-0.51421
   0  11  -1    7.99    8.20   1-0.80887-0.37724-0.49691-0.28981 0.31432 0.87959
   0 -11   0    3.28    8.03   1 0.04030-0.38327 0.99892 0.75012 0.02280-0.53890
   0  11   0   -6.24   10.02   1-0.80801-0.37888-0.48240-0.23333 0.33821 0.89554
   0 -11  -1   -2.70   10.37   1-0.00181-0.42386 0.99997 0.71081-0.00746-0.56131
   0  11   1   -2.15    8.56   1-0.80681-0.38016-0.46993-0.17888 0.35806 0.90745
   0 -11  -2   -1.84   10.59   1-0.04345-0.46336 0.99835 0.66725-0.03739-0.58314
   0  11   2    4.19    7.51   1-0.80547-0.38132-0.45945-0.12642 0.37431 0.91575
   0 -11  -3    2.16   12.09   1-0.08240-0.50019 0.99445 0.62141-0.06538-0.60303
   0  11   3   -0.34    9.87   1-0.80417-0.38251-0.45085-0.07585 0.38733 0.92083
   0 -11  -4    3.10    9.35   1-0.11849-0.53415 0.98874 0.57376-0.09132-0.62086
   0  11   4    6.34   11.78   1-0.80302-0.38385-0.44405-0.02707 0.39745 0.92299
   0 -11  -5   -4.01   12.39   1-0.15160-0.56513 0.98171 0.52478-0.11512-0.63656
   0  11   5    1.72    7.96   1-0.80208-0.38540-0.43896 0.01999 0.40493 0.92253
   0 -11  -6    2.99   12.80   1-0.18172-0.59312 0.97379 0.47492-0.13676-0.65011
   0  11   6   10.60   10.79   1-0.80141-0.38722-0.43547 0.06545 0.41000 0.91965
   0 -11  -7   -1.85   12.81   1-0.20889-0.61816 0.96536 0.42455-0.15628-0.66153
   0  11   7   -0.92   12.21   1-0.80101-0.38931-0.43348 0.10942 0.41287 0.91458
   0 -11  -8  -11.25   13.23   1-0.23317-0.64032 0.95678 0.37402-0.17374-0.67088
   0  11   8    1.51   10.87   1-0.80089-0.39169-0.43291 0.15196 0.41369 0.90745
   0 -11  -9   -7.25    9.68   1-0.25573-0.66158 0.94789 0.32205-0.18996-0.67719
   0  11   9  -11.66   12.75   1-0.80105-0.39433-0.43366 0.19319 0.41261 0.89842
   0 -11 -10    9.00   14.37   1-0.27459-0.67826 0.93977 0.27194-0.20350-0.68264
   0  11  10  -13.09   13.28   1-0.80144-0.39722-0.43566 0.23317 0.40973 0.88760
   0  12 -13   11.62   12.53   1-0.59294-0.09850-0.67935-0.95405-0.43230 0.28298
   0 -12  13   31.43   11.91   1-0.46708-0.97303-0.11167 0.15776 0.87713 0.16828
   0  12 -12   58.80   13.05   1-0.56109-0.06889-0.71940-0.95214-0.40942 0.29778
   0 -12  12   43.64   13.36   1-0.47387-0.97709-0.10445 0.12308 0.87437 0.17361
   0  12 -11   59.37   12.63   1-0.52688-0.03690-0.75782-0.94860-0.38483 0.31429
   0 -12  11   53.49    9.58   1-0.47942-0.97991-0.09849 0.08713 0.87203 0.17936
   0  12 -10  141.34   11.65   1-0.49040-0.00265-0.79429-0.94312-0.35861 0.33243
   0 -12  10  129.40   11.14   1-0.48359-0.98135-0.09399 0.04973 0.87023 0.18564
   0  12  -9   34.91   14.91   1-0.45180 0.03371-0.82848-0.93536-0.33087 0.35208
   0 -12   9   21.80    9.70   1-0.48618-0.98122-0.09117 0.01063 0.86908 0.19258
   0  12  -8   57.87   11.85   1-0.41132 0.07196-0.86007-0.92499-0.30178 0.37309
   0 -12   8   28.25   10.32   1-0.48694-0.97925-0.09035-0.03044 0.86874 0.20032
   0 -12   7   -2.80   12.40   1 0.37790-0.09736 0.88697 0.90862 0.26544-0.40610
   0 -12   6  -18.04   14.83   1 0.33449-0.13889 0.91282 0.89260 0.23424-0.42891
   0  12  -6   43.51    9.66   1-0.78845-0.30599-0.60811-0.58800 0.09235 0.74874
   0 -12   5    4.40   13.37   1 0.29021-0.18129 0.93530 0.87322 0.20241-0.45234
   0  12  -5   65.96    9.21   1-0.79714-0.31716-0.58697-0.52489 0.14146 0.78986
   0 -12   4   33.07   18.16   1 0.24550-0.22411 0.95432 0.85036 0.17028-0.47607
   0  12  -4  163.88   11.42   1-0.80282-0.32531-0.56709-0.46304 0.18404 0.82447
   0 -12   3   69.31   18.49   1 0.20084-0.26689 0.96982 0.82400 0.13818-0.49977
   0  12  -3   60.92   12.27   1-0.80629-0.33126-0.54874-0.40272 0.22083 0.85327
   0 -12   2  198.43   16.64   1 0.15668-0.30917 0.98189 0.79420 0.10645-0.52311
   0  12  -2  188.75   11.15   1-0.80819-0.33564-0.53207-0.34408 0.25243 0.87689
   0 -12   1   45.62   14.18   1 0.11349-0.35048 0.99067 0.76111 0.07540-0.54576
   0  12  -1   52.61    8.85   1-0.80899-0.33892-0.51715-0.28719 0.27942 0.89590
   0 -12   0   43.16   13.50   1 0.07166-0.39043 0.99639 0.72497 0.04534-0.56742
   0  12   0   55.94    8.42   1-0.80905-0.34090-0.50356-0.23184 0.30306 0.91105
   0 -12  -1   12.71   13.66   1 0.03156-0.42864 0.99936 0.68607 0.01652-0.58784
   0  12   1    2.17   10.19   1-0.80866-0.34300-0.49221-0.17851 0.32216 0.92221
   0 -12  -2   62.99    9.97   1-0.00468-0.46316 0.99994 0.64637-0.00952-0.60636
   0  12   2   65.25   12.65   1-0.80803-0.34486-0.48258-0.12691 0.33792 0.93003
   0 -12  -3   35.65   13.25   1-0.04055-0.49690 0.99855 0.60304-0.03530-0.62404
   0  12   3   22.32   11.71   1-0.80731-0.34663-0.47462-0.07698 0.35067 0.93483
   0 -12  -4  141.04   11.74   1-0.07400-0.52822 0.99549 0.55803-0.05934-0.63998
   0  12   4  142.79   10.30   1-0.80661-0.34843-0.46827-0.02864 0.36068 0.93689
   0 -12  -5   27.23   11.81   1-0.10493-0.55702 0.99112 0.51172-0.08157-0.65410
   0  12   5   40.61   14.55   1-0.80601-0.35032-0.46344 0.01815 0.36818 0.93645
   0 -12  -6   50.51   12.78   1-0.13329-0.58325 0.98581 0.46447-0.10195-0.66639
   0  12   6   72.49   10.35   1-0.80556-0.35236-0.46006 0.06351 0.37338 0.93370
   0 -12  -7   18.04   12.96   1-0.15908-0.60692 0.97988 0.41659-0.12049-0.67682
   0  12   7    0.54   10.16   1-0.80527-0.35456-0.45805 0.10750 0.37645 0.92883
   0  13 -10   -1.53   11.36   1-0.48855 0.03798-0.79602-0.92229-0.35728 0.38461
   0  13  -9  -14.62   12.55   1-0.45217 0.07213-0.82818-0.91249-0.33113 0.40267
   0  13  -8   13.32   13.38   1-0.41430 0.10777-0.85789-0.90025-0.30391 0.42180
   0 -13   7    1.05   15.80   1 0.38395-0.12983 0.88306 0.88209 0.26978-0.45283
   0 -13   6   -0.87   14.72   1 0.34384-0.16805 0.90758 0.86474 0.24096-0.47325
   0 -13   5    4.36   13.45   1 0.30314-0.20687 0.92913 0.84442 0.21171-0.49411
   0  13  -5   -0.99    9.12   1-0.79249-0.27354-0.59920-0.51446 0.11360 0.81271
   0 -13   4    4.52   10.45   1 0.26220-0.24592 0.94763 0.82106 0.18228-0.51513
   0  13  -4   19.00   10.08   1-0.79892-0.28245-0.58151-0.45480 0.15348 0.84461
   0 -13   3    3.92   11.42   1 0.22140-0.28484 0.96310 0.79467 0.15296-0.53606
   0  13  -3   -8.90   10.08   1-0.80327-0.28928-0.56511-0.39642 0.18814 0.87129
   0 -13   2   -0.08   12.15   1 0.18112-0.32324 0.97561 0.76530 0.12401-0.55661
   0  13  -2    9.76   10.08   1-0.80608-0.29457-0.55013-0.33948 0.21812 0.89329
   0 -13   1    3.55   13.01   1 0.14171-0.36077 0.98527 0.73310 0.09568-0.57654
   0  13  -1    1.24    7.88   1-0.80778-0.29874-0.53666-0.28404 0.24389 0.91108
   0 -13   0  -13.24   12.16   1 0.10349-0.39710 0.99228 0.69824 0.06822-0.59561
   0  13   0    2.95   10.35   1-0.80868-0.30212-0.52473-0.23014 0.26586 0.92506
   0 -13  -1   11.15    9.93   1 0.06676-0.43194 0.99689 0.66098 0.04182-0.61361
   0  13   1    3.48    8.67   1-0.80906-0.30439-0.51392-0.17758 0.28512 0.93584
   0 -13  -2   -3.25   15.00   1 0.03177-0.46505 0.99935 0.62158 0.01667-0.63036
   0  13   2   17.72    8.32   1-0.80908-0.30690-0.50506-0.12675 0.30049 0.94326
   0 -13  -3    3.12   14.77   1 0.00049-0.49441 0.99998 0.58199-0.00580-0.64562
   0  13   3  -10.42   11.05   1-0.80890-0.30921-0.49769-0.07740 0.31301 0.94783
   1 -13  -3   11.86   14.56   1 0.01488-0.53496 0.99987 0.59699 0.00453-0.59783
  -1  13   3   -6.56   13.53   1-0.80592-0.25126-0.46277-0.05733 0.36921 0.96621
   1 -13  -2    8.31   14.26   1 0.04630-0.50552 0.99855 0.63631 0.02712-0.58270
  -1  13   2    6.61   10.80   1-0.80685-0.24970-0.47032-0.10686 0.35746 0.96240
   1 -13  -1    5.18   11.73   1 0.08079-0.47292 0.99537 0.67500 0.05190-0.56631
  -1  13   1   15.57    9.73   1-0.80777-0.24813-0.47952-0.15804 0.34285 0.95574
   1 -13   0   -5.61   15.47   1 0.11686-0.43873 0.99009 0.71158 0.07783-0.54878
  -1  13   0    8.49   11.09   1-0.80857-0.24643-0.49044-0.21093 0.32508 0.94592
   1 -13   1   19.57   13.67   1 0.15429-0.40318 0.98245 0.74581 0.10473-0.53028
  -1  13  -1    3.30    7.86   1-0.80905-0.24442-0.50313-0.26560 0.30379 0.93258
   1 -13   2   14.48   12.10   1 0.19279-0.36657 0.97226 0.77748 0.13240-0.51101
  -1  13  -2   -5.09   10.08   1-0.80896-0.24243-0.51814-0.32235 0.27767 0.91504
   1 -13   3   -6.31   12.89   1 0.23204-0.32920 0.95935 0.80644 0.16061-0.49119
  -1  13  -3    6.23    9.58   1-0.80798-0.23898-0.53449-0.38068 0.24793 0.89329
   1 -13   4    9.96   13.57   1 0.27172-0.29140 0.94360 0.83256 0.18912-0.47107
  -1  13  -4   19.50   10.09   1-0.80568-0.23420-0.55266-0.44081 0.21317 0.86650
   1 -13   5    2.88   12.84   1 0.31147-0.25353 0.92497 0.85580 0.21770-0.45090
   1 -13   6    5.36   13.84   1 0.35096-0.21593 0.90347 0.87616 0.24607-0.43092
   1 -13   7   -9.89   13.62   1 0.38984-0.17894 0.87916 0.89372 0.27402-0.41137
  -1  13  -8   18.26   11.08   1-0.41979 0.15746-0.85381-0.91131-0.30786 0.38040
  -1  13  -9    6.23   12.35   1-0.45651 0.12296-0.82453-0.92399-0.33425 0.36209
   1 -12  -7    7.34   11.41   1-0.14256-0.64534 0.98380 0.43561-0.10862-0.62750
  -1  12   7    2.89    9.13   1-0.79797-0.29229-0.41949 0.13120 0.43273 0.94728
   1 -12  -6   10.08    9.21   1-0.11658-0.62148 0.98909 0.48285-0.08994-0.61693
  -1  12   6    1.73   10.50   1-0.79834-0.29017-0.42112 0.08759 0.43046 0.95295
   1 -12  -5   -0.00    8.79   1-0.08813-0.59517 0.99368 0.52937-0.06950-0.60458
  -1  12   5   -1.89   13.20   1-0.79904-0.28837-0.42419 0.04254 0.42613 0.95657
   1 -12  -4    0.96   10.56   1-0.05725-0.56641 0.99723 0.57488-0.04730-0.59049
  -1  12   4    6.72    9.02   1-0.80004-0.28689-0.42882-0.00405 0.41956 0.95795
   1 -12  -3   -2.54   11.95   1-0.02399-0.53529 0.99943 0.61902-0.02340-0.57469
  -1  12   3    1.48   12.21   1-0.80133-0.28568-0.43508-0.05229 0.41056 0.95689
   1 -12  -2    3.52    9.43   1 0.01151-0.50190 0.99993 0.66146 0.00211-0.55727
  -1  12   2   -9.25   10.59   1-0.80285-0.28471-0.44310-0.10228 0.39886 0.95314
   1 -12  -1    4.81   12.59   1 0.04776-0.46744 0.99846 0.70070 0.02816-0.53899
  -1  12   1   -9.00   10.28   1-0.80451-0.28388-0.45296-0.15412 0.38416 0.94639
   1 -12   0   -0.58   13.12   1 0.08713-0.42995 0.99459 0.73870 0.05646-0.51909
  -1  12   0    7.56    9.29   1-0.80618-0.28306-0.46477-0.20791 0.36612 0.93629
   1 -12   1  -15.83   13.33   1 0.12805-0.39091 0.98804 0.77401 0.08587-0.49807
  -1  12  -1   -0.27    7.89   1-0.80769-0.28208-0.47861-0.26373 0.34431 0.92242
   1 -12   2    8.96   13.66   1 0.17018-0.35067 0.97854 0.80638 0.11614-0.47620
  -1  12  -2    0.89    7.07   1-0.80878-0.28067-0.49457-0.32166 0.31823 0.90429
   1 -12   3   -3.25   13.57   1 0.21311-0.30962 0.96590 0.83561 0.14700-0.45374
  -1  12  -3    0.31    6.68   1-0.80908-0.27848-0.51268-0.38174 0.28730 0.88131
   1 -12   4    1.14   14.37   1 0.25644-0.26818 0.95000 0.86157 0.17814-0.43099
  -1  12  -4    4.17    8.94   1-0.80807-0.27555-0.53348-0.44429 0.24981 0.85244
   1 -12   5   14.80   11.61   1 0.29972-0.22678 0.93079 0.88423 0.20925-0.40828
  -1  12  -5   -7.26    7.37   1-0.80513-0.27014-0.55582-0.50860 0.20691 0.81752
   1 -12   6   -3.68   13.74   1 0.34255-0.18583 0.90831 0.90362 0.24003-0.38590
   1 -12   7   14.86   18.22   1 0.38451-0.14575 0.88268 0.91986 0.27019-0.36414
  -1  12  -8    6.83   12.07   1-0.41733 0.12113-0.85564-0.93570-0.30610 0.33132
   1 -12   8    4.60   10.24   1-0.41345-0.96003-0.16658-0.09228 0.89515 0.26423
  -1  12  -9    3.62    9.04   1-0.45648 0.08421-0.82456-0.94658-0.33423 0.31127
   1 -12   9   -5.94   10.68   1-0.41633-0.96567-0.16372-0.04751 0.89434 0.25535
  -1  12 -10  -10.12   10.51   1-0.49384 0.04908-0.79103-0.95500-0.36108 0.29250
   1 -12  10   -9.31   10.41   1-0.41686-0.96896-0.16320-0.00507 0.89419 0.24714
  -1  12 -11   10.41   12.82   1-0.52921 0.01593-0.75533-0.96126-0.38651 0.27516
   1 -12  11   -1.32   11.08   1-0.41539-0.97025-0.16466 0.03536 0.89461 0.23950
  -1  12 -12    7.64   13.19   1-0.56246-0.01507-0.71778-0.96566-0.41040 0.25935
   1 -12  12   -3.87    9.01   1-0.41219-0.96981-0.16783 0.07410 0.89550 0.23232
  -1  12 -13  -13.09   10.87   1-0.59347-0.04385-0.67865-0.96849-0.43268 0.24515
   1 -12  13    9.17   11.10   1-0.40747-0.96784-0.17248 0.11136 0.89677 0.22554
   1 -11 -10    8.30   10.54   1-0.25735-0.71605 0.94722 0.29466-0.19112-0.63279
  -1  11  10   -0.15   13.69   1-0.79152-0.33233-0.39452 0.25945 0.46672 0.90677
   1 -11  -9   -4.79   11.28   1-0.23710-0.69707 0.95530 0.34570-0.17656-0.62816
  -1  11   9   14.36   10.19   1-0.79075-0.32907-0.39183 0.22017 0.47028 0.91827
   1 -11  -8   11.59    9.13   1-0.21507-0.67716 0.96328 0.39561-0.16073-0.62042
  -1  11   8    5.59   10.66   1-0.79034-0.32617-0.39041 0.17961 0.47215 0.92808
   1 -11  -7   -2.13   11.81   1-0.19035-0.65457 0.97125 0.44553-0.14296-0.61076
  -1  11   7   10.48   10.24   1-0.79033-0.32366-0.39036 0.13769 0.47221 0.93609
   1 -11  -6    3.41    8.99   1-0.16285-0.62920 0.97892 0.49515-0.12320-0.59910
  -1  11   6   12.57   10.29   1-0.79074-0.32158-0.39178 0.09429 0.47034 0.94217
   1 -11  -5    1.99    8.71   1-0.13252-0.60100 0.98597 0.54415-0.10140-0.58540
  -1  11   5   11.78   11.34   1-0.79160-0.31995-0.39478 0.04931 0.46637 0.94615
   1 -11  -4   -0.40   11.48   1-0.09935-0.56995 0.99202 0.59214-0.07756-0.56966
  -1  11   4    1.59    8.23   1-0.79290-0.31876-0.39949 0.00263 0.46010 0.94783
   1 -11  -3    3.67    9.26   1-0.06339-0.53612 0.99664 0.63870-0.05172-0.55192
  -1  11   3   11.02   10.33   1-0.79465-0.31801-0.40601-0.04586 0.45130 0.94697
   1 -11  -2   11.27   13.68   1-0.02477-0.49963 0.99940 0.68340-0.02396-0.53227
  -1  11   2    1.47    9.48   1-0.79678-0.31765-0.41449-0.09632 0.43968 0.94330
   1 -11  -1   15.31   13.06   1 0.01629-0.46069 0.99985 0.72579 0.00554-0.51085
  -1  11   1   26.78   10.24   1-0.79923-0.31761-0.42506-0.14887 0.42490 0.93646
   1 -11   0   34.24   12.86   1 0.05818-0.42040 0.99766 0.76439 0.03565-0.48883
  -1  11   0   12.16    6.83   1-0.80187-0.31776-0.43786-0.20364 0.40653 0.92604
   1 -11   1   12.71   11.74   1 0.10315-0.37731 0.99234 0.80093 0.06797-0.46491
  -1  11  -1    6.83   10.07   1-0.80451-0.31791-0.45300-0.26076 0.38410 0.91155
   1 -11   2    6.27    9.05   1 0.14948-0.33286 0.98356 0.83402 0.10127-0.44000
  -1  11  -2    6.92    8.70   1-0.80688-0.31779-0.47061-0.32035 0.35700 0.89240
   1 -11   3    9.88   12.67   1 0.19667-0.28755 0.97110 0.86343 0.13519-0.41448
  -1  11  -3    7.29    7.50   1-0.80858-0.31700-0.49077-0.38248 0.32453 0.86787
   1 -11   4   -0.16    9.91   1 0.24419-0.24192 0.95482 0.88902 0.16934-0.38873
  -1  11  -4    5.47    7.50   1-0.80906-0.31551-0.51409-0.44757 0.28481 0.83673
   1 -11   5   -7.79   13.86   1 0.29149-0.19651 0.93471 0.91077 0.20333-0.36314
  -1  11  -5   15.61    6.67   1-0.80750-0.31147-0.53935-0.51479 0.23882 0.79872
   1 -11   5   20.30    7.49   1-0.42361-0.92341-0.15646-0.18459 0.89222 0.33649
   1 -11   6   -1.25   10.64   1 0.33804-0.15184 0.91085 0.92878 0.23679-0.33808
  -1  11  -6   21.32    8.14   1-0.80286-0.30435-0.56693-0.58434 0.18438 0.75226
   1 -11   6   17.03    6.41   1-0.43377-0.93630-0.14621-0.13243 0.88907 0.32526
   1 -11   7   -9.90   14.94   1 0.38336-0.10840 0.88344 0.94324 0.26936-0.31390
  -1  11  -7    4.13    7.56   1-0.79363-0.29265-0.59644-0.65582 0.12002 0.69588
   1 -11   7   11.64    8.07   1-0.44006-0.94531-0.13980-0.08412 0.88701 0.31511
  -1  11  -8    5.08    7.86   1-0.41920 0.08047-0.85425-0.95687-0.30744 0.27913
   1 -11   8   12.81    8.66   1-0.44327-0.95125-0.13651-0.03892 0.88593 0.30594
  -1  11  -9  -13.02   11.05   1-0.46081 0.04109-0.82087-0.96545-0.33735 0.25730
   1 -11   9    9.02    9.00   1-0.44396-0.95467-0.13580 0.00369 0.88569 0.29762
  -1  11 -10    2.32    8.67   1-0.50017 0.00396-0.78494-0.97147-0.36563 0.23710
   1 -11  10    7.44    7.86   1-0.44256-0.95600-0.13724 0.04416 0.88617 0.29001
  -1  11 -11   17.31    9.32   1-0.53708-0.03071-0.74682-0.97531-0.39216 0.21866
   1 -11  11   -6.11   10.21   1-0.43937-0.95553-0.14051 0.08280 0.88724 0.28300
  -1  11 -12    9.56   11.91   1-0.57141-0.06282-0.70691-0.97735-0.41683 0.20206
   1 -11  12   10.76    9.02   1-0.43462-0.95351-0.14535 0.11986 0.88880 0.27647
  -1  11 -13    6.26    8.88   1-0.60313-0.09230-0.66554-0.97794-0.43963 0.18735
   1 -11  13   12.28   11.76   1-0.42849-0.95011-0.15155 0.15557 0.89074 0.27032
  -1  11 -14   10.64    9.97   1-0.63221-0.11916-0.62306-0.97741-0.46053 0.17453
   1 -11  14    6.05    8.35   1-0.42112-0.94547-0.15895 0.19008 0.89296 0.26446
  -1  11 -15   -1.22   11.49   1-0.65871-0.14343-0.57974-0.97604-0.47957 0.16357
   1 -11  15    4.31   12.94   1-0.41306-0.93982-0.16696 0.22367 0.89526 0.25828
   1 -10 -12   -1.85   13.64   1-0.34053-0.75621 0.90613 0.19213-0.25090-0.62547
  -1  10  12    3.72   11.87   1-0.78591-0.37071-0.37584 0.33944 0.49100 0.86449
   1 -10 -11   -1.65   13.89   1-0.32585-0.74371 0.91435 0.24234-0.24035-0.62302
  -1  10  11  -15.26   10.73   1-0.78406-0.36637-0.37012 0.30319 0.49825 0.87968
   1 -10 -10   -2.21    9.91   1-0.30868-0.72871 0.92343 0.29340-0.22801-0.61877
  -1  10  10    7.60    7.93   1-0.78254-0.36236-0.36557 0.26576 0.50396 0.89334
   1 -10  -9   -6.40   12.84   1-0.28883-0.71103 0.93321 0.34518-0.21374-0.61259
  -1  10   9   -2.96   11.86   1-0.78142-0.35875-0.36227 0.22708 0.50806 0.90538
   1 -10  -8  -12.80    8.23   1-0.26610-0.69048 0.94351 0.39747-0.19740-0.60435
  -1  10   8    4.68    9.27   1-0.78075-0.35559-0.36033 0.18705 0.51046 0.91573
   1 -10  -7   -5.58    8.89   1-0.23950-0.66516 0.95438 0.45114-0.17829-0.59500
  -1  10   7    2.80   10.06   1-0.78059-0.35294-0.35986 0.14554 0.51103 0.92425
   1 -10  -6   -6.04   11.33   1-0.21051-0.63829 0.96482 0.50353-0.15745-0.58226
  -1  10   6  -13.91   11.06   1-0.78098-0.35083-0.36099 0.10244 0.50965 0.93081
   1 -10  -5   -6.76   11.03   1-0.17821-0.60813 0.97479 0.55543-0.13424-0.56715
  -1  10   5    1.28   10.48   1-0.78196-0.34932-0.36383 0.05761 0.50612 0.93523
   1 -10  -4    2.79    9.17   1-0.14257-0.57461 0.98380 0.60639-0.10862-0.54963
  -1  10   4    0.57    6.73   1-0.78354-0.34841-0.36855 0.01092 0.50022 0.93727
   1 -10  -3    3.51    7.23   1-0.10360-0.53777 0.99134 0.65587-0.08062-0.52973
  -1  10   3    2.29   10.54   1-0.78573-0.34811-0.37530-0.03780 0.49168 0.93668
   1 -10  -2    6.58    7.47   1-0.06144-0.49774 0.99684 0.70331-0.05032-0.50753
  -1  10   2   -5.79    9.62   1-0.78852-0.34840-0.38425-0.08872 0.48018 0.93313
   1 -10  -1   -3.25    8.03   1-0.01633-0.45476 0.99970 0.74812-0.01789-0.48321
  -1  10   1    2.33    8.26   1-0.79182-0.34922-0.39558-0.14203 0.46532 0.92621
   1 -10   0  -13.99   11.58   1 0.03007-0.41000 0.99942 0.78877 0.01545-0.45797
  -1  10   0   -1.14    7.14   1-0.79553-0.35044-0.40947-0.19789 0.44660 0.91543
   1 -10   1   -1.90    8.76   1 0.07983-0.36212 0.99549 0.82670 0.05121-0.43060
  -1  10  -1   -0.25    8.15   1-0.79946-0.35187-0.42610-0.25650 0.42343 0.90021
   1 -10   2    0.43   11.94   1 0.13113-0.31271 0.98744 0.86052 0.08808-0.40213
  -1  10  -2   -6.23    7.32   1-0.80330-0.35322-0.44565-0.31802 0.39509 0.87982
   1 -10   3    0.85   12.01   1 0.18332-0.26240 0.97499 0.88994 0.12559-0.37302
  -1  10  -3    2.04    6.12   1-0.80661-0.35404-0.46825-0.38260 0.36070 0.85338
   1 -10   3   -2.16    5.39   1-0.42862-0.88375-0.15143-0.24043 0.89070 0.40145
   1 -10   4   -9.84   12.34   1 0.23570-0.21190 0.95801 0.91483 0.16324-0.34377
  -1  10  -4    6.29    7.44   1-0.80875-0.35368-0.49399-0.45032 0.31920 0.81982
   1 -10   4    0.18    4.74   1-0.44605-0.90391-0.13365-0.18074 0.88497 0.38763
   1 -10   5   10.27   11.94   1 0.28757-0.16192 0.93653 0.93521 0.20051-0.31489
  -1  10  -5    0.02    5.99   1-0.80875-0.35169-0.52345-0.52155 0.26816 0.77736
   1 -10   5    1.59    5.34   1-0.45754-0.91813-0.12172-0.12690 0.88081 0.37540
   1 -10   6    0.24   10.76   1 0.33827-0.11310 0.91072 0.95127 0.23695-0.28685
  -1  10  -6   -2.73    6.32   1-0.80525-0.34571-0.55517-0.59524 0.20819 0.72536
   1 -10   6   -5.58    6.89   1-0.46460-0.92792-0.11429-0.07757 0.87811 0.36460
   1 -10   7   -5.45   10.87   1 0.38721-0.06604 0.88091 0.96332 0.27213-0.26007
  -1  10  -7    5.03    6.80   1-0.79634-0.33432-0.58928-0.67131 0.13632 0.66148
   1 -10   7    8.72    7.89   1-0.46824-0.93429-0.11044-0.03181 0.87666 0.35507
  -1  10  -8    1.59   10.17   1-0.42618 0.03470-0.84895-0.97414-0.31246 0.22326
   1 -10   8    1.57    6.44   1-0.46916-0.93793-0.10946 0.01106 0.87629 0.34662
  -1  10  -9   -0.04    7.28   1-0.47022-0.00710-0.81269-0.97983-0.34411 0.19969
   1 -10   9   -2.96    6.31   1-0.46784-0.93934-0.11086 0.05157 0.87682 0.33906
  -1  10 -10   -0.94    7.05   1-0.51140-0.04605-0.77382-0.98291-0.37370 0.17818
   1 -10  10   -3.21   10.50   1-0.46464-0.93887-0.11425 0.09010 0.87809 0.33224
  -1  10 -11    1.10   10.14   1-0.54956-0.08198-0.73284-0.98389-0.40113 0.15883
   1 -10  11    1.11    9.89   1-0.45984-0.93680-0.11930 0.12695 0.87994 0.32601
  -1  10 -12    2.80    8.11   1-0.58465-0.11484-0.69022-0.98322-0.42635 0.14170
   1 -10  12  -11.28    9.35   1-0.45363-0.93331-0.12580 0.16236 0.88226 0.32024
  -1  10 -13  -12.69   10.75   1-0.61666-0.14463-0.64637-0.98132-0.44935 0.12678
   1 -10  13    6.64    8.61   1-0.44616-0.92857-0.13353 0.19653 0.88493 0.31483
  -1  10 -14    2.65   11.32   1-0.64567-0.17141-0.60166-0.97858-0.47020 0.11401
   1 -10  14  -11.45   11.00   1-0.43756-0.92270-0.14235 0.22962 0.88784 0.30965
  -1  10 -15   -1.18   11.84   1-0.67179-0.19529-0.55641-0.97528-0.48897 0.10333
   1 -10  15   -0.79   10.35   1-0.42792-0.91579-0.15213 0.26175 0.89091 0.30464
  -1  10 -16    0.43   10.46   1-0.69513-0.21641-0.51088-0.97170-0.50575 0.09463
   1 -10  16    3.01   11.10   1-0.41765-0.90802-0.16242 0.29309 0.89397 0.29930
   1  -9 -14   -8.25   12.38   1-0.41433-0.78700 0.85787 0.08241-0.30394-0.61142
  -1   9  14   20.20   13.34   1-0.78197-0.41077-0.36389 0.41270 0.50605 0.81297
   1  -9 -13   -7.07   12.74   1-0.40460-0.77944 0.86493 0.13147-0.29695-0.61252
  -1   9  13   12.05   10.38   1-0.77893-0.40524-0.35513 0.37948 0.51684 0.83172
   1  -9 -12   17.92   12.22   1-0.39264-0.76965 0.87331 0.18184-0.28835-0.61201
  -1   9  12    3.79   10.39   1-0.77622-0.40031-0.34762 0.34501 0.52596 0.84894
   1  -9 -11    7.75   12.19   1-0.37823-0.75741 0.88298 0.23350-0.27799-0.60975
  -1   9  11    8.95   11.75   1-0.77375-0.39533-0.34101 0.30964 0.53386 0.86477
   1  -9 -10   10.53    8.89   1-0.36113-0.74249 0.89385 0.28637-0.26570-0.60555
  -1   9  10   22.00    8.76   1-0.77169-0.39075-0.33563 0.27305 0.54022 0.87906
   1  -9  -9   22.75   12.43   1-0.34109-0.72462 0.90581 0.34031-0.25130-0.59924
  -1   9   9   31.55   11.91   1-0.77010-0.38665-0.33156 0.23514 0.54497 0.89174
   1  -9  -8   20.04   11.77   1-0.31785-0.70356 0.91865 0.39515-0.23460-0.59063
  -1   9   8   18.16   11.83   1-0.76906-0.38310-0.32894 0.19578 0.54802 0.90271
   1  -9  -7   19.83   11.24   1-0.29116-0.67903 0.93210 0.45059-0.21541-0.57954
  -1   9   7   25.30    9.56   1-0.76864-0.38016-0.32789 0.15486 0.54923 0.91185
   1  -9  -6   28.28   11.77   1-0.26076-0.65081 0.94579 0.50627-0.19357-0.56579
  -1   9   6   34.74   10.22   1-0.76891-0.37792-0.32856 0.11221 0.54846 0.91900
   1  -9  -5   30.35   10.44   1-0.22566-0.61702 0.95954 0.56266-0.16834-0.55017
  -1   9   5   40.25   11.84   1-0.76993-0.37642-0.33112 0.06768 0.54549 0.92397
   1  -9  -4   46.37    9.56   1-0.18735-0.58083 0.97214 0.61721-0.14081-0.53073
  -1   9   4   40.68    8.50   1-0.77173-0.37571-0.33574 0.02109 0.54009 0.92649
   1  -9  -3   55.21    9.40   1-0.14501-0.54062 0.98325 0.67026-0.11037-0.50840
  -1   9   3   64.94   11.35   1-0.77436-0.37583-0.34263-0.02776 0.53193 0.92627
   1  -9  -2   62.64    9.57   1-0.09876-0.49650 0.99211 0.72106-0.07713-0.48326
  -1   9   2   63.14   10.04   1-0.77781-0.37671-0.35200-0.07911 0.52066 0.92294
   1  -9  -1   43.03    9.13   1-0.04888-0.44874 0.99795 0.76884-0.04129-0.45552
  -1   9   1   58.18    8.07   1-0.78206-0.37846-0.36413-0.13322 0.50575 0.91597
   1  -9   0   63.40   10.78   1 0.00416-0.39782 0.99998 0.81282-0.00316-0.42549
  -1   9   0   50.51    6.41   1-0.78698-0.38089-0.37925-0.19031 0.48664 0.90481
   1  -9   1   51.38   10.90   1 0.05844-0.34500 0.99764 0.85147 0.03584-0.39491
  -1   9  -1   42.58    8.31   1-0.79239-0.38381-0.39761-0.25065 0.46262 0.88873
   1  -9   1   45.55    7.36   1-0.41240-0.82227-0.16762-0.31778 0.89544 0.47209
   1  -9   2   61.80   11.58   1 0.11572-0.28961 0.99029 0.88598 0.07701-0.36214
  -1   9  -2   54.96    5.89   1-0.79796-0.38690-0.41947-0.31449 0.43277 0.86683
   1  -9   2   57.15    5.25   1-0.44281-0.85601-0.13698-0.24495 0.88608 0.45523
   1  -9   3   61.00   12.20   1 0.17387-0.23334 0.97757 0.91513 0.11880-0.32874
  -1   9  -3   52.72    7.74   1-0.80319-0.38963-0.44505-0.38205 0.39597 0.83798
   1  -9   3   53.53    6.25   1-0.46388-0.87981-0.11505-0.18110 0.87839 0.43945
   1  -9   4   47.87    9.99   1 0.23197-0.17713 0.95937 0.93881 0.16055-0.29539
  -1   9  -4   66.01    7.86   1-0.80730-0.39125-0.47452-0.45350 0.35082 0.80078
   1  -9   4   70.10    6.88   1-0.47751-0.89616-0.10054-0.12469 0.87285 0.42583
   1  -9   5  -10.40   11.98   1 0.28908-0.12190 0.93583 0.95713 0.20160-0.26274
  -1   9  -5   55.59    6.99   1-0.80910-0.39056-0.50790-0.52885 0.29560 0.75350
   1  -9   5   51.00    7.93   1-0.48583-0.90721-0.09155-0.07379 0.86924 0.41413
   1  -9   6   -2.07   12.02   1 0.34437-0.06848 0.90727 0.97044 0.24134-0.23139
  -1   9  -6   61.12    7.46   1-0.80674-0.38616-0.54558-0.60831 0.22694 0.69341
   1  -9   6   63.55    6.73   1-0.49021-0.91432-0.08679-0.02712 0.86727 0.40408
   1  -9   7    2.28   13.54   1 0.39716-0.01759 0.87422 0.97925 0.27928-0.20186
  -1   9  -7   35.21    7.46   1-0.79762-0.37457-0.58555-0.69025 0.14461 0.61906
   1  -9   7   38.03    6.99   1-0.49153-0.91837-0.08534 0.01622 0.86666 0.39539
  -1   9  -8   42.16   11.29   1-0.43925-0.01714-0.83873-0.98647-0.32185 0.16302
  -1   9  -8   33.81    6.81   1-0.77757-0.35233-0.62728-0.77374 0.04351 0.52648
   1  -9   8   38.25    7.57   1-0.49041-0.91997-0.08657 0.05691 0.86718 0.38781
  -1   9  -9   31.55   11.57   1-0.48551-0.06117-0.79886-0.98856-0.35509 0.13785
   1  -9   9   41.08   11.21   1-0.48728-0.91957-0.08998 0.09540 0.86859 0.38114
  -1   9 -10   35.70   10.16   1-0.52815-0.10159-0.75647-0.98812-0.38574 0.11529
   1  -9  10   34.91    7.99   1-0.48246-0.91748-0.09520 0.13208 0.87072 0.37519
  -1   9 -11   23.40    6.94   1-0.56711-0.13832-0.71217-0.98578-0.41374 0.09537
   1  -9  11   20.23    8.53   1-0.47619-0.91394-0.10196 0.16723 0.87340 0.36978
  -1   9 -12   34.07    9.68   1-0.60241-0.17139-0.66654-0.98210-0.43911 0.07809
   1  -9  12   31.93    7.82   1-0.46863-0.90911-0.11003 0.20108 0.87651 0.36480
  -1   9 -13    8.93    9.02   1-0.63416-0.20091-0.62004-0.97755-0.46193 0.06335
   1  -9  13   19.65    7.83   1-0.45992-0.90313-0.11922 0.23379 0.87991 0.36012
  -1   9 -14   19.96   11.91   1-0.66253-0.22705-0.57306-0.97254-0.48232 0.05104
   1  -9  14   15.31    9.78   1-0.45017-0.89610-0.12939 0.26553 0.88351 0.35563
  -1   9 -15   12.28   10.01   1-0.68771-0.25001-0.52594-0.96737-0.50042 0.04103
   1  -9  15  -14.75   12.40   1-0.43946-0.88812-0.14042 0.29641 0.88721 0.35125
  -1   9 -16    2.62   10.56   1-0.70992-0.26999-0.47891-0.96229-0.51638 0.03315
   1  -9  16    1.06   11.74   1-0.42783-0.87922-0.15221 0.32652 0.89094 0.34689
  -1   9 -17   10.31   10.39   1-0.72936-0.28720-0.43214-0.95748-0.53035 0.02726
   1  -9  17   -0.80   11.84   1-0.41560-0.86959-0.16445 0.35594 0.89455 0.34220
  -1   9 -18    6.52   10.22   1-0.74600-0.30146-0.38647-0.95318-0.54231 0.02386
   1  -9  18    6.32   14.72   1-0.40227-0.85903-0.17758 0.38472 0.89813 0.33771
   1  -8 -15   12.44   12.93   1-0.47259-0.80427 0.81059 0.01562-0.34581-0.59405
  -1   8  15    4.39   10.19   1-0.77630-0.44694-0.34783 0.44808 0.52571 0.77424
   1  -8 -14    1.31   11.55   1-0.46569-0.79958 0.81666 0.06369-0.34085-0.59716
  -1   8  14   -0.46    9.27   1-0.77220-0.44033-0.33695 0.41698 0.53866 0.79512
   1  -8 -13    1.19    8.35   1-0.45672-0.79283 0.82436 0.11338-0.33441-0.59880
  -1   8  13   11.75    9.70   1-0.76831-0.43393-0.32706 0.38490 0.55019 0.81458
   1  -8 -12   -6.45    8.29   1-0.44546-0.78378 0.83371 0.16472-0.32631-0.59878
  -1   8  12   -1.37   12.16   1-0.76471-0.42781-0.31824 0.35174 0.56029 0.83261
   1  -8 -11   -1.41    8.21   1-0.43148-0.77199 0.84486 0.21792-0.31626-0.59710
  -1   8  11    4.20    8.50   1-0.76148-0.42207-0.31058 0.31743 0.56892 0.84916
   1  -8 -10   18.83   11.64   1-0.41480-0.75749 0.85752 0.27257-0.30428-0.59321
  -1   8  10   -4.57    9.07   1-0.75872-0.41679-0.30419 0.28185 0.57602 0.86419
   1  -8  -9    1.05    9.32   1-0.39493-0.73979 0.87173 0.32877-0.29000-0.58702
  -1   8   9    0.23    7.33   1-0.75651-0.41207-0.29918 0.24488 0.58152 0.87762
   1  -8  -8   -1.57    7.72   1-0.37151-0.71854 0.88733 0.38636-0.27316-0.57828
  -1   8   8   -4.18    8.90   1-0.75495-0.40800-0.29570 0.20638 0.58531 0.88934
   1  -8  -7    8.09    9.48   1-0.34415-0.69335 0.90404 0.44507-0.25350-0.56671
  -1   8   7    3.49    9.73   1-0.75414-0.40468-0.29390 0.16621 0.58727 0.89922
   1  -8  -6    3.26    9.61   1-0.31249-0.66387 0.92146 0.50448-0.23075-0.55205
  -1   8   6    5.63    8.34   1-0.75416-0.40219-0.29395 0.12418 0.58721 0.90709
   1  -8  -5    7.40   10.38   1-0.27621-0.62976 0.93905 0.56406-0.20467-0.53407
  -1   8   5    7.30    9.22   1-0.75512-0.40062-0.29607 0.08010 0.58492 0.91273
   1  -8  -4    6.73   10.31   1-0.23429-0.58921 0.95636 0.62390-0.17454-0.51338
  -1   8   4   -1.21    6.80   1-0.75708-0.40007-0.30046 0.03372 0.58012 0.91586
   1  -8  -3   -3.55    6.88   1-0.18815-0.54520 0.97191 0.68138-0.14138-0.48832
  -1   8   3    5.34    8.32   1-0.76012-0.40060-0.30741-0.01519 0.57246 0.91612
   1  -8  -2    3.17    9.07   1-0.13711-0.49629 0.98500 0.73642-0.10470-0.45974
  -1   8   2   -2.44    7.11   1-0.76427-0.40224-0.31719-0.06694 0.56148 0.91308
   1  -8  -1    7.41    9.18   1-0.08149-0.44280 0.99456 0.78793-0.06473-0.42787
  -1   8   1   -4.02    7.54   1-0.76954-0.40499-0.33013-0.12186 0.54664 0.90616
   1  -8   0   11.48    8.79   1-0.02190-0.38534 0.99952 0.83483-0.02190-0.39315
  -1   8   0    1.30    4.87   1-0.77584-0.40878-0.34659-0.18029 0.52719 0.89464
   1  -8   0   -3.15    3.80   1-0.40597-0.77395-0.17395-0.34305 0.89717 0.53226
   1  -8   1   -2.37    6.34   1 0.03954-0.32539 0.99896 0.87541 0.02226-0.35743
  -1   8  -1    2.92    5.15   1-0.78304-0.41348-0.36705-0.24274 0.50210 0.87756
   1  -8   1    2.11    4.78   1-0.44796-0.81922-0.13168-0.25860 0.88430 0.51184
   1  -8   2    0.43    9.53   1 0.10417-0.26265 0.99218 0.91049 0.06871-0.31938
  -1   8  -2    2.47    6.95   1-0.79073-0.41867-0.39173-0.30940 0.47040 0.85380
   1  -8   2    0.49    5.00   1-0.47540-0.84939-0.10281-0.18783 0.87374 0.49320
   1  -8   3   -3.97    9.46   1 0.16956-0.19914 0.97870 0.93888 0.11571-0.28077
  -1   8  -3   -3.25    5.86   1-0.79833-0.42379-0.42108-0.38072 0.43051 0.82185
   1  -8   3    1.94    5.36   1-0.49262-0.86934-0.08414-0.12725 0.86616 0.47753
   1  -8   4   -1.55    8.01   1 0.23443-0.13616 0.95848 0.96053 0.16232-0.24255
  -1   8  -4   -1.46    6.36   1-0.80488-0.42784-0.45537-0.45699 0.38052 0.77981
   1  -8   4   -1.15    3.83   1-0.50304-0.88249-0.07263-0.07383 0.86120 0.46449
   1  -8   5   -3.24   11.36   1 0.29754-0.07493 0.93184 0.97576 0.20768-0.20559
  -1   8  -5   -2.42    5.24   1-0.80878-0.42925-0.49471-0.53830 0.31800 0.72523
   1  -8   5    2.34    5.85   1-0.50865-0.89082-0.06636-0.02566 0.85841 0.45361
   1  -8   6   -8.44   12.08   1 0.35784-0.01651 0.89940 0.98519 0.25102-0.17065
  -1   8  -6    3.11    4.91   1-0.80748-0.42587-0.53949-0.62488 0.23857 0.65433
   1  -8   6    0.82    6.17   1-0.51068-0.89559-0.06408 0.01852 0.85737 0.44449
  -1   8  -7   -1.88    6.31   1-0.40704-0.02595-0.86318-0.99153-0.29870 0.12723
  -1   8  -7   -0.44    5.52   1-0.79705-0.41297-0.58723-0.71459 0.14088 0.56462
   1  -8   7    5.80    6.79   1-0.50995-0.89758-0.06490 0.05961 0.85774 0.43678
  -1   8  -8   -1.24    8.42   1-0.45950-0.07618-0.82200-0.99230-0.33640 0.09761
  -1   8  -8    1.19    4.85   1-0.77106-0.38475-0.63649-0.80564 0.01821 0.45043
   1  -8   8    9.05    9.34   1-0.50702-0.89738-0.06819 0.09823 0.85922 0.43017
  -1   8  -9   -1.09    9.74   1-0.50751-0.12197-0.77771-0.98997-0.37091 0.07119
   1  -8   9    5.74    5.91   1-0.50227-0.89535-0.07349 0.13484 0.86158 0.42444
  -1   8 -10   -7.25    9.24   1-0.55100-0.16322-0.73120-0.98541-0.40216 0.04802
   1  -8  10    9.85    8.87   1-0.49597-0.89179-0.08045 0.16978 0.86459 0.41937
  -1   8 -11   -6.99    9.54   1-0.59002-0.20002-0.68322-0.97939-0.43020 0.02806
   1  -8  11    6.34    8.93   1-0.48835-0.88690-0.08881 0.20333 0.86811 0.41480
  -1   8 -12   -1.37    7.54   1-0.62477-0.23254-0.63440-0.97252-0.45518 0.01116
   1  -8  12    6.59    7.24   1-0.47955-0.88082-0.09834 0.23571 0.87198 0.41058
  -1   8 -13    3.17    9.25   1-0.65551-0.26105-0.58524-0.96531-0.47727-0.00283
   1  -8  13   -5.72    6.73   1-0.46970-0.87369-0.10889 0.26706 0.87608 0.40660
  -1   8 -14   -1.62    7.46   1-0.68253-0.28584-0.53614-0.95817-0.49669-0.01417
   1  -8  14    7.40    7.32   1-0.45887-0.86559-0.12032 0.29754 0.88031 0.40275
  -1   8 -15  -15.36   11.15   1-0.70613-0.30721-0.48737-0.95136-0.51365-0.02305
   1  -8  15   -2.57    7.78   1-0.44714-0.85659-0.13253 0.32725 0.88459 0.39893
  -1   8 -16  -10.25   14.11   1-0.72661-0.32546-0.43914-0.94508-0.52837-0.02968
   1  -8  16    0.30    7.97   1-0.43456-0.84674-0.14541 0.35627 0.88882 0.39508
  -1   8 -17   -5.41   15.02   1-0.74402-0.34055-0.39225-0.93962-0.54089-0.03363
   1  -8  17    4.03    7.86   1-0.42117-0.83608-0.15890 0.38468 0.89295 0.39112
  -1   8 -18  -14.61   12.90   1-0.75911-0.35344-0.34543-0.93474-0.55173-0.03632
   1  -8  18   -2.13    8.86   1-0.40714-0.82476-0.17281 0.41246 0.89686 0.38683
  -1   8 -19   -1.23    9.81   1-0.77185-0.36398-0.29940-0.93065-0.56089-0.03732
   1  -8  19   -1.65   12.73   1-0.39218-0.81256-0.18738 0.43980 0.90059 0.38250
   1  -7 -17    3.19   15.85   1-0.52876-0.81726 0.75582-0.10059-0.38618-0.56740
  -1   7  17    4.51   11.24   1-0.77652-0.49120-0.34843 0.50879 0.52498 0.70699
   1  -7 -16   -0.50   10.19   1-0.52637-0.81709 0.75836-0.05606-0.38446-0.57376
  -1   7  16   -4.17    8.22   1-0.77123-0.48341-0.33445 0.48079 0.54159 0.73153
   1  -7 -15    6.54   11.21   1-0.52236-0.81529 0.76258-0.00984-0.38158-0.57895
  -1   7  15   -5.21   12.99   1-0.76598-0.47564-0.32133 0.45194 0.55678 0.75465
   1  -7 -14    8.16    9.00   1-0.51653-0.81168 0.76861 0.03817-0.37739-0.58284
  -1   7  14    0.32   11.09   1-0.76085-0.46800-0.30912 0.42218 0.57056 0.77635
   1  -7 -13   -3.01   11.97   1-0.50866-0.80603 0.77657 0.08813-0.37174-0.58526
  -1   7  13    4.49   10.15   1-0.75594-0.46057-0.29790 0.39142 0.58292 0.79665
   1  -7 -12    6.35   12.33   1-0.49849-0.79808 0.78656 0.14012-0.36443-0.58603
  -1   7  12   11.39    7.68   1-0.75133-0.45345-0.28776 0.35958 0.59386 0.81551
   1  -7 -11   11.53   11.76   1-0.48570-0.78749 0.79868 0.19424-0.35523-0.58490
  -1   7  11    8.70    7.20   1-0.74715-0.44675-0.27881 0.32656 0.60334 0.83292
   1  -7 -10   31.43    9.67   1-0.46990-0.77391 0.81298 0.25052-0.34387-0.58162
  -1   7  10   20.72   10.15   1-0.74347-0.44056-0.27117 0.29223 0.61131 0.84882
   1  -7  -9   32.62   11.79   1-0.45067-0.75689 0.82943 0.30897-0.33005-0.57588
  -1   7   9   28.76    7.11   1-0.74043-0.43501-0.26496 0.25646 0.61769 0.86312
   1  -7  -8   32.08   10.68   1-0.42737-0.73573 0.84804 0.36962-0.31331-0.56751
  -1   7   8   52.72    9.11   1-0.73814-0.43020-0.26036 0.21909 0.62237 0.87573
   1  -7  -7   30.48    7.71   1-0.39978-0.71031 0.86835 0.43191-0.29348-0.55578
  -1   7   7   29.88    6.88   1-0.73672-0.42627-0.25753 0.17994 0.62522 0.88651
   1  -7  -6   51.09    9.14   1-0.36719-0.67989 0.89007 0.49563-0.27006-0.54044
  -1   7   6   31.29    6.59   1-0.73631-0.42334-0.25671 0.13879 0.62605 0.89527
   1  -7  -5   38.30    8.55   1-0.32905-0.64393 0.91260 0.56015-0.24265-0.52113
  -1   7   5   39.33    7.49   1-0.73702-0.42154-0.25813 0.09540 0.62462 0.90177
   1  -7  -4   58.15    9.27   1-0.28491-0.60197 0.93505 0.62459-0.21093-0.49750
  -1   7   4   65.14    8.60   1-0.73900-0.42101-0.26208 0.04947 0.62063 0.90570
   1  -7  -3   72.87    9.07   1-0.23379-0.55228 0.95655 0.68851-0.17418-0.47004
  -1   7   3   72.66    7.23   1-0.74237-0.42186-0.26890 0.00068 0.61365 0.90665
   1  -7  -2   91.95    9.00   1-0.17706-0.49768 0.97511 0.74901-0.13341-0.43737
  -1   7   2   93.07    6.27   1-0.74722-0.42420-0.27897-0.05136 0.60317 0.90410
   1  -7  -1   98.80    8.57   1-0.11438-0.43713 0.98949 0.80533-0.08837-0.40042
  -1   7   1   99.08    7.19   1-0.75362-0.42809-0.29275-0.10712 0.58850 0.89736
   1  -7  -1   83.69    4.96   1-0.36897-0.69506-0.20948-0.39752 0.90552 0.59905
   1  -7   0   96.24    7.15   1-0.04656-0.37143 0.99812 0.85591-0.03962-0.35978
  -1   7   0   88.36    7.15   1-0.76155-0.43350-0.31075-0.16709 0.56873 0.88552
   1  -7   0   91.00    5.42   1-0.43677-0.76610-0.14316-0.28904 0.88810 0.57404
   1  -7   1   87.58    6.96   1 0.02399-0.30244 0.99965 0.89871 0.01108-0.31754
  -1   7  -1   86.90    6.52   1-0.77087-0.44031-0.33353-0.23185 0.54267 0.86739
   1  -7   1   91.81    5.39   1-0.47678-0.80884-0.10133-0.20530 0.87316 0.55101
   1  -7   2   91.82    8.84   1 0.09789-0.23042 0.99312 0.93405 0.06419-0.27283
  -1   7  -2   79.21    6.49   1-0.78129-0.44824-0.36188-0.30218 0.50855 0.84128
   1  -7   2   83.67    5.39   1-0.50065-0.83543-0.07529-0.13736 0.86236 0.53214
   1  -7   3  100.58   10.56   1 0.17223-0.15796 0.97800 0.96080 0.11762-0.22779
  -1   7  -3   86.08    6.88   1-0.79198-0.45644-0.39613-0.37841 0.46459 0.80527
   1  -7   3   93.86    6.44   1-0.51480-0.85231-0.05943-0.07959 0.85524 0.51693
   1  -7   4   66.90    8.62   1 0.24517-0.08691 0.95444 0.97911 0.17004-0.18377
  -1   7  -4   93.65    6.64   1-0.80169-0.46366-0.43692-0.46118 0.40789 0.75651
   1  -7   4   96.23    6.98   1-0.52257-0.86281-0.05058-0.02884 0.85109 0.50469
  -1   7  -5   96.47    6.56   1-0.80818-0.46766-0.48453-0.55076 0.33476 0.69133
   1  -7   5   96.33    7.41   1-0.52588-0.86885-0.04679 0.01686 0.84926 0.49478
   1  -7   6    7.81    9.78   1 0.38059 0.04474 0.88524 0.99365 0.26737-0.10324
  -1   7  -6   80.83    6.45   1-0.80751-0.46487-0.53926-0.64731 0.23899 0.60404
   1  -7   6   66.28    5.95   1-0.52589-0.87159-0.04677 0.05878 0.84926 0.48669
  -1   7  -7   60.36    6.68   1-0.43352-0.09122-0.84327-0.99417-0.31773 0.05735
  -1   7  -7   65.33    5.96   1-0.79311-0.44799-0.59772-0.74774 0.11704 0.49008
   1  -7   7   62.58    6.87   1-0.52337-0.87180-0.04966 0.09779 0.85065 0.47999
  -1   7  -8   45.74    8.53   1-0.48813-0.14360-0.79642-0.98928-0.35697 0.02619
  -1   7  -8   40.68    5.01   1-0.75356-0.40618-0.65609-0.84794-0.04090 0.34058
   1  -7   8   43.74    7.76   1-0.51883-0.86998-0.05485 0.13451 0.85311 0.47437
  -1   7  -9   39.56    7.71   1-0.53699-0.19024-0.74691-0.98173-0.39210-0.00084
   1  -7   9   46.69    6.67   1-0.51262-0.86650-0.06189 0.16938 0.85637 0.46955
  -1   7 -10   35.10    9.29   1-0.58028-0.23130-0.69581-0.97259-0.42321-0.02387
   1  -7  10   31.21    6.17   1-0.50500-0.86160-0.07045 0.20273 0.86023 0.46532
  -1   7 -11   30.28   10.12   1-0.61830-0.26709-0.64397-0.96270-0.45053-0.04311
   1  -7  11   37.08   10.27   1-0.49614-0.85548-0.08027 0.23482 0.86451 0.46152
  -1   7 -12   31.36    8.80   1-0.65148-0.29804-0.59205-0.95273-0.47438-0.05887
   1  -7  12   22.11    9.25   1-0.48620-0.84827-0.09115 0.26585 0.86907 0.45799
  -1   7 -13   20.77    7.83   1-0.68026-0.32459-0.54051-0.94314-0.49506-0.07147
   1  -7  13   26.74    9.28   1-0.47528-0.84007-0.10294 0.29596 0.87379 0.45462
  -1   7 -14   15.17    9.40   1-0.70508-0.34718-0.48967-0.93427-0.51290-0.08123
   1  -7  14   15.76    9.24   1-0.46344-0.83096-0.11552 0.32530 0.87856 0.45130
  -1   7 -15   22.84   10.98   1-0.72636-0.36624-0.43976-0.92630-0.52820-0.08844
   1  -7  15   -2.29   10.92   1-0.45076-0.82100-0.12878 0.35394 0.88330 0.44796
  -1   7 -16    4.16   13.31   1-0.74428-0.38188-0.39150-0.91954-0.54107-0.09274
   1  -7  16   -1.53    9.10   1-0.43727-0.81024-0.14265 0.38197 0.88794 0.44451
  -1   7 -17   12.21   14.92   1-0.75963-0.39504-0.34369-0.91367-0.55211-0.09562
   1  -7  17    5.11    7.56   1-0.42301-0.79871-0.15706 0.40947 0.89240 0.44089
  -1   7 -18    4.83   13.84   1-0.77247-0.40568-0.29696-0.90888-0.56133-0.09669
   1  -7  18    7.37    7.85   1-0.40806-0.78655-0.17190 0.43634 0.89662 0.43696
  -1   7 -19    4.14   11.64   1-0.78304-0.41405-0.25130-0.90515-0.56893-0.09614
   1  -7  19    7.50   11.17   1-0.39230-0.77354-0.18726 0.46288 0.90057 0.43285
   1  -6 -18   -1.63   10.93   1-0.57496-0.82251 0.70252-0.17336-0.41938-0.54167
  -1   6  18   -2.33   11.51   1-0.77370-0.52991-0.34088 0.53568 0.53402 0.65744
   1  -6 -17   -2.64    9.48   1-0.57508-0.82485 0.70236-0.13151-0.41947-0.54983
  -1   6  17    5.97    7.84   1-0.76730-0.52100-0.32457 0.51001 0.55307 0.68442
   1  -6 -16   12.34   10.49   1-0.57384-0.82582 0.70391-0.08797-0.41858-0.55702
  -1   6  16   -2.13   10.76   1-0.76082-0.51200-0.30903 0.48357 0.57065 0.70993
   1  -6 -15    9.08   11.13   1-0.57108-0.82528 0.70732-0.04257-0.41659-0.56311
  -1   6  15    9.15    8.79   1-0.75433-0.50301-0.29433 0.45630 0.58680 0.73400
   1  -6 -14   -5.22    8.46   1-0.56661-0.82302 0.71278 0.00488-0.41338-0.56797
  -1   6  14    0.37    7.39   1-0.74796-0.49412-0.28053 0.42812 0.60153 0.75667
   1  -6 -13  -12.43   11.47   1-0.56019-0.81882 0.72047 0.05456-0.40877-0.57143
  -1   6  13    1.19    7.01   1-0.74179-0.48543-0.26772 0.39896 0.61486 0.77792
   1  -6 -12   -1.61   10.18   1-0.55153-0.81237 0.73058 0.10668-0.40254-0.57328
  -1   6  12   -3.69    7.11   1-0.73594-0.47707-0.25598 0.36872 0.62678 0.79777
   1  -6 -11   -4.93   11.17   1-0.54026-0.80331 0.74332 0.16141-0.39444-0.57325
  -1   6  11   -1.76    6.21   1-0.73052-0.46913-0.24544 0.33730 0.63725 0.81617
   1  -6 -10    5.24    7.09   1-0.52592-0.79119 0.75883 0.21892-0.38414-0.57103
  -1   6  10   -3.85    8.30   1-0.72565-0.46175-0.23621 0.30455 0.64624 0.83308
   1  -6  -9    9.81   10.17   1-0.50799-0.77548 0.77724 0.27932-0.37125-0.56621
  -1   6   9    1.86   10.03   1-0.72147-0.45506-0.22846 0.27032 0.65366 0.84843
   1  -6  -8    2.89    9.51   1-0.48582-0.75553 0.79857 0.34264-0.35532-0.55835
  -1   6   8   -7.54    7.53   1-0.71813-0.44921-0.22236 0.23444 0.65941 0.86211
   1  -6  -7    3.82    6.72   1-0.45868-0.73059 0.82270 0.40877-0.33581-0.54692
  -1   6   7   -5.85    7.88   1-0.71579-0.44435-0.21814 0.19669 0.66336 0.87399
   1  -6  -6   -2.56    8.28   1-0.42559-0.69963 0.84941 0.47750-0.31203-0.53151
  -1   6   6    3.92    7.72   1-0.71462-0.44066-0.21604 0.15682 0.66531 0.88386
   1  -6  -5    3.93    5.65   1-0.38600-0.66220 0.87783 0.54791-0.28357-0.51114
  -1   6   5   -1.09    7.13   1-0.71480-0.43834-0.21638 0.11451 0.66500 0.89148
   1  -6  -4    6.56    8.33   1-0.33891-0.61729 0.90706 0.61914-0.24973-0.48539
  -1   6   4    2.17    5.50   1-0.71655-0.43757-0.21951 0.06940 0.66209 0.89649
   1  -6  -3    2.49    7.25   1-0.28370-0.56425 0.93562 0.68969-0.21005-0.45380
  -1   6   3   -1.30    6.46   1-0.72006-0.43857-0.22587 0.02106 0.65611 0.89844
   1  -6  -2    6.56    6.89   1-0.21949-0.50155 0.96174 0.75811-0.16391-0.41677
  -1   6   2   -2.13    5.72   1-0.72554-0.44153-0.23600-0.03103 0.64644 0.89670
   1  -6  -1    3.37    7.15   1-0.14787-0.43206 0.98259 0.82090-0.11243-0.37340
  -1   6   1    3.25    6.52   1-0.73315-0.44663-0.25052-0.08753 0.63223 0.89042
   1  -6  -1   -1.94    3.17   1-0.38995-0.67690-0.18953-0.35460 0.90111 0.64502
   1  -6   0   -8.30    6.95   1-0.06931-0.35563 0.99602 0.87628-0.05597-0.32505
  -1   6   0   -4.03    5.10   1-0.74300-0.45396-0.27019-0.14917 0.61232 0.87844
   1  -6   0   -2.04    3.48   1-0.45823-0.74835-0.12099-0.24393 0.88055 0.61681
   1  -6   1    1.56    6.75   1 0.01426-0.27417 0.99989 0.92209 0.00409-0.27308
  -1   6  -1    1.10    5.21   1-0.75504-0.46349-0.29590-0.21685 0.58510 0.85915
   1  -6   1    2.40    3.79   1-0.49642-0.78927-0.07996-0.16100 0.86439 0.59255
   1  -6   2   -2.74    7.36   1 0.09916-0.19064 0.99293 0.95649 0.06510-0.22085
  -1   6  -2   -3.88    4.83   1-0.76894-0.47488-0.32865-0.29158 0.54836 0.83033
   1  -6   2   -0.07    4.14   1-0.51801-0.81359-0.05579-0.09491 0.85354 0.57363
   1  -6   3   -5.55    8.43   1 0.18475-0.10694 0.97459 0.98001 0.12662-0.16773
  -1   6  -3    3.80    4.47   1-0.78395-0.48743-0.36981-0.37474 0.49864 0.78865
   1  -6   3   -1.23    4.41   1-0.52993-0.82824-0.04211-0.03933 0.84699 0.55899
   1  -6   4   -5.68    9.44   1 0.26726-0.02631 0.94551 0.99280 0.18592-0.11683
  -1   6  -4    1.33    4.11   1-0.79807-0.49906-0.41995-0.46685 0.43209 0.73005
   1  -6   4    0.79    4.21   1-0.53565-0.83668-0.03546 0.00922 0.84369 0.54760
   1  -6   5    2.28    8.53   1 0.34450 0.04904 0.90720 0.99636 0.24143-0.06971
  -1   6  -5    2.70    4.18   1-0.80780-0.50630-0.47985-0.56873 0.34232 0.64822
   1  -6   5   -3.61    5.30   1-0.53709-0.84085-0.03377 0.05282 0.84284 0.53867
  -1   6  -6    0.89    5.12   1-0.40777-0.10649-0.86265-0.99416-0.29923 0.01692
  -1   6  -6    1.33    3.89   1-0.80617-0.50250-0.54955-0.68026 0.21926 0.53360
   1  -6   6    4.91    4.80   1-0.53543-0.84192-0.03572 0.09278 0.84382 0.53156
  -1   6  -7   -1.03    6.90   1-0.47073-0.16722-0.81224-0.98571-0.34448-0.02024
  -1   6  -7    0.04    4.02   1-0.77998-0.47401-0.62350-0.79607 0.05352 0.37626
   1  -6   7    1.10    6.11   1-0.53139-0.84060-0.04042 0.12998 0.84616 0.52581
  -1   6  -8   -1.23    6.23   1-0.52615-0.22041-0.75859-0.97402-0.38430-0.05198
  -1   6  -8    0.10    3.26   1-0.70317-0.39562-0.68992-0.90442-0.17191 0.15966
   1  -6   8    1.55    4.88   1-0.52545-0.83740-0.04728 0.16504 0.84950 0.52107
  -1   6  -9    1.09    5.53   1-0.57434-0.26638-0.70328-0.96066-0.41894-0.07854
   1  -6   9    1.60    7.55   1-0.51797-0.83264-0.05584 0.19838 0.85357 0.51705
  -1   6 -10   -1.91    7.18   1-0.61589-0.30569-0.64749-0.94682-0.44880-0.10031
   1  -6  10   -7.56    7.71   1-0.50916-0.82656-0.06579 0.23034 0.85815 0.51354
  -1   6 -11    3.15    7.91   1-0.65147-0.33904-0.59207-0.93336-0.47437-0.11780
   1  -6  11    4.34    7.49   1-0.49921-0.81933-0.07689 0.26115 0.86306 0.51037
  -1   6 -12   -1.13    6.86   1-0.68178-0.36713-0.53758-0.92082-0.49615-0.13150
   1  -6  12    5.30    8.14   1-0.48823-0.81108-0.08894 0.29100 0.86816 0.50739
  -1   6 -13  -13.57    9.59   1-0.70749-0.39061-0.48435-0.90955-0.51463-0.14190
   1  -6  13   -1.71    8.71   1-0.47632-0.80191-0.10182 0.32003 0.87335 0.50449
  -1   6 -14   -0.72    8.24   1-0.72920-0.41008-0.43257-0.89972-0.53023-0.14941
   1  -6  14    6.51    9.06   1-0.46356-0.79187-0.11539 0.34836 0.87851 0.50157
  -1   6 -15    1.91    7.85   1-0.74721-0.42589-0.38290-0.89161-0.54318-0.15377
   1  -6  15    9.55    9.22   1-0.44998-0.78102-0.12958 0.37608 0.88358 0.49855
  -1   6 -16   10.91    8.99   1-0.76243-0.43891-0.33414-0.88478-0.55411-0.15655
   1  -6  16   -5.85    7.49   1-0.43564-0.76941-0.14431 0.40326 0.88847 0.49535
  -1   6 -17    2.38   10.22   1-0.77498-0.44926-0.28683-0.87941-0.56313-0.15742
   1  -6  17   -8.35    7.42   1-0.42056-0.75705-0.15952 0.42996 0.89313 0.49193
  -1   6 -18   -8.52   15.19   1-0.78518-0.45727-0.24090-0.87542-0.57047-0.15661
   1  -6  18   -8.39   11.22   1-0.40473-0.74408-0.17517 0.45604 0.89749 0.48822
  -1   6 -19    6.89   13.13   1-0.79331-0.46320-0.19625-0.87271-0.57631-0.15429
   1  -6  19   -1.66    9.75   1-0.38819-0.73030-0.19122 0.48190 0.90152 0.48418
  -1   6 -20    5.41   14.23   1-0.79957-0.46726-0.15278-0.87118-0.58081-0.15064
   1  -6  20   -4.16    7.72   1-0.37094-0.71581-0.20763 0.50740 0.90514 0.47974
   1  -5 -19    3.75   11.24   1-0.61581-0.82242 0.64760-0.24773-0.44874-0.51210
   1  -5 -18   -4.18   12.07   1-0.61817-0.82698 0.64418-0.20916-0.45043-0.52186
  -1   5  18   -5.34   10.64   1-0.76496-0.56019-0.31885 0.53507 0.55960 0.63236
   1  -5 -17    6.93   12.56   1-0.61941-0.83045 0.64235-0.16899-0.45133-0.53083
  -1   5  17    0.10    7.42   1-0.75720-0.54991-0.30074 0.51120 0.57981 0.66050
   1  -5 -16    2.85   11.75   1-0.61945-0.83270 0.64229-0.12706-0.45136-0.53894
  -1   5  16    2.78    9.91   1-0.74930-0.53950-0.28338 0.48659 0.59853 0.68714
   1  -5 -15    8.21   11.89   1-0.61814-0.83360 0.64422-0.08313-0.45041-0.54607
  -1   5  15    1.73    8.80   1-0.74135-0.52903-0.26681 0.46118 0.61580 0.71234
   1  -5 -14    2.17    7.83   1-0.61528-0.83296 0.64837-0.03698-0.44836-0.55209
  -1   5  14    0.36   10.48   1-0.73345-0.51862-0.25110 0.43491 0.63165 0.73612
   1  -5 -13    0.82   10.24   1-0.61065-0.83054 0.65501 0.01165-0.44503-0.55683
  -1   5  13   13.45   10.12   1-0.72572-0.50838-0.23635 0.40769 0.64610 0.75850
   1  -5 -12   11.75    7.30   1-0.60392-0.82603 0.66444 0.06307-0.44020-0.56007
  -1   5  12    9.38    7.75   1-0.71828-0.49843-0.22264 0.37943 0.65916 0.77948
   1  -5 -11    8.02    6.67   1-0.59472-0.81904 0.67697 0.11760-0.43359-0.56154
  -1   5  11   16.11    6.10   1-0.71126-0.48888-0.21009 0.35001 0.67079 0.79904
   1  -5 -10   23.23    8.93   1-0.58254-0.80908 0.69292 0.17555-0.42483-0.56086
  -1   5  10   24.11    7.71   1-0.70478-0.47990-0.19884 0.31928 0.68098 0.81715
   1  -5  -9   22.15    6.50   1-0.56674-0.79549 0.71261 0.23723-0.41348-0.55758
  -1   5   9   22.96    7.75   1-0.69903-0.47163-0.18906 0.28709 0.68964 0.83375
   1  -5  -8   25.74    6.13   1-0.54653-0.77749 0.73630 0.30291-0.39895-0.55112
  -1   5   8   28.96    7.90   1-0.69416-0.46425-0.18095 0.25322 0.69669 0.84873
   1  -5  -7   28.43    7.90   1-0.52090-0.75408 0.76410 0.37271-0.38053-0.54078
  -1   5   7   28.55    6.99   1-0.69039-0.45797-0.17476 0.21743 0.70200 0.86196
   1  -5  -6   41.81    7.86   1-0.48866-0.72406 0.79592 0.44653-0.35736-0.52568
  -1   5   6   43.91    7.25   1-0.68795-0.45301-0.17079 0.17943 0.70536 0.87325
   1  -5  -5   48.51    7.85   1-0.44845-0.68606 0.83126 0.52386-0.32846-0.50485
  -1   5   5   33.44    7.03   1-0.68710-0.44965-0.16941 0.13883 0.70653 0.88234
   1  -5  -4   70.06    8.47   1-0.39868-0.63839 0.86912 0.60373-0.29269-0.47744
  -1   5   4   67.75    7.30   1-0.68813-0.44817-0.17108 0.09519 0.70512 0.88886
   1  -5  -3   86.43    8.88   1-0.33832-0.58020 0.90740 0.68401-0.24931-0.44214
  -1   5   3   89.35    7.68   1-0.69139-0.44890-0.17638 0.04791 0.70062 0.89229
   1  -5  -2   71.83    7.26   1-0.26637-0.51042 0.94339 0.76199-0.19760-0.39853
  -1   5   2   82.67    6.66   1-0.69722-0.45222-0.18603-0.00370 0.69229 0.89189
   1  -5  -2   73.13    5.96   1-0.20190-0.44673-0.35282-0.53688 0.91364 0.71566
   1  -5  -1   85.39    7.89   1-0.18250-0.42813 0.97356 0.83435-0.13732-0.34721
  -1   5   1   86.07    7.20   1-0.70600-0.45849-0.20093-0.06058 0.67910 0.88662
   1  -5  -1   81.53    5.05   1-0.38895-0.63677-0.19049-0.33259 0.90134 0.69563
   1  -5   0   75.02    7.11   1-0.08930-0.33705 0.99351 0.89624-0.07034-0.28832
  -1   5   0   82.09    6.34   1-0.71807-0.46805-0.22226-0.12388 0.65951 0.87497
   1  -5   0   78.28    4.95   1-0.46529-0.71620-0.11357-0.21356 0.87784 0.66440
   1  -5   1   97.09    8.41   1 0.01062-0.23926 0.99994 0.94461 0.00147-0.22461
  -1   5  -1   89.92    6.97   1-0.73363-0.48109-0.25145-0.19505 0.63131 0.85469
   1  -5   1   85.99    6.51   1-0.50495-0.75860-0.07050-0.12858 0.86025 0.63874
   1  -5   2   85.17    8.61   1 0.11188-0.13942 0.99094 0.97711 0.07425-0.16064
  -1   5  -2   81.62    6.54   1-0.75251-0.49746-0.29031-0.27588 0.59113 0.82244
   1  -5   2   85.70    6.96   1-0.52606-0.78243-0.04658-0.06276 0.84916 0.61956
   1  -5   3   76.87    9.06   1 0.21174-0.04144 0.96635 0.99439 0.14602-0.09727
  -1   5  -3   82.19    5.85   1-0.77387-0.51636-0.34131-0.36888 0.53350 0.77284
   1  -5   3   80.99    6.55   1-0.53686-0.79596-0.03405-0.00832 0.84298 0.60529
  -1   5  -4   81.85    6.12   1-0.79466-0.53467-0.40609-0.47563 0.45120 0.69849
   1  -5   4   73.28    6.37   1-0.54128-0.80310-0.02885 0.03877 0.84034 0.59456
  -1   5  -5   80.41    5.72   1-0.80831-0.54581-0.48632-0.59785 0.33183 0.58707
   1  -5   5   65.11    5.77   1-0.54142-0.80597-0.02869 0.08085 0.84026 0.58639
  -1   5  -6   57.49    5.91   1-0.45658-0.19409-0.82448-0.97855-0.33430-0.06900
  -1   5  -6   63.34    5.27   1-0.79918-0.53447-0.58068-0.73405 0.15529 0.41892
   1  -5   6   63.60    6.59   1-0.53850-0.80578-0.03212 0.11932 0.84201 0.58006
  -1   5  -7   47.50    7.48   1-0.52012-0.25539-0.76491-0.96094-0.37997-0.10658
  -1   5  -7   41.62    4.23   1-0.73066-0.46437-0.67450-0.86974-0.10571 0.16701
   1  -5   7   50.03    6.64   1-0.53327-0.80328-0.03824 0.15511 0.84508 0.57504
  -1   5  -8   32.02    7.30   1-0.57394-0.30699-0.70379-0.94177-0.41865-0.13718
   1  -5   8   41.54    5.48   1-0.52622-0.79895-0.04640 0.18886 0.84908 0.57096
  -1   5  -9   32.86    7.97   1-0.61911-0.34993-0.64279-0.92273-0.45111-0.16156
   1  -5   9   39.94    7.71   1-0.51767-0.79314-0.05617 0.22099 0.85373 0.56752
  -1   5 -10   27.40    5.74   1-0.65681-0.38540-0.58301-0.90490-0.47821-0.18057
   1  -5  10   29.63    7.93   1-0.50787-0.78606-0.06724 0.25184 0.85880 0.56451
  -1   5 -11   15.91    6.18   1-0.68817-0.41453-0.52504-0.88888-0.50074-0.19503
   1  -5  11   29.46    7.72   1-0.49697-0.77789-0.07936 0.28162 0.86412 0.56175
  -1   5 -12   22.62    8.77   1-0.71417-0.43831-0.46917-0.87498-0.51944-0.20563
   1  -5  12   26.61    9.19   1-0.48509-0.76874-0.09236 0.31053 0.86957 0.55910
  -1   5 -13   16.06    7.41   1-0.73547-0.45742-0.41607-0.86350-0.53474-0.21241
   1  -5  13   13.30    8.26   1-0.47232-0.75869-0.10610 0.33870 0.87501 0.55646
  -1   5 -14   14.73    7.68   1-0.75321-0.47296-0.36456-0.85393-0.54749-0.21701
   1  -5  14    6.58    6.41   1-0.45872-0.74782-0.12048 0.36623 0.88037 0.55374
  -1   5 -15    4.85    7.90   1-0.76774-0.48529-0.31509-0.84640-0.55793-0.21929
   1  -5  15   13.86    7.16   1-0.44434-0.73617-0.13541 0.39320 0.88556 0.55084
  -1   5 -16   -0.64    7.92   1-0.77951-0.49486-0.26751-0.84076-0.56639-0.21960
   1  -5  16   12.03    9.58   1-0.42922-0.72377-0.15082 0.41970 0.89051 0.54771
  -1   5 -17    4.23   12.55   1-0.78890-0.50206-0.22165-0.83684-0.57314-0.21820
   1  -5  17   -2.09    9.77   1-0.41329-0.71075-0.16674 0.44553 0.89520 0.54436
  -1   5 -18   11.75   12.57   1-0.79623-0.50719-0.17737-0.83450-0.57841-0.21531
   1  -5  18   11.51    7.82   1-0.39671-0.69693-0.18299 0.47119 0.89951 0.54061
  -1   5 -19    6.97    9.29   1-0.80172-0.51049-0.13449-0.83355-0.58236-0.21111
   1  -5  19    4.38   10.54   1-0.37943-0.68241-0.19959 0.49650 0.90343 0.53647
  -1   5 -20  -10.90   12.60   1-0.80559-0.51217-0.09286-0.83387-0.58514-0.20574
   1  -5  20    1.86    9.52   1-0.36146-0.66719-0.21651 0.52149 0.90689 0.53187
  -1   5 -21   -1.35   14.55   1-0.80799-0.51236-0.05236-0.83531-0.58686-0.19931
   1  -5  21   -1.23   11.41   1-0.34279-0.65128-0.23372 0.54619 0.90987 0.52678
   1  -4 -19    0.77   14.04   1-0.65555-0.82403 0.58517-0.28724-0.47730-0.48831
   1  -4 -18   -3.97    9.68   1-0.65887-0.82957 0.57947-0.25097-0.47968-0.49882
  -1   4  18    4.09    9.45   1-0.75566-0.58990-0.29729 0.53399 0.58359 0.60568
   1  -4 -17    8.99   12.62   1-0.66125-0.83416 0.57532-0.21314-0.48140-0.50866
  -1   4  17    4.79    7.65   1-0.74631-0.57804-0.27707 0.51223 0.60517 0.63519
   1  -4 -16   -2.38   12.80   1-0.66261-0.83773 0.57293-0.17355-0.48238-0.51776
  -1   4  16   -2.08    7.40   1-0.73672-0.56593-0.25753 0.48980 0.62523 0.66318
   1  -4 -15    2.01   11.16   1-0.66282-0.84015 0.57255-0.13195-0.48253-0.52604
  -1   4  15   -0.66    8.61   1-0.72698-0.55368-0.23871 0.46664 0.64381 0.68969
   1  -4 -14    7.43   12.31   1-0.66173-0.84127 0.57447-0.08806-0.48174-0.53338
  -1   4  14    2.91    5.80   1-0.71721-0.54139-0.22069 0.44268 0.66098 0.71478
   1  -4 -13    4.04    7.51   1-0.65912-0.84087 0.57903-0.04153-0.47987-0.53963
  -1   4  13   -4.86    8.64   1-0.70751-0.52918-0.20354 0.41786 0.67674 0.73847
   1  -4 -12   -2.30   10.35   1-0.65470-0.83867 0.58661 0.00802-0.47669-0.54457
  -1   4  12    2.37    7.99   1-0.69801-0.51717-0.18735 0.39207 0.69113 0.76079
   1  -4 -11   -1.32    7.98   1-0.64809-0.83427 0.59769 0.06107-0.47194-0.54795
  -1   4  11    4.48    5.74   1-0.68885-0.50549-0.17224 0.36521 0.70413 0.78172
   1  -4 -10   -1.38    7.55   1-0.63878-0.82717 0.61277 0.11813-0.46525-0.54938
  -1   4  10   -1.18    7.26   1-0.68018-0.49430-0.15835 0.33713 0.71573 0.80124
  -1   4  10   -3.05    3.95   1-0.16649 0.01703-0.38003 0.11636 0.90986 0.99306
   1  -4  -9    3.43    7.35   1-0.62607-0.81667 0.63243 0.17977-0.45612-0.54838
  -1   4   9   -1.20    6.79   1-0.67217-0.48379-0.14585 0.30765 0.72588 0.81932
  -1   4   9    2.61    3.49   1-0.14185 0.04444-0.39835 0.05612 0.90619 0.99743
   1  -4  -8   -0.11    7.15   1-0.60904-0.80126 0.65729 0.24645-0.44387-0.54518
  -1   4   8   -2.16    5.16   1-0.66504-0.47414-0.13495 0.27658 0.73450 0.83587
  -1   4   8   -2.27    2.93   1-0.08376 0.10501-0.43966-0.02702 0.89424 0.99410
   1  -4  -7   -1.40    4.70   1-0.58646-0.78090 0.68787 0.31902-0.42765-0.53703
  -1   4   7    0.84    5.67   1-0.65903-0.46562-0.12593 0.24362 0.74149 0.85078
   1  -4  -6   -1.65    5.05   1-0.55668-0.75333 0.72461 0.39776-0.40624-0.52370
  -1   4   6    0.33    6.86   1-0.65444-0.45851-0.11913 0.20845 0.74666 0.86389
   1  -4  -5    2.63    7.32   1-0.51760-0.71647 0.76751 0.48265-0.37815-0.50369
  -1   4   5   -0.95    5.80   1-0.65160-0.45316-0.11498 0.17063 0.74979 0.87494
   1  -4  -4    4.45    6.43   1-0.46671-0.66779 0.81578 0.57291-0.34158-0.47519
  -1   4   4   -1.13    5.98   1-0.65096-0.45001-0.11404 0.12959 0.75048 0.88356
   1  -4  -3   -4.15    7.05   1-0.40120-0.60440 0.86735 0.66649-0.29450-0.43642
  -1   4   3    0.92    5.56   1-0.65303-0.44956-0.11706 0.08459 0.74822 0.88923
   1  -4  -2   -0.24    5.86   1-0.31912-0.52450 0.91798 0.75912-0.23551-0.38552
  -1   4   2    3.63    5.38   1-0.65843-0.45245-0.12503 0.03465 0.74218 0.89111
   1  -4  -2    2.02    3.76   1-0.07049-0.27596-0.44873-0.60985 0.89087 0.74291
   1  -4  -1    4.17    6.36   1-0.21931-0.42637 0.96180 0.84507-0.16378-0.32258
  -1   4   1    0.51    4.46   1-0.66789-0.45940-0.13928-0.02157 0.73110 0.88796
   1  -4  -1    0.51    3.14   1-0.35113-0.55981-0.22608-0.34521 0.90862 0.75328
   1  -4   0   -1.92    6.90   1-0.10481-0.31400 0.99114 0.91635-0.08149-0.24839
  -1   4   0    1.03    5.59   1-0.68225-0.47125-0.16164-0.08591 0.71301 0.87780
   1  -4   0   -0.08    4.00   1-0.45103-0.66274-0.12850-0.20554 0.88320 0.72008
   1  -4   1    1.83    6.42   1 0.01902-0.19229 0.99979 0.96693 0.00751-0.16748
  -1   4  -1   -1.15    4.84   1-0.70234-0.48882-0.19467-0.16090 0.68469 0.85741
   1  -4   1    1.84    3.04   1-0.49823-0.71266-0.07797-0.11311 0.86352 0.69232
   1  -4   2   -0.98    6.55   1 0.14312-0.06966 0.98496 0.99375 0.09670-0.08712
  -1   4  -2    2.06    4.26   1-0.72866-0.51262-0.24188-0.25009 0.64073 0.82138
   1  -4   2    2.07    3.54   1-0.52188-0.73904-0.05137-0.04460 0.85146 0.67217
   1  -4   3   -1.33    6.79   1 0.26080 0.04612 0.94821 0.99887 0.18128-0.01094
  -1   4  -3    1.06    3.66   1-0.76041-0.54186-0.30810-0.35828 0.57169 0.76027
   1  -4   3    0.20    4.07   1-0.53336-0.75325-0.03813 0.01053 0.84502 0.65764
   1  -4   4   -8.79    7.41   1 0.36555 0.14899 0.89472 0.98725 0.25656 0.05593
  -1   4  -4    1.44    4.02   1-0.79299-0.57200-0.39979-0.49198 0.45970 0.65632
   1  -4   4   -0.57    5.33   1-0.53766-0.76028-0.03310 0.05747 0.84250 0.64704
  -1   4  -5   -2.09    5.62   1-0.44790-0.22642-0.83171-0.96639-0.32806-0.12170
  -1   4  -5    2.86    3.93   1-0.80885-0.58559-0.52114-0.65521 0.27231 0.47725
   1  -4   5    1.25    5.82   1-0.53733-0.76268-0.03349 0.09899 0.84270 0.63915
  -1   4  -6   -0.87    6.13   1-0.52170-0.29799-0.76327-0.93990-0.38110-0.16665
  -1   4  -6    2.63    3.52   1-0.75048-0.52546-0.65897-0.83494-0.05031 0.16355
   1  -4   6    0.87    5.28   1-0.53377-0.76185-0.03764 0.13675 0.84478 0.63314
  -1   4  -7    1.52    6.55   1-0.58176-0.35583-0.69392-0.91251-0.42427-0.20174
   1  -4   7    0.37    6.26   1-0.52784-0.75864-0.04453 0.17177 0.84817 0.62845
  -1   4  -8    0.55    7.11   1-0.63025-0.40209-0.62608-0.88662-0.45912-0.22850
   1  -4   8    2.13    6.08   1-0.52005-0.75358-0.05346 0.20474 0.85245 0.62464
  -1   4  -9    0.96    6.67   1-0.66927-0.43888-0.56100-0.86350-0.48717-0.24846
   1  -4   9    4.31    6.47   1-0.51077-0.74703-0.06398 0.23613 0.85733 0.62143
  -1   4 -10   -4.27    7.90   1-0.70067-0.46805-0.49921-0.84366-0.50973-0.26295
   1  -4  10    2.13    7.09   1-0.50023-0.73921-0.07575 0.26627 0.86256 0.61859
  -1   4 -11   -0.67    7.51   1-0.72595-0.49111-0.44079-0.82720-0.52790-0.27303
   1  -4  11   -3.83    6.80   1-0.48860-0.73031-0.08854 0.29539 0.86800 0.61593
  -1   4 -12   -2.57    6.23   1-0.74613-0.50915-0.38609-0.81419-0.54240-0.27899
   1  -4  12    0.47    7.44   1-0.47600-0.72044-0.10216 0.32368 0.87348 0.61333
  -1   4 -13    1.67    7.43   1-0.76251-0.52333-0.33385-0.80389-0.55417-0.28261
   1  -4  13    3.96    8.73   1-0.46253-0.70970-0.11648 0.35127 0.87891 0.61068
  -1   4 -14   -1.44    7.14   1-0.77560-0.53423-0.28427-0.79624-0.56358-0.28387
   1  -4  14    2.68    5.90   1-0.44824-0.69813-0.13139 0.37826 0.88420 0.60788
  -1   4 -15    2.51    8.05   1-0.78596-0.54239-0.23705-0.79096-0.57102-0.28316
   1  -4  15  -10.14    6.65   1-0.43317-0.68580-0.14682 0.40474 0.88927 0.60486
  -1   4 -16   -1.90   10.64   1-0.79401-0.54824-0.19191-0.78776-0.57681-0.28079
   1  -4  16   -2.22    8.62   1-0.41721-0.67278-0.16285 0.43048 0.89409 0.60169
  -1   4 -17   -2.17    8.37   1-0.80009-0.55212-0.14859-0.78639-0.58118-0.27701
   1  -4  17   -6.62    8.71   1-0.40067-0.65899-0.17914 0.45609 0.89853 0.59807
  -1   4 -18    0.01   12.02   1-0.80445-0.55429-0.10688-0.78661-0.58432-0.27200
   1  -4  18   -4.38    7.93   1-0.38342-0.64450-0.19579 0.48136 0.90258 0.59405
  -1   4 -19    3.39   11.60   1-0.80730-0.55495-0.06656-0.78824-0.58636-0.26589
   1  -4  19   -6.51   11.93   1-0.36547-0.62931-0.21276 0.50630 0.90617 0.58959
  -1   4 -20    8.91    9.95   1-0.80880-0.55456-0.02727-0.79098-0.58744-0.25845
   1  -4  20    1.00    8.43   1-0.34683-0.61343-0.23003 0.53094 0.90928 0.58463
  -1   4 -21   -0.36   12.34   1-0.80905-0.55264 0.01076-0.79489-0.58762-0.25045
   1  -4  21    2.67   12.19   1-0.32748-0.59684-0.24756 0.55532 0.91184 0.57913
   1  -3 -20    4.88   16.09   1-0.68688-0.81428 0.52759-0.36423-0.49982-0.45196
   1  -3 -19    3.87   12.33   1-0.69181-0.82142 0.51770-0.33214-0.50336-0.46362
   1  -3 -18   -5.15    8.63   1-0.69601-0.82783 0.50906-0.29881-0.50638-0.47476
  -1   3  18   -0.83    9.08   1-0.74600-0.61926-0.27642 0.53222 0.60585 0.57728
   1  -3 -17   -3.94   12.02   1-0.69945-0.83348 0.50183-0.26406-0.50885-0.48536
  -1   3  17   -1.61    8.60   1-0.73477-0.60551-0.25368 0.51298 0.62908 0.60844
   1  -3 -16   -7.69   10.20   1-0.70206-0.83831 0.49623-0.22769-0.51073-0.49536
  -1   3  16    2.27    6.81   1-0.72313-0.59136-0.23152 0.49316 0.65074 0.63802
   1  -3 -15    7.20    7.84   1-0.70378-0.84223 0.49251-0.18943-0.51196-0.50472
  -1   3  15   10.81    6.33   1-0.71120-0.57691-0.20998 0.47273 0.67089 0.66610
  -1   3  15    5.33    4.78   1-0.27893-0.14799-0.28995 0.39294 0.91548 0.90757
   1  -3 -14   -4.64    8.09   1-0.70448-0.84514 0.49099-0.14897-0.51247-0.51335
  -1   3  14    0.79    7.44   1-0.69906-0.56225-0.18910 0.45163 0.68960 0.69274
  -1   3  14    4.68    5.51   1-0.29964-0.16594-0.27215 0.36883 0.91441 0.91456
   1  -3 -13    8.34    7.64   1-0.70399-0.84687 0.49205-0.10594-0.51212-0.52112
  -1   3  13    7.11    7.15   1-0.68682-0.54750-0.16895 0.42981 0.70691 0.71798
  -1   3  13    5.05    4.78   1-0.31922-0.18277-0.25493 0.34414 0.91274 0.92095
   1  -3 -12   12.93    8.91   1-0.70210-0.84719 0.49614-0.05987-0.51076-0.52789
  -1   3  12   10.12    5.25   1-0.67460-0.53276-0.14960 0.40718 0.72286 0.74185
  -1   3  12    9.39    4.88   1-0.33757-0.19836-0.23846 0.31870 0.91058 0.92686
   1  -3 -11   25.72    8.91   1-0.69849-0.84579 0.50386-0.01018-0.50816-0.53342
  -1   3  11   23.02    7.95   1-0.66252-0.51818-0.13115 0.38366 0.73746 0.76438
  -1   3  11   14.65    4.10   1-0.35449-0.21252-0.22297 0.29227 0.90808 0.93242
   1  -3 -10   22.59    8.50   1-0.69269-0.84220 0.51591 0.04383-0.50399-0.53737
  -1   3  10   29.88    5.94   1-0.65075-0.50389-0.11372 0.35911 0.75072 0.78557
  -1   3  10   27.16    4.48   1-0.36963-0.22490-0.20886 0.26448 0.90539 0.93779
   1  -3  -9   38.74    8.15   1-0.68406-0.83578 0.53315 0.10306-0.49779-0.53929
  -1   3   9   38.84    6.79   1-0.63945-0.49008-0.09748 0.33338 0.76262 0.80540
  -1   3   9   30.62    4.24   1-0.38240-0.23491-0.19677 0.23466 0.90280 0.94326
   1  -3  -8   42.18    7.27   1-0.67166-0.82559 0.55665 0.16853-0.48888-0.53851
  -1   3   8   43.51    7.04   1-0.62884-0.47695-0.08261 0.30628 0.77312 0.82383
  -1   3   8   32.64    4.48   1-0.39163-0.24139-0.18791 0.20162 0.90072 0.94925
   1  -3  -7   47.22    7.28   1-0.65410-0.81025 0.58763 0.24148-0.47626-0.53402
  -1   3   7   58.39    7.04   1-0.61919-0.46479-0.06938 0.27753 0.78216 0.84079
  -1   3   7   35.08    3.82   1-0.39486-0.24186-0.18478 0.16283 0.89996 0.95654
   1  -3  -6   47.89    6.62   1-0.62939-0.78774 0.62740 0.32323-0.45850-0.52438
  -1   3   6   61.90    7.22   1-0.61083-0.45391-0.05814 0.24680 0.78962 0.85618
  -1   3   6   47.46    4.33   1-0.38569-0.22993-0.19362 0.11208 0.90208 0.96673
   1  -3  -5   80.37    6.81   1-0.59465-0.75478 0.67707 0.41475-0.43353-0.50820
  -1   3   5   85.40    8.24   1-0.60418-0.44475-0.04934 0.21362 0.79531 0.86979
  -1   3   5   76.65    5.48   1-0.34048-0.18196-0.23582 0.02797 0.91019 0.98290
   1  -3  -4   94.48    7.56   1-0.54570-0.70805 0.73723 0.51690-0.39836-0.48110
  -1   3   4  105.03    6.67   1-0.59981-0.43787-0.04361 0.17738 0.79894 0.88136
   1  -3  -3  126.57    7.06   1-0.47723-0.64180 0.80643 0.62810-0.34915-0.43997
  -1   3   3   94.02    6.57   1-0.59845-0.43399-0.04183 0.13718 0.80006 0.89040
   1  -3  -2  141.52    9.10   1-0.38332-0.55003 0.87961 0.74329-0.28165-0.38075
  -1   3   2  144.19    8.38   1-0.60108-0.43411-0.04527 0.09176 0.79789 0.89616
   1  -3  -2  100.76    5.54   1 0.26513 0.09914-0.63289-0.77100 0.72742 0.62906
  -1   3   2  110.14    5.36   1-0.74585-0.57868 0.27611 0.41390 0.60618 0.70271
   1  -3  -1  158.35    9.23   1-0.26068-0.42956 0.94582 0.85149-0.19351-0.30070
  -1   3   1  153.58    8.35   1-0.60908-0.43960-0.05582 0.03925 0.79113 0.89733
   1  -3  -1  144.95    8.35   1-0.23901-0.40855-0.32319-0.41935 0.91565 0.81069
   1  -3   0  152.65    8.83   1-0.11205-0.28268 0.98991 0.93759-0.08669-0.20250
  -1   3   0  159.31    9.11   1-0.62432-0.45232-0.07638-0.02328 0.77742 0.89154
   1  -3   0  151.86    7.24   1-0.40130-0.57361-0.17852-0.23277 0.89837 0.78535
   1  -3   1  143.47    9.15   1 0.04956-0.12284 0.99833 0.98787 0.02946-0.09491
  -1   3  -1  147.82    7.93   1-0.64931-0.47480-0.11164-0.10052 0.75227 0.87432
   1  -3   1  148.46    7.25   1-0.46755-0.64278-0.11117-0.12336 0.87694 0.75604
   1  -3   2  164.36   11.59   1 0.20658 0.03229 0.96802 0.99943 0.14231 0.00954
  -1   3  -2  142.23    7.06   1-0.68716-0.51014-0.16951-0.20036 0.70644 0.83642
   1  -3   2  148.84    7.77   1-0.49984-0.67780-0.07618-0.04647 0.86275 0.73377
  -1   3  -3  138.63    6.92   1-0.73987-0.56033-0.26383-0.33665 0.61885 0.75675
   1  -3   3  145.63    8.14   1-0.51535-0.69604-0.05880 0.01281 0.85495 0.71788
  -1   3  -4  122.84    7.10   1-0.44916-0.26870-0.83067-0.94595-0.32897-0.18154
  -1   3  -4  120.16    7.04   1-0.79783-0.61586-0.41890-0.53373 0.43355 0.57951
   1  -3   4  119.90    6.53   1-0.52165-0.70506-0.05164 0.06188 0.85159 0.70644
  -1   3  -5  106.49    6.44   1-0.53593-0.35324-0.74808-0.90531-0.39133-0.23582
  -1   3  -5   99.33    5.46   1-0.75897-0.57522-0.65068-0.80739-0.02375 0.13125
   1  -3   5   92.61    6.13   1-0.52227-0.70841-0.05092 0.10450 0.85125 0.69801
  -1   3  -6   72.89    7.05   1-0.60215-0.41724-0.66689-0.86608-0.43893-0.27533
   1  -3   6   87.07    7.64   1-0.51912-0.70798-0.05453 0.14281 0.85295 0.69163
  -1   3  -7   50.47    6.25   1-0.65250-0.46536-0.59033-0.83148-0.47511-0.30343
   1  -3   7   53.54    6.10   1-0.51325-0.70485-0.06118 0.17806 0.85605 0.68664
  -1   3  -8   41.86    6.53   1-0.69094-0.50157-0.51946-0.80256-0.50274-0.32297
   1  -3   8   49.96    7.23   1-0.50534-0.69967-0.07006 0.21109 0.86006 0.68256
  -1   3  -9   34.14    7.11   1-0.72049-0.52889-0.45422-0.77928-0.52398-0.33613
   1  -3   9   34.94    6.84   1-0.49581-0.69286-0.08064 0.24242 0.86467 0.67909
  -1   3 -10   27.81    7.41   1-0.74322-0.54951-0.39456-0.76139-0.54031-0.34397
   1  -3  10   37.95    8.08   1-0.48493-0.68471-0.09253 0.27244 0.86963 0.67597
  -1   3 -11   21.87    8.80   1-0.76103-0.56512-0.33895-0.74772-0.55311-0.34862
   1  -3  11   24.32    7.29   1-0.47291-0.67542-0.10547 0.30141 0.87477 0.67301
  -1   3 -12   24.55    6.85   1-0.77489-0.57679-0.28719-0.73790-0.56307-0.35043
   1  -3  12   21.48    7.79   1-0.45988-0.66512-0.11926 0.32952 0.87993 0.67009
  -1   3 -13    5.78    9.16   1-0.78562-0.58533-0.23871-0.73136-0.57079-0.34999
   1  -3  13    8.33    5.93   1-0.44594-0.65390-0.13376 0.35693 0.88500 0.66708
  -1   3 -14   10.41    9.99   1-0.79383-0.59134-0.19300-0.72758-0.57669-0.34774
   1  -3  14    0.54    7.40   1-0.43116-0.64185-0.14885 0.38374 0.88990 0.66389
  -1   3 -15   -3.54    8.48   1-0.79996-0.59527-0.14964-0.72616-0.58109-0.34399
   1  -3  15    2.53    8.60   1-0.41534-0.62902-0.16470 0.40968 0.89462 0.66066
  -1   3 -16    4.76   10.95   1-0.80433-0.59744-0.10827-0.72673-0.58423-0.33898
   1  -3  16    1.40    7.08   1-0.39899-0.61542-0.18078 0.43552 0.89895 0.65693
  -1   3 -17    0.65   12.22   1-0.80719-0.59811-0.06860-0.72900-0.58628-0.33289
   1  -3  17   -2.47    9.20   1-0.38190-0.60109-0.19724 0.46097 0.90290 0.65282
  -1   3 -18   -1.92    8.85   1-0.80873-0.59778-0.03014-0.73260-0.58739-0.32549
   1  -3  18    3.78    8.84   1-0.36410-0.58605-0.21404 0.48607 0.90642 0.64828
  -1   3 -19    0.10    8.75   1-0.80908-0.59596 0.00685-0.73755-0.58765-0.31755
   1  -3  19    2.94    7.62   1-0.34558-0.57029-0.23117 0.51086 0.90946 0.64326
  -1   3 -20   -5.85    9.50   1-0.80836-0.59306 0.04278-0.74355-0.58712-0.30885
   1  -3  20   -0.56   11.37   1-0.32635-0.55381-0.24858 0.53536 0.91197 0.63770
  -1   3 -21   -4.36   12.15   1-0.80664-0.58918 0.07781-0.75046-0.58589-0.29943
   1  -3  21   -3.05    8.27   1-0.30639-0.53661-0.26625 0.55959 0.91390 0.63157
   1  -2 -21   12.92   14.16   1-0.71263-0.79894 0.47273-0.43849-0.51833-0.41158
   1  -2 -20   -6.01    9.97   1-0.71867-0.80719 0.45862-0.41063-0.52266-0.42404
   1  -2 -19    9.64    8.85   1-0.72411-0.81484 0.44538-0.38190-0.52658-0.43608
   1  -2 -18    4.89   11.12   1-0.72897-0.82191 0.43315-0.35215-0.53007-0.44770
  -1   2  18   -1.49    7.50   1-0.73624-0.64851-0.25658 0.52941 0.62618 0.54694
   1  -2 -17    3.05   11.14   1-0.73322-0.82838 0.42207-0.32125-0.53313-0.45888
  -1   2  17    1.64    5.92   1-0.72274-0.63249-0.23080 0.51322 0.65143 0.58012
  -1   2  17   -5.47    5.00   1-0.32266-0.23637-0.25188 0.49186 0.91238 0.83796
   1  -2 -16    2.05    7.86   1-0.73685-0.83422 0.41234-0.28901-0.53573-0.46961
  -1   2  16    0.39    6.92   1-0.70860-0.61584-0.20544 0.49660 0.67502 0.61164
  -1   2  16   -1.17    4.60   1-0.34719-0.25815-0.22969 0.47214 0.90922 0.84287
   1  -2 -15   -8.68   10.20   1-0.73982-0.83939 0.40417-0.25520-0.53786-0.47987
  -1   2  15   -7.00    7.48   1-0.69390-0.59863-0.18052 0.47955 0.69706 0.64161
  -1   2  15   -3.58    5.19   1-0.37126-0.27945-0.20733 0.45259 0.90508 0.84679
   1  -2 -14   -4.21    6.79   1-0.74206-0.84385 0.39787-0.21953-0.53948-0.48960
  -1   2  14    7.99    7.04   1-0.67872-0.58093-0.15605 0.46204 0.71762 0.67009
  -1   2  14   -2.89    5.78   1-0.39494-0.30037-0.18471 0.43330 0.89994 0.84971
   1  -2 -13    4.54    9.08   1-0.74349-0.84749 0.39378-0.18164-0.54050-0.49876
  -1   2  13   -1.79    6.82   1-0.66313-0.56282-0.13206 0.44406 0.73675 0.69716
  -1   2  13   -4.51    4.57   1-0.41834-0.32102-0.16173 0.41437 0.89377 0.85160
   1  -2 -12   -1.85    9.11   1-0.74397-0.85018 0.39239-0.14105-0.54085-0.50723
  -1   2  12    0.90    6.46   1-0.64721-0.54439-0.10859 0.42556 0.75453 0.72286
  -1   2  12    0.57    4.40   1-0.44286-0.34230-0.13693 0.39711 0.88606 0.85154
   1  -2 -11    1.50    7.36   1-0.74331-0.85173 0.39430-0.09717-0.54038-0.51488
  -1   2  11    0.08    6.43   1-0.63105-0.52572-0.08568 0.40649 0.77098 0.74724
  -1   2  11   -1.51    4.42   1-0.46617-0.36289-0.11263 0.37950 0.87749 0.85105
   1  -2 -10   -0.58    6.76   1-0.74120-0.85183 0.40030-0.04920-0.53886-0.52148
  -1   2  10   -4.20    5.28   1-0.61477-0.50692-0.06341 0.38679 0.78615 0.77033
  -1   2  10   -0.58    3.86   1-0.48976-0.38374-0.08728 0.36295 0.86747 0.84912
   1  -2  -9   -0.14    7.25   1-0.73718-0.85002 0.41145 0.00392-0.53597-0.52672
  -1   2   9   -0.11    5.42   1-0.59846-0.48810-0.04186 0.36636 0.80005 0.79216
  -1   2   9   -4.92    4.56   1-0.51398-0.40523-0.06036 0.34795 0.85567 0.84540
   1  -2  -8    0.32    4.93   1-0.73051-0.84557 0.42917 0.06361-0.53118-0.53005
  -1   2   8   -1.21    5.88   1-0.58230-0.46943-0.02115 0.34510 0.81269 0.81273
  -1   2   8   -2.33    3.84   1-0.53942-0.42794-0.03105 0.33536 0.84146 0.83928
   1  -2  -7   -3.72    7.01   1-0.72002-0.83728 0.45537 0.13180-0.52363-0.53063
  -1   2   7   -1.97    5.55   1-0.56648-0.45109-0.00144 0.32283 0.82407 0.83204
  -1   2   7   -1.49    4.08   1-0.56708-0.45288 0.00218 0.32669 0.82365 0.82956
   1  -2  -6    3.11    5.47   1-0.70373-0.82321 0.49262 0.21102-0.51193-0.52705
  -1   2   6    1.09    5.77   1-0.55124-0.43334 0.01703 0.29933 0.83417 0.85006
  -1   2   6    0.43    3.91   1-0.59885-0.48192 0.04235 0.32495 0.79974 0.81372
   1  -2  -5    1.33    5.49   1-0.67832-0.80001 0.54420 0.30457-0.49367-0.51692
  -1   2   5   -2.53    4.86   1-0.53694-0.41652 0.03395 0.27429 0.84293 0.86675
  -1   2   5    1.35    3.46   1-0.63869-0.51903 0.09640 0.33709 0.76340 0.78547
   1  -2  -4    1.45    5.32   1-0.63807-0.76197 0.61389 0.41624-0.46474-0.49611
  -1   2   4   -3.86    6.92   1-0.52407-0.40114 0.04887 0.24723 0.85027 0.88202
  -1   2   4   -2.09    5.67   1-0.69664-0.57414 0.18506 0.38376 0.69313 0.72324
   1  -2  -3   -1.40    5.51   1-0.57351-0.69933 0.70432 0.54853-0.41834-0.45830
  -1   2   3   -0.38    7.30   1-0.51336-0.38791 0.06106 0.21745 0.85599 0.89567
  -1   2   3   -0.87    4.01   1-0.78506-0.65990 0.37320 0.52998 0.49435 0.53258
   1  -2  -3    1.97    3.55   1-0.61662-0.74242 0.71234 0.55602-0.33517-0.37369
   1  -2  -2   -8.01    7.42   1-0.46992-0.59796 0.81296 0.69916-0.34389-0.39192
  -1   2   2   -3.19    8.51   1-0.50592-0.37797 0.06942 0.18382 0.85977 0.90738
  -1   2   2   -2.04    3.85   1 0.00257 0.12988-0.49625-0.38102 0.86817 0.91539
  -1   2   2   -3.92    3.83   1-0.65686-0.52860 0.70564 0.82005-0.26570-0.21927
   1  -2  -1    2.91    8.51   1-0.31174-0.44195 0.92185 0.85005-0.23021-0.28648
  -1   2   1    6.42    8.90   1-0.50359-0.37312 0.07202 0.14445 0.86093 0.91646
   1  -2  -1    7.94    6.79   1 0.01759-0.11263-0.50552-0.57878 0.86263 0.80766
  -1   2   1    0.75    6.01   1-0.35010-0.21969-0.22702-0.15383 0.90878 0.96336
   1  -2   0    9.90    9.01   1-0.10048-0.23255 0.99184 0.96199-0.07837-0.14310
  -1   2   0   11.85    9.41   1-0.50952-0.37654 0.06538 0.09584 0.85796 0.92142
   1  -2   0   24.42   10.09   1-0.27722-0.41040-0.29141-0.32269 0.91554 0.85290
   1  -2   1    6.26   10.07   1 0.12963-0.00426 0.98773 0.99989 0.08700 0.01369
  -1   2  -1    7.78    7.28   1-0.52974-0.39425 0.04233 0.03081 0.84709 0.91848
   1  -2   1    3.84    5.24   1-0.39565-0.53158-0.18402-0.17339 0.89977 0.82906
   1  -2   2   -4.61   12.27   1 0.32902 0.19324 0.91580 0.96983 0.23031 0.14860
  -1   2  -2  -13.59   11.91   1-0.57709-0.43908-0.01460-0.06809 0.81654 0.89586
   1  -2   2   -2.49    5.55   1-0.44906-0.58781-0.13054-0.07788 0.88391 0.80524
  -1   2  -3   -0.45    7.58   1-0.47071-0.33127-0.81226-0.90815-0.34446-0.25596
  -1   2  -3   -5.00    4.74   1 0.18179 0.32060-0.37989-0.47681-0.90698-0.81844
  -1   2  -3   -5.09    5.39   1-0.68225-0.54172-0.16163-0.25710 0.71302 0.80026
   1  -2   3   -2.77    4.52   1-0.47549-0.61696-0.10271-0.00814 0.87370 0.78694
  -1   2  -4   -2.65    5.77   1-0.57254-0.43087-0.70552-0.84336-0.41764-0.32106
   1  -2   4   -2.03    4.74   1-0.48783-0.63203-0.08938 0.04709 0.86834 0.77350
  -1   2  -5    3.59    6.27   1-0.64185-0.49794-0.60787-0.78767-0.46745-0.36279
   1  -2   5    0.70    6.35   1-0.49205-0.63898-0.08476 0.09361 0.86642 0.76349
  -1   2  -6   -2.67    4.95   1-0.68970-0.54357-0.52197-0.74372-0.50185-0.38910
   1  -2   6    0.83    4.65   1-0.49113-0.64079-0.08577 0.13451 0.86684 0.75583
  -1   2  -7   -2.45    5.77   1-0.72351-0.57516-0.44685-0.71056-0.52615-0.40531
   1  -2   7   -1.06    5.56   1-0.48669-0.63907-0.09062 0.17157 0.86886 0.74975
  -1   2  -8    0.97    6.25   1-0.74784-0.59740-0.38102-0.68658-0.54363-0.41437
   1  -2   8   -0.47    4.32   1-0.80770-0.96063-0.47866-0.17327 0.34424 0.21716
   1  -2   8   -0.33    5.22   1-0.47968-0.63479-0.09821 0.20589 0.87192 0.74474
  -1   2  -9   -4.50    7.33   1-0.76584-0.61320-0.32204-0.66954-0.55657-0.41915
   1  -2   9   -0.01    4.96   1-0.80049-0.95592-0.43097-0.08361 0.41648 0.28146
   1  -2   9   -0.55    5.93   1-0.47070-0.62854-0.10783 0.23818 0.87567 0.74040
  -1   2 -10   -4.04    4.87   1-0.77923-0.62439-0.26874-0.65817-0.56619-0.42062
   1  -2  10   -7.08    6.29   1-0.46013-0.62070-0.11900 0.26892 0.87983 0.73648
  -1   2 -11   -1.58    7.82   1-0.78921-0.63219-0.21995-0.65132-0.57337-0.41965
   1  -2  11   -1.56    6.72   1-0.44825-0.61155-0.13138 0.29844 0.88419 0.73275
  -1   2 -12   -3.15    8.47   1-0.79660-0.63738-0.17476-0.64807-0.57868-0.41681
   1  -2  12    2.59    4.56   1-0.43523-0.60125-0.14473 0.32700 0.88860 0.72908
  -1   2 -13    3.64    6.43   1-0.80194-0.64052-0.13248-0.64774-0.58251-0.41249
   1  -2  13   -3.74    5.83   1-0.42086-0.58989-0.15921 0.35433 0.89304 0.72558
  -1   2 -14   -3.40    9.17   1-0.80561-0.64200-0.09257-0.64976-0.58515-0.40698
   1  -2  14   -2.07    7.41   1-0.40588-0.57766-0.17404 0.38141 0.89719 0.72168
  -1   2 -15    5.03   10.12   1-0.80789-0.64208-0.05459-0.65372-0.58679-0.40047
   1  -2  15   -5.09    8.26   1-0.39005-0.56459-0.18943 0.40792 0.90109 0.71751
  -1   2 -16    1.94   11.81   1-0.80897-0.64131-0.01792-0.65913-0.58757-0.39275
   1  -2  16   -3.09    5.89   1-0.37340-0.55070-0.20531 0.43396 0.90466 0.71302
  -1   2 -17    0.86   10.94   1-0.80898-0.63915 0.01713-0.66601-0.58757-0.38457
   1  -2  17   -1.24    8.37   1-0.35597-0.53603-0.22160 0.45957 0.90783 0.70813
  -1   2 -18  -11.93   12.15   1-0.80804-0.63604 0.05108-0.67400-0.58690-0.37571
   1  -2  18   -4.60    8.90   1-0.33778-0.52060-0.23827 0.48482 0.91056 0.70279
  -1   2 -19    4.72   12.25   1-0.80622-0.63205 0.08410-0.68292-0.58559-0.36622
   1  -2  19    1.99    8.29   1-0.31884-0.50441-0.25527 0.50972 0.91278 0.69695
  -1   2 -20    8.01   10.79   1-0.80359-0.62724 0.11635-0.69261-0.58370-0.35614
   1  -2  20    4.62   10.70   1-0.29914-0.48747-0.27258 0.53432 0.91444 0.69055
  -1   2 -21    0.05   10.55   1-0.80017-0.62165 0.14794-0.70297-0.58124-0.34550
   1  -2  21    9.73   10.88   1-0.27867-0.46976-0.29017 0.55864 0.91549 0.68354
   1  -1 -21    6.81   12.14   1-0.73999-0.78742 0.40370-0.48496-0.53799-0.38049
   1  -1 -20   -7.24   11.49   1-0.74615-0.79580 0.38603-0.46065-0.54242-0.39304
   1  -1 -19    9.42   10.36   1-0.75181-0.80367 0.36894-0.43576-0.54648-0.40523
  -1   1  19   -3.49    7.98   1-0.33723-0.29559-0.23877 0.56582 0.91063 0.76971
   1  -1 -18   10.48    9.64   1-0.75696-0.81188 0.35254-0.40959-0.55019-0.41602
  -1   1  18    2.50    6.63   1-0.36292-0.31852-0.21515 0.54753 0.90663 0.77378
   1  -1 -17   -8.06    9.88   1-0.76162-0.81871 0.33692-0.38327-0.55354-0.42755
  -1   1  17    3.68    5.65   1-0.71048-0.65925-0.20873 0.51265 0.67203 0.55006
  -1   1  17    0.39    6.78   1-0.38816-0.34100-0.19125 0.52952 0.90152 0.77673
   1  -1 -16    4.41   10.84   1-0.76580-0.82505 0.32219-0.35606-0.55654-0.43874
  -1   1  16    5.86    7.31   1-0.69322-0.63947-0.17939 0.50002 0.69804 0.58399
  -1   1  16    0.88    6.20   1-0.41304-0.36312-0.16699 0.51187 0.89527 0.77854
   1  -1 -15   -4.03   10.20   1-0.76949-0.83091 0.30852-0.32779-0.55919-0.44957
  -1   1  15    3.64    6.08   1-0.67498-0.61871-0.15019 0.48724 0.72238 0.61626
  -1   1  15   -3.03    6.71   1-0.43858-0.38541-0.14131 0.49550 0.88751 0.77841
   1  -1 -14    3.01   10.08   1-0.77268-0.83628 0.29610-0.29827-0.56149-0.46006
  -1   1  14    1.79    6.56   1-0.65578-0.59701-0.12112 0.47434 0.74516 0.64697
  -1   1  14   -1.64    7.19   1-0.46303-0.40713-0.11595 0.47895 0.87872 0.77771
   1  -1 -13    1.44    6.78   1-0.77537-0.84114 0.28521-0.26722-0.56342-0.47017
  -1   1  13    1.38    5.47   1-0.63565-0.57436-0.09211 0.46137 0.76646 0.67619
  -1   1  13    6.98    6.11   1-0.48744-0.42882-0.08980 0.46320 0.86852 0.77559
   1  -1 -12    2.09    8.65   1-0.77751-0.84545 0.27619-0.23430-0.56496-0.47990
  -1   1  12    2.95    5.59   1-0.61456-0.55075-0.06313 0.44838 0.78634 0.70400
  -1   1  12    7.48    5.86   1-0.51199-0.45064-0.06260 0.44849 0.85670 0.77186
   1  -1 -11    0.85    7.00   1-0.77905-0.84916 0.26952-0.19903-0.56606-0.48918
  -1   1  11    3.13    6.34   1-0.59248-0.52616-0.03411 0.43542 0.80485 0.73045
  -1   1  11    2.42    5.18   1-0.53688-0.47279-0.03402 0.43516 0.84297 0.76621
   1  -1 -10   -1.00    5.18   1-0.77988-0.85216 0.26585-0.16076-0.56666-0.49796
  -1   1  10    0.39    4.81   1-0.56937-0.50054-0.00501 0.42255 0.82206 0.75558
  -1   1  10   -1.23    3.98   1-0.56238-0.49557-0.00356 0.42371 0.82687 0.75820
   1  -1  -9    1.08    5.00   1-0.77982-0.85427 0.26610-0.11857-0.56662-0.50611
  -1   1   9    1.25    5.61   1-0.54515-0.47381 0.02427 0.40986 0.83798 0.77942
  -1   1   9    2.32    5.17   1-0.58888-0.51934 0.02949 0.41487 0.80768 0.74710
   1  -1  -8   -0.60    6.23   1-0.77857-0.85519 0.27161-0.07112-0.56572-0.51339
  -1   1   8    2.87    5.96   1-0.51971-0.44585 0.05385 0.39747 0.85264 0.80201
  -1   1   8    0.02    4.87   1-0.61691-0.54465 0.06630 0.40977 0.78422 0.73173
   1  -1  -7    2.83    5.93   1-0.77556-0.85436 0.28441-0.01638-0.56356-0.51942
  -1   1   7   -1.11    4.66   1-0.49287-0.41650 0.08387 0.38551 0.86604 0.82335
  -1   1   7   -2.82    3.55   1-0.64745-0.57234 0.10894 0.41048 0.75427 0.70987
   1  -1  -6    1.19    4.99   1-0.76972-0.85068 0.30763 0.04878-0.55936-0.52340
  -1   1   6    1.03    5.17   1-0.46438-0.38549 0.11453 0.37419 0.87819 0.84342
  -1   1   6   -2.59    4.17   1-0.68131-0.60348 0.16014 0.41976 0.71425 0.67793
   1  -1  -5    0.08    5.90   1-0.75883-0.84196 0.34637 0.12946-0.55153-0.52376
  -1   1   5    2.21    6.04   1-0.43385-0.35245 0.14613 0.36382 0.88905 0.86221
  -1   1   5   -1.17    4.63   1-0.72009-0.63955 0.22593 0.44363 0.65605 0.62781
   1  -1  -4   -4.39    5.63   1-0.73830-0.82333 0.40836 0.23328-0.53678-0.51740
  -1   1   4    3.61    5.15   1-0.76435-0.68111 0.31737 0.49319 0.56128 0.54114
   1  -1  -3    5.68    7.17   1-0.69606-0.78329 0.50895 0.37584-0.50642-0.49516
   1  -1  -3    2.34    8.73   1 0.37416 0.28659-0.21712-0.35014-0.90158-0.89177
  -1   1   3   10.78   10.34   1-0.80495-0.71901 0.45584 0.58972 0.37981 0.36774
   1  -1  -2    3.04    6.25   1-0.60296-0.69227 0.66577 0.57451-0.43951-0.43668
   1  -1  -2    5.76    6.32   1 0.32912 0.23946-0.25835-0.34924-0.90825-0.90591
  -1   1   2    4.47    6.28   1-0.76166-0.67279 0.64779 0.73958-0.01486-0.01883
   1  -1  -2   -0.94    5.69   1-0.64921-0.73819 0.70733 0.61563-0.27964-0.27581
   1  -1  -1   -1.56    6.03   1-0.39353-0.48506 0.87270 0.82344-0.28899-0.29435
   1  -1  -1   -0.01    5.33   1 0.27684 0.18508-0.30370-0.35261-0.91165-0.91728
  -1   1   1    2.23    5.44   1 0.24629 0.33741-0.62497-0.57467 0.74077 0.74558
   1  -1   0  -11.08   10.67   1-0.02703-0.12054 0.99930 0.99193-0.02559-0.03923
  -1   1   0    3.60    6.57   1 0.11279 0.20665-0.43052-0.42348-0.89550-0.88201
   1  -1   0   -5.70    8.48   1 0.20648 0.11262-0.36083-0.36776-0.90948-0.92307
  -1   1   0    0.41    5.71   1-0.13080-0.03678-0.40642-0.39807 0.90427 0.91661
   1  -1   0   -4.28    7.24   1-0.02573-0.11972-0.47833-0.48669 0.87780 0.86532
   1  -1   1   -6.99    8.25   1 0.33472 0.23933 0.91269 0.94747 0.23440 0.21216
   1  -1   1   -5.25    6.88   1 0.09592-0.00007-0.44233-0.40740-0.89170-0.91324
  -1   1  -1    0.33    6.26   1-0.06788 0.02810-0.54567-0.58060-0.83524-0.81369
   1  -1   1   -0.33    4.88   1-0.24613-0.34292-0.31736-0.28376 0.91580 0.89547
  -1   1  -2    8.12    7.32   1-0.54137-0.44295-0.74208-0.81857-0.39524-0.36568
   1  -1   2    7.49    5.65   1-0.12268-0.22099-0.57567-0.49894-0.80842-0.83798
  -1   1  -2    1.48    4.43   1-0.46954-0.37086-0.70423-0.78057-0.53252-0.50315
   1  -1   2    2.57    5.72   1-0.34941-0.44896-0.22766-0.15215 0.90888 0.88049
  -1   1  -3    3.45    8.39   1-0.64989-0.54924-0.59470-0.71315-0.47323-0.43559
   1  -1   3    3.87    3.88   1-0.54743-0.64843-0.71370-0.59537-0.43697-0.47439
  -1   1  -3    3.54    4.23   1-0.80765-0.70619-0.47815-0.59629 0.34505 0.38172
   1  -1   3    5.69    7.55   1-0.40069-0.50300-0.17912-0.06170 0.89853 0.86207
  -1   1  -4   -1.92    6.55   1-0.70864-0.60576-0.48177-0.64218-0.51546-0.46973
   1  -1   4    1.27    4.35   1-0.79015-0.89403-0.60453-0.44445 0.10100 0.05616
  -1   1  -4    0.77    3.97   1-0.60909-0.50506-0.05583-0.21591 0.79112 0.83563
   1  -1   4   -0.62    5.69   1-0.42697-0.53203-0.15309 0.00623 0.89121 0.84669
  -1   1  -5    2.52    5.57   1-0.74330-0.63833-0.39431-0.59665-0.54037-0.48634
   1  -1   5    1.44    5.41   1-0.80631-0.91275-0.46575-0.26366 0.36459 0.31202
   1  -1   5    1.41    5.16   1-0.43994-0.54766-0.13992 0.06140 0.88705 0.83443
  -1   1  -6   -1.57    5.77   1-0.76535-0.65818-0.32380-0.56808-0.55622-0.49403
   1  -1   6    1.03    5.81   1-0.78987-0.89880-0.38879-0.14472 0.47427 0.41376
   1  -1   6   -5.69    5.74   1-0.44458-0.55503-0.13516 0.10806 0.88548 0.82477
  -1   1  -7   -0.54    6.24   1-0.78013-0.67076-0.26474-0.55096-0.56683-0.49650
   1  -1   7   -0.39    3.86   1-0.77782-0.88939-0.35202-0.06602 0.52063 0.45234
   1  -1   7   -2.50    4.69   1-0.44391-0.55709-0.13585 0.14928 0.88571 0.81692
  -1   1  -8   -0.30    6.64   1-0.79036-0.67880-0.21359-0.54176-0.57419-0.49570
   1  -1   8   -0.22    3.59   1-0.77165-0.88573-0.33552-0.00754 0.54034 0.46413
   1  -1   8   -0.82    6.17   1-0.43954-0.55545-0.14033 0.18671 0.88719 0.81031
  -1   1  -9   -5.88    7.40   1-0.79755-0.68379-0.16809-0.53819-0.57935-0.49271
   1  -1   9    0.79    3.70   1-0.77017-0.88677-0.33174 0.03820 0.54477 0.46062
   1  -1   9    1.22    5.32   1-0.43244-0.55108-0.14756 0.22139 0.88950 0.80454
  -1   1 -10    0.14    6.98   1-0.80255-0.68660-0.12672-0.53876-0.58295-0.48816
   1  -1  10    2.03    3.93   1-0.77183-0.89094-0.33600 0.07592 0.53978 0.44771
   1  -1  10    0.52    4.14   1-0.42281-0.54442-0.15726 0.25352 0.89246 0.79957
  -1   1 -11    0.61    7.34   1-0.80592-0.68777-0.08844-0.54242-0.58537-0.48243
   1  -1  11    2.01    4.20   1-0.77550-0.89712-0.34566 0.10824 0.52831 0.42831
   1  -1  11   -0.42    5.96   1-0.41188-0.53626-0.16813 0.28456 0.89558 0.79463
  -1   1 -12    2.15    8.47   1-0.80798-0.68763-0.05253-0.54845-0.58685-0.47576
   1  -1  12   -0.57    4.23   1-0.78035-0.90448-0.35915 0.13672 0.51191 0.40399
   1  -1  12    4.39    6.74   1-0.39954-0.52667-0.18024 0.31435 0.89881 0.78980
  -1   1 -13   11.32    8.80   1-0.80897-0.68677-0.01812-0.55614-0.58756-0.46802
   1  -1  13    2.56    4.63   1-0.78547-0.91185-0.37449 0.16341 0.49272 0.37658
   1  -1  13    4.92    4.82   1-0.38596-0.51585-0.19336 0.34315 0.90202 0.78494
  -1   1 -14   -2.87    9.21   1-0.80901-0.68465 0.01447-0.56548-0.58760-0.45987
   1  -1  14   -0.76    5.81   1-0.37129-0.50394-0.20730 0.37112 0.90507 0.77993
  -1   1 -15    0.17    7.00   1-0.80824-0.68170 0.04592-0.57597-0.58704-0.45113
   1  -1  15    7.76    8.08   1-0.35563-0.49103-0.22192 0.39840 0.90789 0.77469
  -1   1 -16   -1.96    7.29   1-0.80672-0.67802 0.07642-0.58741-0.58595-0.44185
   1  -1  16   -1.59   10.20   1-0.33903-0.47720-0.23714 0.42510 0.91039 0.76913
  -1   1 -17    7.33   11.02   1-0.80451-0.67363 0.10617-0.59960-0.58436-0.43208
   1  -1  17    1.27    7.34   1-0.32156-0.46248-0.25286 0.45129 0.91250 0.76317
  -1   1 -18    4.88    9.93   1-0.80163-0.66858 0.13530-0.61241-0.58229-0.42182
   1  -1  18    0.16    8.76   1-0.30323-0.44691-0.26902 0.47704 0.91415 0.75676
  -1   1 -19    2.05    8.02   1-0.79812-0.66289 0.16392-0.62573-0.57976-0.41111
   1  -1  19   -3.11    7.34   1-0.28407-0.43051-0.28557 0.50239 0.91528 0.74983
  -1   1 -20   11.64   10.64   1-0.79397-0.65658 0.19212-0.63947-0.57679-0.39995
   1  -1  20   -8.34    9.10   1-0.26408-0.41328-0.30248 0.52740 0.91583 0.74232
  -1   1 -21   -4.27   11.04   1-0.78921-0.64965 0.21998-0.65355-0.57336-0.38834
   1  -1  21   -1.86    8.17   1-0.24326-0.39521-0.31972 0.55207 0.91575 0.73417
   1   0 -21    5.62   10.14   1-0.76299-0.77244 0.33218-0.53314-0.55452-0.34508
   1   0 -20    5.81   13.72   1-0.76892-0.78055 0.31065-0.51274-0.55878-0.35753
  -1   0  20    0.70    6.44   1-0.36150-0.36175-0.21647 0.60706 0.90689 0.70753
   1   0 -19    1.62   12.15   1-0.77437-0.78816 0.28934-0.49210-0.56269-0.36962
  -1   0  19    9.70    6.86   1-0.38708-0.38458-0.19228 0.58934 0.90177 0.71047
   1   0 -18   -4.69    7.62   1-0.77933-0.79530 0.26829-0.47121-0.56626-0.38137
  -1   0  18   -9.37    7.49   1-0.41220-0.40694-0.16781 0.57190 0.89550 0.71226
   1   0 -17    5.30    7.50   1-0.78383-0.80197 0.24752-0.45005-0.56950-0.39280
  -1   0  17   -6.77    8.50   1-0.43768-0.42917-0.14223 0.55545 0.88780 0.71223
   1   0 -16   -2.61   10.35   1-0.78789-0.80820 0.22706-0.42856-0.57242-0.40390
  -1   0  16   -2.31    6.00   1-0.67711-0.66237-0.15352 0.50325 0.71968 0.55497
  -1   0  16   -2.26    8.43   1-0.46210-0.45086-0.11693 0.53884 0.87908 0.71159
   1   0 -15   -0.74    9.21   1-0.79152-0.81400 0.20695-0.40673-0.57502-0.41469
  -1   0  15   -1.75    5.55   1-0.65421-0.63696-0.11880 0.49599 0.74691 0.59013
  -1   0  15    4.76    7.12   1-0.48628-0.47232-0.09106 0.52280 0.86904 0.70963
   1   0 -14   -6.32    8.90   1-0.79473-0.81938 0.18727-0.38447-0.57733-0.42518
  -1   0  14   -4.87    5.44   1-0.62959-0.60982-0.08365 0.48917 0.77240 0.62355
  -1   0  14    2.05    6.66   1-0.51033-0.49364-0.06447 0.50749 0.85755 0.70623
   1   0 -13   -1.72    8.45   1-0.79755-0.82437 0.16808-0.36172-0.57936-0.43539
  -1   0  13    3.38    5.33   1-0.60309-0.58081-0.04790 0.48294 0.79622 0.65530
  -1   0  13   -2.01    6.33   1-0.53435-0.51494-0.03697 0.49308 0.84444 0.70121
   1   0 -12   -6.56    7.01   1-0.79997-0.82896 0.14949-0.33837-0.58110-0.44532
  -1   0  12   -1.24    5.83   1-0.57450-0.54971-0.01136 0.47750 0.81842 0.68542
  -1   0  12   -1.67    5.72   1-0.55848-0.53634-0.00830 0.47984 0.82947 0.69432
   1   0 -11   -3.29    6.77   1-0.80203-0.83319 0.13165-0.31427-0.58258-0.45498
  -1   0  11   -4.06    4.92   1-0.54351-0.51620 0.02622 0.47312 0.83899 0.71392
  -1   0  11   -2.68    5.20   1-0.58287-0.55800 0.02186 0.46811 0.81226 0.68520
   1   0 -10    2.08    6.37   1-0.80374-0.83706 0.11476-0.28922-0.58380-0.46439
  -1   0  10   -1.09    4.59   1-0.50967-0.47985 0.06521 0.47014 0.85788 0.74074
  -1   0  10    1.28    5.44   1-0.60772-0.58012 0.05400 0.45834 0.79231 0.67333
   1   0  -9   -1.80    6.34   1-0.80510-0.84060 0.09913-0.26291-0.58478-0.47356
  -1   0   9    2.29    4.72   1-0.47239-0.44005 0.10603 0.46898 0.87498 0.76577
  -1   0   9   -6.64    6.53   1-0.63327-0.60294 0.08877 0.45120 0.76881 0.65792
   1   0  -8   -3.18    6.02   1-0.80615-0.84382 0.08523-0.23486-0.58554-0.48249
  -1   0   8    1.20    5.69   1-0.43075-0.39590 0.14927 0.47024 0.89003 0.78874
  -1   0   8   -1.22    4.96   1-0.65987-0.62671 0.12718 0.44771 0.74053 0.63779
   1   0  -7   -3.30    6.05   1-0.80689-0.84673 0.07381-0.20434-0.58607-0.49121
   1   0  -7    0.16    4.19   1 0.39613 0.35553-0.19624-0.47534-0.89697-0.80476
  -1   0   7   -1.89    3.86   1-0.68782-0.65196 0.17058 0.44919 0.70554 0.61087
   1   0  -6   -0.99    5.37   1-0.80732-0.84933 0.06617-0.17004-0.58638-0.49971
   1   0  -6   -0.82    5.22   1 0.34179 0.29911-0.24696-0.48403-0.90674-0.82233
  -1   0   6   -2.72    5.20   1-0.71751-0.67893 0.22123 0.45793 0.66047 0.57388
   1   0  -5   -1.17    6.81   1-0.80740-0.85158 0.06471-0.12957-0.58644-0.50795
   1   0  -5   -1.96    5.66   1 0.27322 0.22850-0.30675-0.50148-0.91172-0.83444
  -1   0   5   -1.08    5.23   1-0.74899-0.70770 0.28272 0.47751 0.59922 0.52070
   1   0  -4   -3.35    7.24   1-0.80685-0.85320 0.07448-0.07785-0.58604-0.51573
   1   0  -4   -7.93    8.22   1 0.19235 0.14553-0.37180-0.52456-0.90816-0.83883
  -1   0   4   -3.54    7.11   1-0.78086-0.73685 0.36063 0.51355 0.51009 0.43966
   1   0  -3   10.25    8.56   1-0.80434-0.85286 0.10811-0.00228-0.58424-0.52212
   1   0  -3    9.10    6.71   1 0.08516 0.03639-0.44974-0.56040-0.88908-0.82742
  -1   0   3    9.45    6.35   1-0.80605-0.75922 0.46375 0.57473 0.36769 0.30536
   1   0  -2   -7.60    9.04   1-0.79146-0.84215 0.20729 0.13883-0.57498-0.52104
  -1   0   2   -1.23    7.56   1-0.80756-0.75686 0.06160 0.13007-0.58655-0.64049
   1   0  -2   -0.94    4.89   1-0.05690-0.10782-0.53938-0.60807-0.84013-0.78652
  -1   0   2    1.87    8.64   1-0.79441-0.74487 0.59445 0.66348 0.12459 0.07034
   1   0  -1    0.33    4.27   1-0.65590-0.70868 0.58457 0.55784-0.47755-0.43193
  -1   0   1    2.95    3.52   1-0.73003-0.67726 0.43041 0.45700-0.53083-0.57659
  -1   0   1    4.19    6.37   1-0.31067-0.25780-0.65990-0.63321-0.68410-0.72977
   1   0  -1   -3.61    7.28   1-0.25330-0.30624-0.63744-0.66412-0.72766-0.68202
   1   0  -1    0.30    4.91   1-0.61523-0.66738 0.71249 0.68540-0.33741-0.29122
  -1   0   1    4.15    5.98   1-0.65629-0.60413 0.70577 0.73286-0.26675-0.31294
  -1   0   0    5.85    3.61   1-0.50757-0.45239-0.77766-0.79280-0.37095-0.40840
  -1   0   0    3.84    4.46   1-0.54086-0.48570-0.71330-0.72835-0.44572-0.48331
   1   0   0    2.21    5.91   1-0.49430-0.54946-0.70829-0.69323-0.50397-0.46638
  -1   0   0    5.42    4.53   1 0.28098 0.33604-0.63932-0.65391 0.71576 0.67784
   1   0   0    4.22    6.44   1 0.33238 0.27731-0.65853-0.64393 0.67516 0.71305
   1   0   1   -1.48    6.28   1-0.69775-0.75516-0.50540-0.44830-0.50763-0.47826
  -1   0  -1   -5.40    6.44   1-0.74086-0.68355-0.40124-0.45844-0.53862-0.56796
  -1   0  -1   -2.65    4.56   1-0.74820-0.69068-0.66100-0.71794-0.05710-0.08670
   1   0   1   -2.32    6.41   1-0.70455-0.76208-0.68927-0.63233-0.16880-0.13920
   1   0   1    3.44    7.98   1 0.01776-0.03999-0.50563-0.44910 0.86256 0.89258
  -1   0  -2    0.18    7.47   1-0.77749-0.71799-0.27627-0.37540-0.56494-0.58614
   1   0   2   -5.38    8.83   1-0.79752-0.85749-0.58586-0.48706 0.14393 0.16576
  -1   0  -2    2.12    7.16   1-0.80866-0.74870-0.49218-0.59099 0.32220 0.30027
   1   0   2    4.66    5.64   1-0.16946-0.22994-0.37778-0.27934 0.91025 0.93225
  -1   0  -3    4.86   10.99   1-0.79128-0.72958-0.20833-0.34941-0.57485-0.58789
   1   0   3   18.11   11.26   1-0.80759-0.87004-0.47753-0.33675 0.34603 0.36002
   1   0   3   -1.12    7.05   1-0.27006-0.33324-0.29746-0.15707 0.91573 0.92966
  -1   0  -4   -3.19    9.13   1-0.79856-0.73466-0.16060-0.34361-0.58008-0.58497
   1   0   4   -2.46    4.13   1-0.79304-0.85798-0.39999-0.21723 0.45943 0.46548
   1   0   4   -4.11    6.54   1-0.32479-0.39072-0.24997-0.06767 0.91215 0.91801
  -1   0  -5   -2.38    6.72   1-0.80301-0.73692-0.12220-0.34715-0.58328-0.58002
   1   0   5    1.52    4.64   1-0.77759-0.84502-0.35138-0.12664 0.52141 0.51951
   1   0   5   -2.62    4.49   1-0.35501-0.42370-0.22249 0.00170 0.90799 0.90579
  -1   0  -6    3.77    5.56   1-0.80589-0.73760-0.08882-0.35571-0.58535-0.57394
   1   0   6    0.54    4.02   1-0.76709-0.83714-0.32405-0.05738 0.55366 0.54396
   1   0   6    2.62    5.25   1-0.37101-0.44247-0.20756 0.05855 0.90513 0.89486
  -1   0  -7    2.09    6.47   1-0.80771-0.73722-0.05844-0.36727-0.58666-0.56710
   1   0   7    0.85    4.31   1-0.76112-0.83367-0.30973-0.00108 0.56987 0.55225
   1   0   7   -0.76    5.12   1-0.37813-0.45234-0.20083 0.10719 0.90370 0.88538
  -1   0  -8   -2.24    7.86   1-0.80875-0.73635-0.02949-0.38044-0.58740-0.55950
   1   0   8    1.14    3.79   1-0.75901-0.83408-0.30485 0.04576 0.57529 0.54974
   1   0   8    0.38    5.50   1-0.37929-0.45626-0.19972 0.15020 0.90346 0.87707
  -1   0  -9   -3.90    6.60   1-0.80910-0.73453-0.00236-0.39525-0.58766-0.55157
   1   0   9    1.53    3.83   1-0.75978-0.83737-0.30664 0.08594 0.57331 0.53983
   1   0   9    4.28    5.55   1-0.37625-0.45597-0.20261 0.18923 0.90408 0.86964
  -1   0 -10    0.05    5.61   1-0.80887-0.73213 0.02386-0.41095-0.58749-0.54322
   1   0  10   -0.57    4.75   1-0.76262-0.84272-0.31327 0.12128 0.56590 0.52450
   1   0  10    2.70    5.30   1-0.37007-0.45255-0.20845 0.22530 0.90531 0.86280
  -1   0 -11    5.21    7.47   1-0.80811-0.72920 0.04946-0.42729-0.58694-0.53448
   1   0  11   -6.77    5.34   1-0.76689-0.84950-0.32355 0.15299 0.55424 0.50491
   1   0  11   -2.77    5.13   1-0.36146-0.44670-0.21651 0.25915 0.90689 0.85632
  -1   0 -12    1.78    8.94   1-0.80684-0.72576 0.07460-0.44410-0.58603-0.52539
   1   0  12    2.93    4.43   1-0.77208-0.85720-0.33662 0.18188 0.53904 0.48178
   1   0  12   -7.41    6.45   1-0.35088-0.43888-0.22630 0.29126 0.90865 0.85002
  -1   0 -13   -7.30    7.99   1-0.80508-0.72183 0.09939-0.46125-0.58477-0.51594
   1   0  13    4.80    4.79   1-0.77779-0.86543-0.35193 0.20855 0.52074 0.45555
   1   0  13   -6.64    7.60   1-0.33866-0.42942-0.23747 0.32200 0.91044 0.84374
  -1   0 -14   -4.23   10.10   1-0.80284-0.71742 0.12393-0.47865-0.58316-0.50615
   1   0  14   -3.44    4.33   1-0.78345-0.87330-0.36827 0.23424 0.50057 0.42716
   1   0  14    8.58    6.93   1-0.32502-0.41854-0.24976 0.35162 0.91212 0.83736
  -1   0 -15    2.56    7.48   1-0.80012-0.71253 0.14828-0.49624-0.58121-0.49601
   1   0  15    1.83    5.63   1-0.31013-0.40640-0.26297 0.38032 0.91359 0.83077
  -1   0 -16   -9.73    9.55   1-0.79693-0.70717 0.17250-0.51396-0.57891-0.48553
   1   0  16   -0.48    5.44   1-0.29409-0.39312-0.27696 0.40825 0.91476 0.82388
  -1   0 -17   -0.72    8.01   1-0.79325-0.70132 0.19662-0.53179-0.57627-0.47470
   1   0  17   -5.30    7.26   1-0.27699-0.37878-0.29160 0.43551 0.91555 0.81660
  -1   0 -18   -8.22    9.66   1-0.78908-0.69498 0.22067-0.54967-0.57327-0.46352
   1   0  18   -8.24    7.56   1-0.25889-0.36343-0.30682 0.46221 0.91588 0.80887
  -1   0 -19   -1.34   10.23   1-0.78441-0.68814 0.24469-0.56759-0.56992-0.45198
   1   0  19   -6.25    7.64   1-0.23981-0.34711-0.32253 0.48841 0.91567 0.80060
  -1   0 -20    2.32    8.19   1-0.77924-0.68079 0.26870-0.58552-0.56620-0.44008
   1   0  20   -9.20    8.55   1-0.21978-0.32984-0.33869 0.51416 0.91486 0.79173
  -1   0 -21  -16.24   13.31   1-0.77353-0.67292 0.29271-0.60345-0.56210-0.42779
   1   1 -21   13.47   14.10   1-0.78130-0.75180 0.25942-0.58327-0.56768-0.30752
  -1  -1  21    7.04    7.86   1-0.37503-0.41718-0.20377 0.63870 0.90433 0.64653
   1   1 -20   -1.78    9.85   1-0.78659-0.75927 0.23382-0.56694-0.57148-0.31951
  -1  -1  20   -3.68    8.73   1-0.40024-0.43962-0.17956 0.62100 0.89864 0.64890
   1   1 -19   -1.21   11.38   1-0.79133-0.76618 0.20806-0.55076-0.57489-0.33110
  -1  -1  19   -4.80    8.86   1-0.42555-0.46170-0.15452 0.60404 0.89164 0.64958
   1   1 -18   -0.10    6.89   1-0.79552-0.77254 0.18209-0.53479-0.57790-0.34230
  -1  -1  18    5.49   10.42   1-0.44979-0.48322-0.12978 0.58686 0.88365 0.64967
   1   1 -17    0.65   10.09   1-0.79918-0.77836 0.15585-0.51908-0.58053-0.35311
  -1  -1  17   -4.39    9.37   1-0.47365-0.50435-0.10468 0.57006 0.87446 0.64857
   1   1 -16   -5.16    6.89   1-0.80229-0.78364 0.12927-0.50372-0.58276-0.36353
  -1  -1  16    0.61    7.90   1-0.49719-0.52516-0.07912 0.55371 0.86402 0.64622
   1   1 -15   -7.67    9.11   1-0.80484-0.78837 0.10226-0.48879-0.58460-0.37355
  -1  -1  15   -4.34    4.69   1-0.63128-0.65304-0.08599 0.50616 0.77077 0.56332
  -1  -1  15   -8.51    7.58   1-0.52046-0.54571-0.05300 0.53793 0.85223 0.64252
   1   1 -14   -4.02    6.06   1-0.80683-0.79253 0.07470-0.47441-0.58603-0.38316
  -1  -1  14   -4.31    4.51   1-0.59903-0.61828-0.04259 0.50758 0.79958 0.60006
  -1  -1  14   -7.45    6.73   1-0.54355-0.56607-0.02617 0.52284 0.83896 0.63733
   1   1 -13    7.47    7.98   1-0.80822-0.79609 0.04643-0.46074-0.58703-0.39235
  -1  -1  13    0.71    5.34   1-0.56330-0.58003 0.00244 0.51065 0.82624 0.63465
  -1  -1  13    2.10    4.87   1-0.56653-0.58632 0.00151 0.50862 0.82403 0.63049
   1   1 -12   -0.34    7.69   1-0.80898-0.79902 0.01724-0.44799-0.58757-0.40107
  -1  -1  12   -4.73    5.65   1-0.52342-0.53764 0.04961 0.51584 0.85062 0.66696
  -1  -1  12   -5.13    6.47   1-0.58950-0.60656 0.03029 0.49550 0.80719 0.62173
   1   1 -11   -1.78    7.16   1-0.80903-0.80124-0.01314-0.43644-0.58761-0.40929
  -1  -1  11    2.73    5.10   1-0.47850-0.49020 0.09948 0.52374 0.87243 0.69669
  -1  -1  11   -4.65    5.81   1-0.61255-0.62688 0.06044 0.48374 0.78811 0.61073
   1   1 -10   -0.74    5.31   1-0.80827-0.80265-0.04514-0.42650-0.58706-0.41693
  -1  -1  10   -0.92    4.33   1-0.42724-0.43644 0.15281 0.53509 0.89112 0.72331
  -1  -1  10   -1.80    5.93   1-0.63576-0.64727 0.09226 0.47371 0.76634 0.59718
   1   1  -9    1.19    5.04   1-0.80657-0.80304-0.07892-0.41851-0.58584-0.42421
   1   1  -9    1.26    4.32   1 0.38237 0.38458-0.20938-0.55050-0.89997-0.74096
  -1  -1   9   -2.76    5.70   1-0.65937-0.66817 0.12643 0.46596 0.74111 0.58001
   1   1  -8    5.88    7.15   1-0.80360-0.80228-0.11616-0.41381-0.58371-0.43023
   1   1  -8    1.28    4.57   1 0.30952 0.30974-0.27566-0.57424-0.91005-0.75782
  -1  -1   8    4.05    5.74   1-0.68346-0.68956 0.16357 0.46118 0.71141 0.55839
   1   1  -7    1.45    5.39   1-0.79891-0.79978-0.15794-0.41366-0.58033-0.43501
   1   1  -7    0.56    3.53   1 0.22664 0.22476-0.34491-0.60151-0.91086-0.76659
  -1  -1   7    2.49    4.22   1-0.70818-0.71156 0.20470 0.46040 0.67570 0.53075
   1   1  -6   -4.88    5.74   1-0.79156-0.79462-0.20673-0.42050-0.57505-0.43788
   1   1  -6    0.69    4.38   1 0.12167 0.11798-0.42422-0.63849-0.89734-0.76052
  -1  -1   6   -0.23    4.60   1-0.73354-0.73422 0.25128 0.46506 0.63148 0.49460
   1   1  -5   -1.31    6.78   1-0.77961-0.78487-0.26703-0.43887-0.56647-0.43744
   1   1  -5   -0.34    4.91   1-0.00557-0.01140-0.50877-0.68107-0.86088-0.73212
  -1  -1   5    3.07    5.49   1-0.75924-0.75716 0.30538 0.47735 0.57470 0.44590
   1   1  -4    4.61    6.48   1-0.75835-0.76581-0.34796-0.47786-0.55119-0.43031
   1   1  -4   -3.79    8.50   1-0.16589-0.17346-0.59766-0.72774-0.78439-0.66355
  -1  -1   4    0.69    6.99   1-0.78408-0.77930 0.37019 0.50022 0.49816 0.37743
   1   1  -3   13.84    7.51   1-0.71453-0.72424-0.46835-0.55651-0.51969-0.40714
   1   1  -3    8.33    6.56   1-0.35362-0.36322-0.67465-0.76270-0.64791-0.53512
  -1  -1   3    6.48    6.43   1-0.80396-0.79643 0.44954 0.53771 0.38929 0.27668
   1   1  -2   -3.40    8.82   1-0.59213-0.60407-0.68043-0.72663-0.43172-0.32725
  -1  -1   2    3.49    7.32   1-0.47615-0.46421-0.80741-0.76120-0.34837-0.45284
   1   1  -2    1.58    6.29   1-0.54558-0.55723-0.71359-0.75982-0.43944-0.33489
  -1  -1   2    4.88    5.07   1-0.80667-0.79650 0.54610 0.59232 0.22595 0.12138
  -1  -1   1   -3.57    6.91   1 0.16451 0.17912 0.97998 0.98370 0.11207 0.01540
   1   1  -1   -3.32    6.38   1-0.00860-0.02321 0.99988 0.99616-0.01234 0.08433
   1   1  -1   -0.16    9.81   1-0.69934-0.71317-0.69164-0.69594-0.18041-0.08390
  -1  -1   1   -0.65    4.34   1-0.75949-0.74668 0.65014 0.65452-0.02207-0.11859
  -1  -1   0   -0.35    6.43   1-0.50878-0.49252 0.77645 0.73864-0.37182-0.46023
   1   1   0   -1.88    6.18   1-0.61166-0.62791 0.65358 0.69138-0.44576-0.35735
   1   1   0   -3.87    4.37   1-0.78300-0.79910-0.61843-0.58082 0.06664 0.15513
  -1  -1   0   -4.65    7.48   1-0.60500-0.58967 0.71337 0.67584-0.35363-0.44217
  -1  -1  -1    6.08   12.75   1-0.72418-0.70586 0.44520 0.36528-0.52663-0.60689
   1   1   1    0.40    5.39   1-0.80833-0.82685-0.53021-0.45072 0.25586 0.33638
   1   1   1   17.36   10.52   1 0.35311 0.33409-0.66555-0.58607 0.65753 0.73817
  -1  -1  -2   12.28    7.72   1-0.77512-0.75469 0.28626 0.16432-0.56324-0.63515
   1   1   2   10.97    7.54   1-0.80448-0.82542-0.45277-0.33132 0.38445 0.45705
   1   1   2    8.86    6.51   1 0.10737 0.08572-0.55733-0.43588 0.82331 0.89591
  -1  -1  -3   -7.98   10.29   1-0.79094-0.76834 0.21031 0.04643-0.57461-0.63834
   1   1   3    6.96    5.84   1-0.79149-0.81492-0.39439-0.23096 0.46690 0.53155
   1   1   3   -2.64    6.46   1-0.06005-0.08435-0.45577-0.29244 0.88806 0.95255
  -1  -1  -4    0.28    6.17   1-0.79696-0.77220 0.17225-0.03356-0.57894-0.63449
   1   1   4    5.04    5.27   1-0.77839-0.80432-0.35361-0.14821 0.51870 0.57541
   1   1   4   -1.39    4.92   1-0.16244-0.18939-0.38307-0.17782 0.90932 0.96566
  -1  -1  -5    1.41    5.53   1-0.79942-0.77248 0.15397-0.09377-0.58070-0.62806
   1   1   5    3.10    4.11   1-0.76845-0.79697-0.32742-0.08008 0.54978 0.59868
   1   1   5   -1.95    4.72   1-0.22343-0.25315-0.33577-0.08861 0.91505 0.96335
  -1  -1  -6    3.10    7.02   1-0.80026-0.77115 0.14717-0.14251-0.58130-0.62048
   1   1   6   -2.86    4.70   1-0.76181-0.79284-0.31136-0.02205 0.56805 0.60902
   1   1   6   -0.36    4.18   1-0.26064-0.29295-0.30536-0.01627 0.91587 0.95598
  -1  -1  -7    2.74    6.46   1-0.80021-0.76893 0.14760-0.18403-0.58127-0.61226
   1   1   7    0.48    4.25   1-0.75833-0.79187-0.30331 0.02796 0.57699 0.61003
   1   1   7    2.26    5.21   1-0.28191-0.31698-0.28742 0.04357 0.91537 0.94743
  -1  -1  -8   -2.25    6.32   1-0.79956-0.76611 0.15286-0.22071-0.58080-0.60361
   1   1   8    1.01    5.54   1-0.75747-0.79352-0.30135 0.07190 0.57915 0.60426
   1   1   8   -1.28    4.74   1-0.29319-0.33102-0.27774 0.09516 0.91482 0.93881
  -1  -1  -9    1.27    7.07   1-0.79844-0.76282 0.16151-0.25399-0.58000-0.59462
   1   1   9    1.76    4.10   1-0.75867-0.79724-0.30408 0.11115 0.57615 0.59333
   1   1   9   -4.70    4.72   1-0.29758-0.33817-0.27393 0.14087 0.91454 0.93047
  -1  -1 -10    4.83    7.34   1-0.79690-0.75912 0.17265-0.28479-0.57889-0.58534
   1   1  10    0.51    4.83   1-0.76144-0.80252-0.31048 0.14672 0.56903 0.57829
   1   1  10   -0.60    4.66   1-0.29701-0.34036-0.27443 0.18229 0.91458 0.92245
  -1  -1 -11    3.25    7.41   1-0.79498-0.75502 0.18567-0.31371-0.57751-0.57577
   1   1  11   -0.37    5.72   1-0.76536-0.80896-0.31983 0.17935 0.55849 0.55982
   1   1  11   -0.46    5.36   1-0.29271-0.33881-0.27815 0.22048 0.91484 0.91465
  -1  -1 -12   -0.30    6.44   1-0.79267-0.75054 0.20015-0.34118-0.57585-0.56592
   1   1  12    8.11    5.91   1-0.77010-0.81621-0.33155 0.20959 0.54498 0.53838
   1   1  12   -5.33    6.49   1-0.28548-0.33434-0.28437 0.25617 0.91522 0.90696
  -1  -1 -13    0.76    6.98   1-0.78997-0.74567 0.21578-0.36749-0.57391-0.55580
   1   1  13   -0.35    5.17   1-0.77534-0.82397-0.34525 0.23787 0.52880 0.51427
   1   1  13    1.21    6.82   1-0.27589-0.32751-0.29254 0.28991 0.91558 0.89926
  -1  -1 -14   -4.98    7.08   1-0.78687-0.74040 0.23236-0.39285-0.57169-0.54539
   1   1  14    1.92    5.49   1-0.78062-0.83147-0.35995 0.26521 0.51093 0.48818
   1   1  14   -3.95    6.43   1-0.26432-0.31870-0.30228 0.32208 0.91583 0.89145
  -1  -1 -15   -0.95    7.90   1-0.78337-0.73473 0.24971-0.41744-0.56917-0.53469
   1   1  15   -2.29    5.77   1-0.78618-0.83952-0.37672 0.29042 0.48988 0.45919
   1   1  15   -4.86    7.31   1-0.25106-0.30819-0.31331 0.35296 0.91586 0.88341
  -1  -1 -16    4.41    7.93   1-0.77946-0.72865 0.26772-0.44137-0.56635-0.52369
   1   1  16   -7.06    6.20   1-0.79158-0.84740-0.39470 0.31441 0.46648 0.42784
   1   1  16    2.60    7.65   1-0.23629-0.29618-0.32539 0.38278 0.91557 0.87506
  -1  -1 -17   -6.26    9.22   1-0.77511-0.72213 0.28629-0.46474-0.56323-0.51238
   1   1  17   -3.58    8.48   1-0.22016-0.28281-0.33838 0.41170 0.91488 0.86632
  -1  -1 -18   -2.82    9.89   1-0.77032-0.71516 0.30535-0.48762-0.55978-0.50075
   1   1  18   -4.41    5.73   1-0.20216-0.26796-0.35262 0.43939 0.91366 0.85739
  -1  -1 -19  -15.12   11.66   1-0.76506-0.70774 0.32484-0.51007-0.55601-0.48879
   1   1  19    4.36    8.01   1-0.18358-0.25215-0.36702 0.46689 0.91191 0.84759
  -1  -1 -20   -1.26   12.10   1-0.75933-0.69984 0.34471-0.53214-0.55189-0.47649
   1   2 -22   -4.77   10.60   1-0.78996-0.71935 0.21581-0.64620-0.57391-0.25485
  -1  -2  22  -18.22   10.45   1-0.38066-0.46470-0.19842 0.66299 0.90317 0.58693
   1   2 -21    3.80   11.28   1-0.79484-0.72639 0.18659-0.63348-0.57741-0.26653
  -1  -2  21   -2.00   10.63   1-0.40542-0.48670-0.17450 0.64500 0.89731 0.58914
   1   2 -20   -0.95   11.93   1-0.79904-0.73277 0.15692-0.62121-0.58043-0.27774
  -1  -2  20    8.02    8.94   1-0.43011-0.50820-0.14992 0.62760 0.89023 0.58978
   1   2 -19   -1.97    7.58   1-0.80256-0.73845 0.12670-0.60948-0.58296-0.28845
  -1  -2  19   -9.88    7.79   1-0.45379-0.52916-0.12562 0.60998 0.88220 0.58983
   1   2 -18   -1.58    7.44   1-0.80536-0.74343 0.09582-0.59842-0.58497-0.29865
  -1  -2  18    3.49    8.44   1-0.47702-0.54966-0.10107 0.59263 0.87305 0.58877
   1   2 -17   -1.58   10.11   1-0.80743-0.74766 0.06415-0.58815-0.58646-0.30832
  -1  -2  17   -6.44    7.92   1-0.49984-0.56975-0.07618 0.57561 0.86275 0.58655
   1   2 -16   -9.26    9.09   1-0.80870-0.75110 0.03151-0.57886-0.58737-0.31741
  -1  -2  16   -4.55    8.16   1-0.52230-0.58948-0.05089 0.55899 0.85123 0.58312
   1   2 -15   -2.95    9.53   1-0.80910-0.75368-0.00232-0.57075-0.58766-0.32589
  -1  -2  15    5.24    6.77   1-0.54444-0.60890-0.02511 0.54286 0.83841 0.57839
   1   2 -14    0.14    8.56   1-0.80852-0.75527-0.03762-0.56411-0.58725-0.33366
  -1  -2  14    0.09    4.58   1-0.56219-0.62045 0.00379 0.53134 0.82699 0.57681
  -1  -2  14   -3.55    5.39   1-0.56633-0.62805 0.00126 0.52734 0.82417 0.57223
   1   2 -13   -0.29    7.67   1-0.80685-0.75566-0.07441-0.55915-0.58604-0.34103
  -1  -2  13   -6.07    4.52   1-0.51250-0.56825 0.06203 0.54760 0.85643 0.61418
  -1  -2  13   -0.22    5.15   1-0.58801-0.64701 0.02839 0.51256 0.80835 0.56449
   1   2 -12    4.36    5.49   1-0.80383-0.75484-0.11378-0.55659-0.58387-0.34701
  -1  -2  12   -3.14    4.82   1-0.45509-0.50833 0.12427 0.56787 0.88172 0.64739
  -1  -2  12   -4.47    6.78   1-0.60955-0.66581 0.05643 0.49869 0.79073 0.55496
   1   2 -11   -6.46    6.93   1-0.79915-0.75235-0.15607-0.55694-0.58051-0.35180
  -1  -2  11   -4.98    5.61   1-0.63100-0.68454 0.08561 0.48596 0.77104 0.54335
   1   2 -10    0.43    6.55   1-0.79233-0.74774-0.20215-0.56108-0.57561-0.35506
   1   2 -10   -3.51    3.62   1 0.32171 0.36478-0.26494-0.62539-0.90901-0.68979
  -1  -2  10   -2.83    6.78   1-0.65234-0.70310 0.11605 0.47457 0.74898 0.52954
   1   2  -9   -0.30    6.67   1-0.78263-0.74023-0.25322-0.57021-0.56864-0.35624
   1   2  -9   -1.31    3.96   1 0.22917 0.27014-0.34288-0.66135-0.91099-0.69973
  -1  -2   9    1.13    5.31   1-0.67384-0.72190 0.14843 0.46504 0.72381 0.51243
   1   2  -8    0.86    6.29   1-0.76883-0.72863-0.31099-0.58604-0.55872-0.35447
   1   2  -8    1.21    3.29   1 0.11401 0.15327-0.42966-0.70558-0.89576-0.69184
  -1  -2   8   -0.39    5.32   1-0.69546-0.74081 0.18310 0.45780 0.69483 0.49153
   1   2  -7    0.31    5.05   1-0.74888-0.71087-0.37792-0.61103-0.54438-0.34828
   1   2  -7   -0.43    4.06   1-0.01973 0.01738-0.51741-0.75137-0.85550-0.65964
  -1  -2   7   -1.72    4.84   1-0.71724-0.75988 0.22076 0.45354 0.66092 0.46569
   1   2  -6    2.21    4.34   1-0.71962-0.68385-0.45633-0.64780-0.52335-0.33569
   1   2  -6   -0.98    4.39   1-0.17899-0.14339-0.60402-0.79556-0.77660-0.58864
  -1  -2   6   -0.71    4.79   1-0.73913-0.77905 0.26232 0.45319 0.62037 0.43322
   1   2  -5    3.02    5.32   1-0.67342-0.63988-0.55340-0.70291-0.49014-0.31057
   1   2  -5    0.66    4.60   1-0.35228-0.31861-0.67422-0.82362-0.64908-0.46917
  -1  -2   5    0.15    4.76   1-0.76085-0.79800 0.30911 0.45819 0.57056 0.39146
   1   2  -4   -0.06    5.28   1-0.59744-0.56613-0.67331-0.78087-0.43554-0.26405
   1   2  -4   -1.33    5.18   1-0.52070-0.48883-0.71158-0.81909-0.47171-0.30020
  -1  -2   4   -2.02    5.14   1-0.78163-0.81608 0.36288 0.47002 0.50730 0.33627
   1   2  -3    2.15    6.01   1-0.46696-0.43788-0.81556-0.88116-0.34176-0.17836
   1   2  -3   -6.24    6.91   1-0.65967-0.62999-0.70496-0.77050-0.26048-0.09705
  -1  -2   3   -2.99    4.59   1-0.79941-0.83116 0.42586 0.49107 0.42376 0.26080
  -1  -2   2   -0.38   15.06   1 0.25765 0.23187 0.94950 0.97247 0.17901 0.02287
   1   2  -2    0.20    8.16   1-0.75134-0.72356-0.65818-0.68181-0.04769 0.10755
  -1  -2   2    5.97    5.91   1-0.80896-0.83810 0.49966 0.52307 0.30968 0.15482
  -1  -2   1    1.03    8.29   1-0.04438-0.06868 0.99828 0.98018-0.03805-0.18578
   1   2  -1    7.01    8.01   1-0.79589-0.77049-0.59053-0.57231 0.13350 0.28069
  -1  -2   1    8.43    5.82   1-0.79810-0.82462 0.58411 0.56567 0.14778 0.00097
  -1  -2   0    7.82    9.96   1-0.34285-0.36516 0.90479 0.84445-0.25257-0.39186
   1   2   0    8.50    8.13   1-0.80888-0.78596-0.52039-0.46021 0.27366 0.41287
  -1  -2   0    4.89    5.83   1-0.74134-0.76530 0.66671 0.60644-0.07685-0.21569
  -1  -2  -1   -6.57   10.31   1-0.53729-0.55756 0.74659 0.64425-0.39231-0.52350
   1   2   1    2.33    7.78   1-0.80532-0.78476-0.45836-0.35625 0.37597 0.50718
  -1  -2  -1   -3.01    4.52   1-0.60745-0.62894 0.71318 0.61104-0.34979-0.48068
  -1  -2  -2   -6.39    9.00   1-0.64315-0.66149 0.60577 0.46130-0.46839-0.59128
   1   2   2   -5.31    6.40   1-0.79539-0.77732-0.40889-0.26479 0.44739 0.57066
  -1  -2  -3    2.41    6.10   1-0.69901-0.71514 0.50276 0.31632-0.50853-0.62330
   1   2   3   -3.85    5.00   1-0.78450-0.76892-0.37148-0.18541 0.49653 0.61185
   1   2   3    0.36    3.86   1 0.22361 0.23789-0.61501-0.42869 0.75613 0.87156
  -1  -2  -4    0.40    6.62   1-0.72955-0.74347 0.43166 0.20324-0.53048-0.63713
   1   2   4   -0.66    5.66   1-0.77523-0.76221-0.34494-0.11694 0.52918 0.63666
   1   2   4   -0.56    3.83   1 0.07221 0.08392-0.53777-0.30948 0.83998 0.94719
  -1  -2  -5    0.16    5.15   1-0.74698-0.75869 0.38359 0.11320-0.54301-0.64153
   1   2   5   -0.92    4.14   1-0.76817-0.75767-0.32672-0.05674 0.55059 0.65015
   1   2   5    0.04    3.81   1-0.03160-0.02246-0.47453-0.20438 0.87967 0.97863
  -1  -2  -6    0.96    6.25   1-0.75727-0.76711 0.35155 0.03923-0.55040-0.64030
   1   2   6    1.67    4.57   1-0.76356-0.75557-0.31549-0.00354 0.56341 0.65504
   1   2   6   -1.33    4.10   1-0.10032-0.09372-0.42815-0.11611 0.89811 0.98880
  -1  -2  -7   -3.24    7.03   1-0.76329-0.77096 0.33112-0.02313-0.55473-0.63645
   1   2   7    0.99    5.72   1-0.76118-0.75571-0.30987 0.04404 0.56971 0.65342
   1   2   7   -4.86    4.99   1-0.14403-0.14021-0.39675-0.04280 0.90655 0.98919
  -1  -2  -8   -8.37    6.72   1-0.76667-0.77217 0.31901-0.07718-0.55716-0.63069
   1   2   8    0.02    5.03   1-0.76072-0.75776-0.30880 0.08709 0.57091 0.64668
   1   2   8   -0.93    4.09   1-0.17170-0.17065-0.37609 0.01977 0.91053 0.98513
  -1  -2  -9    0.12    7.66   1-0.76828-0.77161 0.31307-0.12507-0.55832-0.62367
   1   2   9   -1.29    5.05   1-0.76184-0.76140-0.31143 0.12644 0.56797 0.63582
   1   2   9    2.10    4.67   1-0.18829-0.19002-0.36340 0.07437 0.91240 0.97895
  -1  -2 -10    5.16    8.42   1-0.76861-0.76978 0.31181-0.16827-0.55856-0.61572
   1   2  10   -0.53    5.83   1-0.76423-0.76630-0.31709 0.16275 0.56159 0.62152
   1   2  10    4.94    4.42   1-0.19697-0.20147-0.35667 0.12301 0.91322 0.97173
  -1  -2 -11   -2.28    6.14   1-0.76798-0.76697 0.31419-0.20783-0.55810-0.60708
   1   2  11    1.19    5.35   1-0.76760-0.77218-0.32529 0.19653 0.55224 0.60424
   1   2  11    0.30    4.66   1-0.19980-0.20709-0.35446 0.16714 0.91347 0.96393
  -1  -2 -12    0.57    7.80   1-0.76655-0.76337 0.31944-0.24452-0.55708-0.59787
   1   2  12    1.98    5.06   1-0.77168-0.77878-0.33560 0.22819 0.54024 0.58431
   1   2  12    0.19    5.12   1-0.19817-0.20823-0.35573 0.20777 0.91333 0.95575
  -1  -2 -13   -1.34    9.97   1-0.76446-0.75911 0.32700-0.27890-0.55557-0.58818
   1   2  13    2.51    6.63   1-0.77626-0.78587-0.34772 0.25804 0.52583 0.56197
   1   2  13    0.64    6.29   1-0.19301-0.20584-0.35975 0.24567 0.91286 0.94724
  -1  -2 -14    0.08    8.98   1-0.76176-0.75424 0.33645-0.31138-0.55363-0.57806
   1   2  14   -3.39    7.06   1-0.78093-0.79276-0.36084 0.28696 0.50983 0.53775
   1   2  14   -6.00    5.10   1-0.18497-0.20058-0.36595 0.28138 0.91206 0.93839
  -1  -2 -15   -1.96    7.57   1-0.75850-0.74881 0.34747-0.34231-0.55129-0.56753
   1   2  15    0.38    7.21   1-0.78591-0.80023-0.37586 0.31392 0.49098 0.51095
   1   2  15   -3.38    4.71   1-0.17453-0.19292-0.37394 0.31531 0.91088 0.92917
  -1  -2 -16  -10.11   10.91   1-0.75471-0.74285 0.35981-0.37191-0.54857-0.55663
   1   2  16   -3.69    7.69   1-0.79082-0.80763-0.39206 0.33969 0.46997 0.48199
   1   2  16   -7.01    6.13   1-0.16202-0.18318-0.38339 0.34777 0.90926 0.91951
  -1  -2 -17   10.08   11.38   1-0.75032-0.73549 0.37354-0.40055-0.54541-0.54644
   1   2  17    0.40    7.17   1-0.14767-0.17161-0.39406 0.37900 0.90713 0.90934
  -1  -2 -18   -5.73   11.50   1-0.74549-0.72846 0.38797-0.42810-0.54194-0.53484
   1   2  18    1.84    6.12   1-0.13167-0.15838-0.40578 0.40920 0.90443 0.89859
  -1  -2 -19    5.15   11.48   1-0.74016-0.72091 0.40322-0.45482-0.53811-0.52288
  -1  -2 -20    0.64   11.72   1-0.73430-0.71284 0.41921-0.48081-0.53390-0.51055
   1   3 -21   -5.41    8.77   1-0.80372-0.69632 0.11498-0.68246-0.58379-0.22219
  -1  -3  21   -4.19   10.48   1-0.42863-0.54865-0.15141 0.64506 0.89069 0.53184
   1   3 -20    0.35    9.12   1-0.80640-0.70118 0.08143-0.67407-0.58572-0.23231
  -1  -3  20   -3.37   10.86   1-0.45178-0.56908-0.12772 0.62685 0.88293 0.53217
   1   3 -19   -4.05   10.05   1-0.80820-0.70515 0.04700-0.66655-0.58701-0.24179
  -1  -3  19    4.25    9.04   1-0.47441-0.58898-0.10387 0.60879 0.87415 0.53147
   1   3 -18   -1.12   10.50   1-0.80905-0.70816 0.01154-0.66008-0.58762-0.25058
  -1  -3  18   13.80    9.51   1-0.49656-0.60841-0.07980 0.59095 0.86431 0.52972
   1   3 -17    5.71    8.51   1-0.80884-0.71013-0.02516-0.65484-0.58747-0.25862
  -1  -3  17    0.83    9.28   1-0.51828-0.62739-0.05548 0.57336 0.85340 0.52689
   1   3 -16    6.49    7.62   1-0.80748-0.71083-0.06304-0.65100-0.58650-0.26626
  -1  -3  16   10.26    8.65   1-0.53959-0.64598-0.03084 0.55609 0.84135 0.52293
   1   3 -15    6.60   10.65   1-0.80478-0.71033-0.10296-0.64898-0.58456-0.27247
  -1  -3  15    1.80    9.79   1-0.56053-0.66419-0.00581 0.53921 0.82810 0.51777
   1   3 -14    2.69    8.46   1-0.80052-0.70826-0.14501-0.64909-0.58149-0.27756
  -1  -3  14   17.65    7.73   1-0.58114-0.68207 0.01968 0.52281 0.81356 0.51130
   1   3 -13    7.41    9.71   1-0.79436-0.70430-0.18965-0.65179-0.57707-0.28129
  -1  -3  13   22.12    7.48   1-0.60145-0.69966 0.04576 0.50698 0.79759 0.50342
   1   3 -12   19.31    8.00   1-0.78588-0.69801-0.23744-0.65763-0.57097-0.28334
   1   3 -12   18.88    4.67   1 0.37788 0.46360-0.21363-0.63677-0.90087-0.61610
  -1  -3  12   21.25    6.65   1-0.62151-0.71699 0.07254 0.49186 0.78003 0.49395
   1   3 -11   23.05    7.32   1-0.77442-0.68875-0.28910-0.66736-0.56274-0.28326
   1   3 -11   27.80    4.59   1 0.27512 0.35894-0.30515-0.68548-0.91169-0.63345
  -1  -3  11   27.77    5.20   1-0.64121-0.73394 0.09998 0.47751 0.76082 0.48302
   1   3 -10   31.64    6.37   1-0.75908-0.67561-0.34553-0.68185-0.55171-0.28038
   1   3 -10   29.77    4.37   1 0.15961 0.24133-0.39658-0.73493-0.90401-0.63373
  -1  -3  10   25.99    6.96   1-0.66088-0.75090 0.12869 0.46430 0.73937 0.46964
   1   3  -9   38.52    6.57   1-0.73849-0.65721-0.40785-0.70223-0.53691-0.27374
   1   3  -9   42.04    4.67   1 0.01992 0.09999-0.49281-0.78842-0.86990-0.60695
  -1  -3   9   44.12    6.33   1-0.68041-0.76772 0.15872 0.45241 0.71543 0.45377
   1   3  -8   50.34    6.30   1-0.71110-0.63208-0.47624-0.72905-0.51722-0.26255
   1   3  -8   52.28    4.85   1-0.13630-0.05755-0.58276-0.83576-0.80112-0.54606
  -1  -3   8   48.28    6.60   1-0.69984-0.78444 0.19042 0.44219 0.68845 0.43487
   1   3  -7   65.31    6.57   1-0.67295-0.59617-0.55426-0.76512-0.48981-0.24322
   1   3  -7   67.06    5.05   1-0.30128-0.22433-0.65644-0.86719-0.69160-0.44457
  -1  -3   7   65.44    6.75   1-0.71916-0.80105 0.22423 0.43409 0.65766 0.41216
   1   3  -6   88.94    6.48   1-0.61973-0.54517-0.64188-0.81079-0.45156-0.21305
   1   3  -6   90.40    5.38   1-0.46048-0.38509-0.70252-0.87132-0.54258-0.30411
  -1  -3   6   99.02    6.50   1-0.73834-0.81752 0.26074 0.42869 0.62198 0.38455
   1   3  -5  110.97    7.11   1-0.54453-0.47220-0.73855-0.86550-0.39751-0.16709
   1   3  -5  105.37    5.69   1-0.59801-0.52474-0.71382-0.84062-0.36446-0.13409
  -1  -3   5  115.07    5.84   1-0.75724-0.83362 0.30083 0.42702 0.57972 0.35032
   1   3  -4  121.56    6.54   1-0.43832-0.36822-0.83947-0.92446-0.32118-0.09884
   1   3  -4  128.78    6.78   1-0.70027-0.62915-0.69123-0.77604-0.17834 0.04392
  -1  -3   4  136.65    8.01   1-0.77541-0.84909 0.34544 0.42969 0.52858 0.30725
   1   3  -3  140.86    7.42   1-0.76473-0.69554-0.64433-0.68725-0.00446 0.20953
  -1  -3   3  141.86    7.24   1-0.79194-0.86291 0.39599 0.43830 0.46478 0.25152
  -1  -3   2  159.91    9.27   1 0.11799 0.05370 0.98989 0.99024 0.07863-0.12856
   1   3  -2  147.24    8.74   1-0.79721-0.73037-0.58677-0.58786 0.14192 0.34780
  -1  -3   2  147.55    7.23   1-0.80455-0.87299 0.45325 0.45385 0.38372 0.17858
  -1  -3   1  143.58    8.98   1-0.08055-0.14341 0.99469 0.95411-0.06405-0.26286
   1   3  -1  140.97    8.98   1-0.80843-0.74407-0.52876-0.48789 0.25851 0.45641
  -1  -3   1  148.24    7.51   1-0.80891-0.87471 0.51970 0.47836 0.27489 0.07779
  -1  -3   0  149.75    9.61   1-0.27055-0.33154 0.94156 0.85868-0.20061-0.39081
   1   3   0  160.36    9.61   1-0.80745-0.74538-0.47600-0.39322 0.34848 0.53830
  -1  -3   0  153.87    7.34   1-0.79513-0.85839 0.59259 0.50944 0.12884-0.06024
  -1  -3  -1  147.77    9.25   1-0.41893-0.47774 0.85445 0.72957-0.30724-0.48936
   1   3   1  147.71    8.07   1-0.80070-0.74112-0.43195-0.30719 0.41508 0.59696
  -1  -3  -1  150.66    7.02   1-0.74621-0.80696 0.66272 0.53780-0.06292-0.24408
  -1  -3  -2  121.48    7.92   1-0.52385-0.58064 0.76102 0.59415-0.38265-0.55663
   1   3   2  133.85    8.07   1-0.79211-0.73503-0.39662-0.22989 0.46392 0.63786
  -1  -3  -2  127.23    5.63   1-0.64438-0.70269 0.70829 0.54153-0.28824-0.46147
  -1  -3  -3  114.01    6.48   1-0.59459-0.64917 0.67714 0.46827-0.43349-0.59940
   1   3   3  113.90    6.25   1-0.78383-0.72924-0.36943-0.16071 0.49912 0.66511
  -1  -3  -3   96.40    5.27   1-0.49435-0.55012 0.70829 0.49958-0.50391-0.66916
  -1  -3  -4  104.95    7.48   1-0.64154-0.69434 0.60836 0.35738-0.46723-0.62463
   1   3   4   93.29    6.28   1-0.77697-0.72494-0.34966-0.09902 0.52349 0.68165
   1   3   4   95.69    5.27   1 0.35268 0.40302-0.66541-0.41423 0.65790 0.81607
  -1  -3  -5   69.06    6.85   1-0.67279-0.72338 0.55456 0.26160-0.48969-0.63897
   1   3   5   65.43    6.22   1-0.77174-0.72222-0.33574-0.04313 0.54008 0.69030
   1   3   5   61.78    5.00   1 0.21971 0.26728-0.61326-0.32010 0.75870 0.90889
  -1  -3  -6   48.77    6.51   1-0.69379-0.74217 0.51363 0.17870-0.50479-0.64594
   1   3   6   44.12    6.18   1-0.76827-0.72128-0.32697 0.00761 0.55030 0.69260
   1   3   6   45.85    4.74   1 0.11726 0.16233-0.56266-0.22751 0.81832 0.96014
  -1  -3  -7   49.59    7.15   1-0.70799-0.75416 0.48323 0.10632-0.51499-0.64802
   1   3   7   44.75    6.23   1-0.76647-0.72199-0.32252 0.05403 0.55541 0.68978
   1   3   7   42.36    4.20   1 0.04355 0.08614-0.52113-0.14418 0.85235 0.98579
  -1  -3  -8   34.74    5.93   1-0.71755-0.76151 0.46126 0.04238-0.52186-0.64676
   1   3   8   32.46    6.71   1-0.76614-0.72417-0.32171 0.09681 0.55634 0.68278
   1   3   8   30.14    4.87   1-0.00680 0.03300-0.49039-0.07151 0.87147 0.99689
  -1  -3  -9   29.35    6.33   1-0.72384-0.76558 0.44605-0.01480-0.52638-0.64316
   1   3   9   27.14    4.80   1-0.76707-0.72761-0.32398 0.13652 0.55374 0.67226
   1   3   9   31.75    4.88   1-0.04101-0.00398-0.46840-0.00760 0.88256 0.99996
  -1  -3 -10   29.22    8.09   1-0.72775-0.76728 0.43627-0.06656-0.52919-0.63784
   1   3  10   20.23    7.05   1-0.76903-0.73209-0.32886 0.17362 0.54812 0.65870
   1   3  10   24.30    5.32   1-0.06339-0.02915-0.45353 0.04918 0.88898 0.99836
  -1  -3 -11   12.77    6.79   1-0.72985-0.76717 0.43087-0.11393-0.53070-0.63123
   1   3  11   12.76    6.32   1-0.77182-0.73740-0.33597 0.20848 0.53981 0.64247
   1   3  11   18.36    5.00   1-0.07829-0.04648-0.44342 0.10115 0.89288 0.99378
  -1  -3 -12    6.62    7.36   1-0.73055-0.76566 0.42908-0.15770-0.53120-0.62360
   1   3  12    7.64    4.91   1-0.77525-0.74334-0.34501 0.24142 0.52909 0.62382
   1   3  12    9.71    4.88   1-0.08512-0.05609-0.43872 0.14776 0.89457 0.98743
  -1  -3 -13    8.83    7.47   1-0.73010-0.76300 0.43024-0.19851-0.53088-0.61515
   1   3  13    2.80    4.97   1-0.77914-0.74974-0.35573 0.27268 0.51612 0.60292
   1   3  13    4.54    5.63   1-0.08671-0.06045-0.43763 0.19076 0.89496 0.97977
  -1  -3 -14    2.60    9.61   1-0.72868-0.75937 0.43389-0.23684-0.52986-0.60601
   1   3  14    7.78    5.91   1-0.78316-0.75598-0.36742 0.30302 0.50164 0.58022
   1   3  14    4.41    6.04   1-0.08409-0.06061-0.43943 0.23087 0.89432 0.97109
  -1  -3 -15   -6.93   10.41   1-0.72642-0.75490 0.43961-0.27309-0.52824-0.59627
   1   3  15    2.23    6.75   1-0.78749-0.76280-0.38089 0.33153 0.48453 0.55517
   1   3  15   -3.42    5.99   1-0.07802-0.05731-0.44360 0.26861 0.89281 0.96153
  -1  -3 -16    2.35    8.39   1-0.72341-0.74968 0.44711-0.30757-0.52607-0.58598
   1   3  16   -3.00    7.54   1-0.79180-0.76960-0.39550 0.35889 0.46541 0.52810
   1   3  16   -6.17    6.73   1-0.06902-0.05109-0.44973 0.30440 0.89049 0.95117
  -1  -3 -17    4.08   10.37   1-0.71970-0.74376 0.45612-0.34053-0.52341-0.57519
   1   3  17   -4.56    7.89   1-0.79596-0.77625-0.41115 0.38522 0.44428 0.49903
  -1  -3 -18    3.31   10.78   1-0.71534-0.73719 0.46645-0.37218-0.52028-0.56393
  -1  -3 -19    0.26    8.94   1-0.71035-0.72999 0.47792-0.40269-0.51669-0.55222
  -1  -3 -20    7.99   10.65   1-0.70475-0.72217 0.49040-0.43219-0.51266-0.54007
   1   4 -21    0.48   11.70   1-0.80825-0.66190 0.04587-0.72893-0.58704-0.17473
  -1  -4  21    6.76    7.43   1-0.44504-0.60427-0.13469 0.63884 0.88532 0.47615
   1   4 -20    4.88    8.15   1-0.80907-0.66489 0.00883-0.72403-0.58764-0.18351
  -1  -4  20    6.07    9.38   1-0.46715-0.62366-0.11159 0.62003 0.87710 0.47602
   1   4 -19   -1.21    8.20   1-0.80875-0.66675-0.02933-0.72026-0.58741-0.19146
  -1  -4  19    1.78   10.48   1-0.48874-0.64251-0.08839 0.60132 0.86793 0.47494
   1   4 -18   -2.04   10.89   1-0.80719-0.66727-0.06850-0.71773-0.58629-0.19898
  -1  -4  18   -4.71    9.42   1-0.50981-0.66087-0.06505 0.58275 0.85781 0.47291
   1   4 -17    4.46   11.02   1-0.80422-0.66649-0.10947-0.71676-0.58415-0.20499
  -1  -4  17    3.46    8.72   1-0.53042-0.67874-0.04154 0.56436 0.84671 0.46989
   1   4 -16   -3.04    7.39   1-0.79964-0.66411-0.15222-0.71757-0.58086-0.20985
  -1  -4  16   -0.22    9.63   1-0.55058-0.69617-0.01781 0.54618 0.83458 0.46585
   1   4 -15   -1.72    9.62   1-0.79318-0.65984-0.19705-0.72046-0.57622-0.21336
  -1  -4  15    0.16    8.67   1-0.57032-0.71319 0.00618 0.52827 0.82139 0.46074
   1   4 -14    4.43    8.92   1-0.78449-0.65335-0.24432-0.72579-0.56997-0.21527
  -1  -4  14   10.12    8.92   1-0.58966-0.72980 0.03050 0.51069 0.80706 0.45450
   1   4 -13   -3.98    8.66   1-0.77310-0.64416-0.29444-0.73397-0.56179-0.21523
  -1  -4  13    4.12    7.45   1-0.60864-0.74605 0.05523 0.49351 0.79151 0.44703
   1   4 -12   -7.14    6.91   1-0.75838-0.63163-0.34789-0.74548-0.55120-0.21280
   1   4 -12   -0.56    3.76   1 0.24453 0.36910-0.33047-0.73069-0.91158-0.57432
  -1  -4  12   -5.07    8.41   1-0.62728-0.76196 0.08045 0.47682 0.77462 0.43823
   1   4 -11    6.37    7.92   1-0.73945-0.61490-0.40519-0.76085-0.53760-0.20735
   1   4 -11   -3.61    3.63   1 0.10269 0.22570-0.43762-0.79488-0.89327-0.56322
  -1  -4  11    3.45    6.68   1-0.64541-0.77739 0.10599 0.46060 0.75644 0.42836
   1   4 -10   -2.10    7.10   1-0.71561-0.59335-0.46584-0.78001-0.52046-0.19877
   1   4 -10    0.24    3.94   1-0.04936 0.07150-0.53501-0.85030-0.84340-0.52140
  -1  -4  10   -3.79    6.60   1-0.66343-0.79271 0.13253 0.44522 0.73639 0.41639
   1   4  -9   -5.07    5.83   1-0.68444-0.56441-0.53240-0.80461-0.49807-0.18446
   1   4  -9   -0.54    3.78   1-0.21370-0.09399-0.62021-0.89272-0.75475-0.44068
  -1  -4   9   -1.56    5.32   1-0.68119-0.80776 0.15996 0.43073 0.71441 0.40248
   1   4  -8    1.21    5.03   1-0.64418-0.52638-0.60410-0.83435-0.46913-0.16361
   1   4  -8   -1.25    3.80   1-0.37305-0.25511-0.68069-0.91086-0.63046-0.32441
  -1  -4   8   -7.59    5.98   1-0.69870-0.82255 0.18850 0.41736 0.69013 0.38627
   1   4  -7   -2.13    5.68   1-0.59199-0.47642-0.68061-0.86891-0.43162-0.13418
   1   4  -7    0.65    3.89   1-0.51502-0.39844-0.71097-0.89906-0.47882-0.18144
  -1  -4   7   -0.29    5.20   1-0.71596-0.83710 0.21845 0.40539 0.66307 0.36729
   1   4  -6   -1.31    5.16   1-0.52441-0.41107-0.76042-0.90677-0.38306-0.09370
   1   4  -6    5.09    3.61   1-0.62940-0.51492-0.71077-0.85687-0.31407-0.02481
  -1  -4   6    0.26    5.81   1-0.73296-0.85139 0.25015 0.39518 0.63260 0.34489
   1   4  -5    1.87    4.96   1-0.43773-0.32662-0.83994-0.94432-0.32076-0.03948
   1   4  -5   -0.10    4.38   1-0.71216-0.59976-0.68550-0.78957-0.15135 0.12977
  -1  -4   5    8.07    5.41   1-0.74969-0.86529 0.28422 0.38751 0.59764 0.31794
  -1  -4   4   -2.89   10.95   1 0.33871 0.23215 0.91047 0.97194 0.23727-0.03778
   1   4  -4    0.20    3.63   1-0.76535-0.65475-0.64360-0.70580-0.00231 0.27043
  -1  -4   4    3.99    4.21   1-0.76588-0.87878 0.32107 0.38243 0.55708 0.28545
  -1  -4   3    1.53    5.64   1 0.20864 0.10396 0.96736 0.98696 0.14379-0.12287
   1   4  -3    1.08    4.48   1-0.79432-0.68603-0.59470-0.61510 0.12401 0.38858
  -1  -4   3    0.99    4.52   1-0.78121-0.89141 0.36164 0.38106 0.50884 0.24528
  -1  -4   2   -0.30    5.78   1 0.06333-0.03945 0.99721 0.97494 0.03936-0.21890
   1   4  -2   -0.52    5.65   1-0.80677-0.70097-0.54529-0.52372 0.22750 0.48409
  -1  -4   2    2.64    3.66   1-0.79490-0.90241 0.40700 0.38449 0.44996 0.19447
  -1  -4   1    5.54    5.85   1-0.08118-0.18260 0.99461 0.93156-0.06450-0.31440
   1   4  -1    0.45    4.36   1-0.80894-0.70537-0.49901-0.43556 0.31077 0.55921
  -1  -4   1   -1.74    4.17   1-0.80514-0.91024 0.45713 0.39297 0.37785 0.13046
  -1  -4   0    2.96    5.73   1-0.21909-0.31838 0.96188 0.85689-0.16362-0.40541
   1   4   0   -3.73    5.97   1-0.80540-0.70432-0.45893-0.35351 0.37510 0.61559
  -1  -4   0   -2.46    3.71   1-0.80904-0.91150 0.51505 0.40895 0.28314 0.04380
  -1  -4  -1    3.30    5.88   1-0.33808-0.43556 0.90753 0.76012-0.24914-0.48216
   1   4   1   -2.49    5.31   1-0.79928-0.70070-0.42531-0.27790 0.42455 0.65710
  -1  -4  -1   -1.71    3.62   1-0.79994-0.89994 0.57812 0.43026 0.16082-0.07053
  -1  -4  -2    4.27    5.48   1-0.43143-0.52674 0.84490 0.65549-0.31623-0.54116
   1   4   2    1.05    6.16   1-0.79251-0.69642-0.39806-0.20868 0.46202 0.68662
  -1  -4  -2   -0.51    3.33   1-0.76718-0.86470 0.64141 0.45185 0.00411-0.21934
  -1  -4  -3   -0.81    5.86   1-0.50246-0.59577 0.78271 0.55130-0.36728-0.58405
   1   4   3    3.23    6.23   1-0.78618-0.69258-0.37672-0.14536 0.48988 0.70653
  -1  -4  -3    3.77    3.13   1-0.69815-0.79311 0.69216 0.46064-0.18300-0.39845
  -1  -4  -4   -2.57    6.02   1-0.55546-0.64656 0.72604 0.45263-0.40537-0.61406
   1   4   4   -0.86    5.60   1-0.78087-0.68976-0.36068-0.08735 0.51003 0.71874
  -1  -4  -4    0.64    3.35   1-0.59381-0.68640 0.71403 0.44069-0.37086-0.57847
  -1  -4  -5    1.36    5.96   1-0.59450-0.68339 0.67727 0.36187-0.43343-0.63405
   1   4   5   -8.28    5.38   1-0.77693-0.68840-0.34956-0.03430 0.52362 0.72451
  -1  -4  -5    0.14    3.05   1-0.47077-0.56082 0.70445 0.38916-0.53114-0.73077
  -1  -4  -6    4.06    6.05   1-0.62317-0.70983 0.63679 0.27940-0.45403-0.64657
   1   4   6    0.44    6.81   1-0.77422-0.68821-0.34225 0.01497 0.53239 0.72535
   1   4   6    1.51    3.38   1 0.37464 0.45828-0.67237-0.31438 0.63839 0.83134
  -1  -4  -7   -0.55    6.74   1-0.64422-0.72926 0.60404 0.20456-0.46916-0.65293
   1   4   7    6.31    5.75   1-0.77277-0.68928-0.33844 0.06075 0.53690 0.72194
   1   4   7   -0.64    2.93   1 0.27984 0.36069-0.63886-0.23886 0.71661 0.90157
  -1  -4  -8    4.26    5.26   1-0.65956-0.74239 0.57826 0.13681-0.48019-0.65584
   1   4   8    1.57    6.26   1-0.77248-0.69150-0.33767 0.10350 0.53781 0.71492
   1   4   8   -0.53    3.83   1 0.20437 0.28281-0.60623-0.16423 0.76857 0.94500
  -1  -4  -9    7.80    7.88   1-0.67066-0.75128 0.55848 0.07504-0.48816-0.65569
   1   4   9    1.97    6.70   1-0.77319-0.69472-0.33954 0.14361 0.53561 0.70478
   1   4   9   -3.88    4.32   1 0.14935 0.22500-0.57942-0.09549 0.80122 0.96966
  -1  -4 -10    3.91    8.57   1-0.67853-0.75694 0.54381 0.01841-0.49382-0.65322
   1   4  10    4.74    7.05   1-0.77476-0.69881-0.34370 0.18142 0.53066 0.69191
   1   4  10   -1.96    4.78   1 0.10954 0.18241-0.55851-0.03264 0.82222 0.98268
  -1  -4 -11   -5.95    9.73   1-0.68388-0.76008 0.53351-0.03387-0.49766-0.64894
   1   4  11    2.30    7.44   1-0.77704-0.70360-0.34987 0.21723 0.52324 0.67657
   1   4  11   -2.59    5.22   1 0.08170 0.15177-0.54315 0.02464 0.83564 0.98810
  -1  -4 -12   -2.67    9.93   1-0.68723-0.76122 0.52690-0.08244-0.50007-0.64323
   1   4  12    1.07    5.90   1-0.77973-0.70855-0.35739 0.25174 0.51407 0.65921
   1   4  12   -0.82    5.11   1 0.06160 0.12929-0.53169 0.07783 0.84469 0.98854
  -1  -4 -13    0.03    7.77   1-0.68895-0.76073 0.52346-0.12786-0.50131-0.63634
   1   4  13    1.72    5.94   1-0.78298-0.71429-0.36688 0.28423 0.50232 0.63951
   1   4  13   -2.00    5.39   1 0.05057 0.11548-0.52527 0.12617 0.84942 0.98526
  -1  -4 -14    0.73    7.99   1-0.68932-0.75888 0.52273-0.17057-0.50157-0.62848
   1   4  14   -0.94    6.34   1-0.78651-0.72031-0.37775 0.31534 0.48857 0.61781
  -1  -4 -15    1.23    9.29   1-0.68853-0.75588 0.52432-0.21095-0.50100-0.61978
   1   4  15    2.51    8.38   1-0.79018-0.72648-0.38986 0.34521 0.47287 0.59417
  -1  -4 -16   -0.59   11.52   1-0.68671-0.75186 0.52793-0.24932-0.49970-0.61036
   1   4  16  -15.02    9.17   1-0.79387-0.73266-0.40308 0.37396 0.45528 0.56863
  -1  -4 -17    0.93    9.22   1-0.68399-0.74692 0.53328-0.28594-0.49774-0.60027
   1   4  17   -4.13    9.13   1-0.79746-0.73873-0.41731 0.40171 0.43578 0.54119
  -1  -4 -18   -3.54   11.50   1-0.68043-0.74115 0.54017-0.32103-0.49518-0.58959
  -1  -4 -19    2.33    9.38   1-0.67609-0.73460 0.54841-0.35477-0.49207-0.57835
   1   5 -21   -0.08   13.24   1-0.80895-0.62365-0.01953-0.77171-0.58755-0.12452
  -1  -5  21   -0.96    9.69   1-0.45610-0.65454-0.12322 0.62736 0.88135 0.42187
   1   5 -20    2.45    9.19   1-0.80767-0.62448-0.05925-0.76975-0.58663-0.13225
  -1  -5  20   -3.76    9.84   1-0.47721-0.67292-0.10087 0.60781 0.87298 0.42159
   1   5 -19    0.16   12.49   1-0.80499-0.62399-0.10049-0.76905-0.58470-0.13847
  -1  -5  19    2.18   10.48   1-0.49776-0.69075-0.07848 0.58828 0.86375 0.42044
   1   5 -18   -2.20   11.66   1-0.80074-0.62194-0.14316-0.76979-0.58165-0.14357
  -1  -5  18   -3.34   10.90   1-0.51779-0.70805-0.05604 0.56882 0.85366 0.41844
   1   5 -17    6.67   10.95   1-0.79470-0.61810-0.18747-0.77215-0.57731-0.14738
  -1  -5  17    0.28    7.57   1-0.53731-0.72484-0.03351 0.54944 0.84271 0.41558
   1   5 -16    2.99    7.25   1-0.78663-0.61222-0.23363-0.77637-0.57151-0.14973
  -1  -5  16    6.66    6.42   1-0.55635-0.74115-0.01087 0.53017 0.83087 0.41182
   1   5 -15   11.55    6.96   1-0.77617-0.60396-0.28189-0.78270-0.56399-0.15036
  -1  -5  15    2.95    7.16   1-0.57493-0.75700 0.01190 0.51104 0.81811 0.40715
   1   5 -14    5.80    6.65   1-0.76289-0.59287-0.33252-0.79139-0.55445-0.14897
  -1  -5  14    8.83    8.15   1-0.59306-0.77240 0.03486 0.49210 0.80440 0.40152
   1   5 -13   17.20    6.40   1-0.74624-0.57842-0.38579-0.80271-0.54248-0.14515
  -1  -5  13   25.67    8.35   1-0.61076-0.78738 0.05805 0.47338 0.78968 0.39489
   1   5 -12   16.66    7.45   1-0.72590-0.56039-0.44093-0.81644-0.52786-0.13915
  -1  -5  12   15.95    8.51   1-0.62805-0.80194 0.08152 0.45494 0.77388 0.38718
   1   5 -11   30.93    7.54   1-0.70023-0.53696-0.50015-0.83371-0.50942-0.12879
   1   5 -11   19.68    4.38   1-0.09507 0.06779-0.56084-0.89481-0.82244-0.44126
  -1  -5  11   24.25    7.85   1-0.64472-0.81596 0.10501 0.43670 0.75716 0.37880
   1   5 -10   33.83    7.30   1-0.66843-0.50739-0.56253-0.85413-0.48656-0.11402
   1   5 -10   28.35    4.47   1-0.25721-0.09656-0.63907-0.93109-0.72486-0.35177
  -1  -5  10   28.23    7.48   1-0.66124-0.82976 0.12922 0.41900 0.73895 0.36867
   1   5  -9   32.53    6.82   1-0.62908-0.47027-0.62787-0.87752-0.45828-0.09382
   1   5  -9   36.24    4.40   1-0.40849-0.24957-0.69065-0.94022-0.59675-0.23170
  -1  -5   9   34.87    7.58   1-0.67739-0.84320 0.15396 0.40182 0.71932 0.35711
   1   5  -8   43.69    6.99   1-0.58052-0.42393-0.69551-0.90321-0.42337-0.06700
   1   5  -8   42.24    4.93   1-0.53711-0.37933-0.71303-0.92043-0.45065-0.09436
  -1  -5   8   43.60    6.71   1-0.69319-0.85630 0.17935 0.38529 0.69807 0.34394
   1   5  -7   48.13    6.87   1-0.52090-0.36654-0.76410-0.92984-0.38053-0.03224
   1   5  -7   52.22    4.90   1-0.63761-0.48192-0.70950-0.87489-0.30007 0.04806
  -1  -5   7   54.66    6.40   1-0.70866-0.86905 0.20553 0.36956 0.67494 0.32888
   1   5  -6   70.41    6.36   1-0.44851-0.29638-0.83121-0.95499-0.32850 0.01169
   1   5  -6   69.74    6.35   1-0.71065-0.55699-0.68628-0.80962-0.15486 0.18511
  -1  -5   6   72.75    5.78   1-0.72378-0.88147 0.23272 0.35483 0.64959 0.31160
   1   5  -5   75.58    6.11   1-0.75946-0.60745-0.65017-0.73165-0.02216 0.30932
  -1  -5   5   77.34    6.33   1-0.73856-0.89354 0.26119 0.34139 0.62152 0.29161
  -1  -5   4   -1.45   11.51   1 0.27176 0.12669 0.94359 0.98243 0.18915-0.13697
   1   5  -4   95.45    8.25   1-0.78831-0.63858-0.60840-0.64811 0.09165 0.41491
  -1  -5   4   85.00    7.24   1-0.75303-0.90517 0.29146 0.32993 0.58989 0.26797
  -1  -5   3  101.52    9.60   1 0.16075 0.01756 0.98091 0.97789 0.10937-0.20835
   1   5  -3   95.58    8.85   1-0.80316-0.65591-0.56560-0.56334 0.18714 0.50241
  -1  -5   3   82.75    6.66   1-0.76694-0.91637 0.32368 0.32021 0.55409 0.24024
  -1  -5   2   89.00    8.15   1 0.04375-0.09754 0.99872 0.95383 0.02528-0.28404
   1   5  -2   90.78    8.04   1-0.80867-0.66390-0.52487-0.48065 0.26559 0.57289
  -1  -5   2   84.08    6.82   1-0.78016-0.92689 0.35861 0.31321 0.51257 0.20679
  -1  -5   1   74.86    7.79   1-0.06898-0.20897 0.99605 0.91053-0.05574-0.35672
   1   5  -1   88.16    7.97   1-0.80839-0.66581-0.48758-0.40149 0.32978 0.62888
  -1  -5   1   88.81    6.10   1-0.79225-0.93628 0.39710 0.30976 0.46329 0.16557
  -1  -5   0   88.41    8.63   1-0.17782-0.31568 0.97490 0.84743-0.13396-0.42684
   1   5   0   80.82    7.75   1-0.80491-0.66482-0.45557-0.32750 0.38022 0.67138
  -1  -5   0   81.36    5.62   1-0.80231-0.94364 0.44016 0.31088 0.40318 0.11353
  -1  -5  -1   74.62    7.81   1-0.27584-0.41199 0.93921 0.76926-0.20440-0.48835
   1   5   1   73.07    6.95   1-0.79999-0.66239-0.42857-0.25852 0.41992 0.70313
  -1  -5  -1   76.17    5.06   1-0.80834-0.94747 0.48686 0.31600 0.33096 0.04938
  -1  -5  -2   78.71    7.47   1-0.35742-0.49140 0.89613 0.68419-0.26303-0.53888
   1   5   2   84.23    7.83   1-0.79476-0.65965-0.40645-0.19443 0.45071 0.72598
  -1  -5  -2   81.13    5.01   1-0.80729-0.94377 0.54117 0.32836 0.23538-0.03815
  -1  -5  -3   74.60    7.87   1-0.42419-0.55599 0.85048 0.59655-0.31102-0.57878
   1   5   3   79.86    5.95   1-0.78990-0.65728-0.38888-0.13489 0.47415 0.74146
  -1  -5  -3   74.90    4.58   1-0.79288-0.92702 0.59827 0.34376 0.11576-0.14983
  -1  -5  -4   50.05    7.35   1-0.47751-0.60735 0.80618 0.51024-0.34935-0.60891
   1   5   4   51.28    7.12   1-0.78579-0.65566-0.37547-0.07949 0.49147 0.75085
  -1  -5  -4   54.81    4.56   1-0.75682-0.88856 0.65289 0.35674-0.03067-0.28843
  -1  -5  -5   42.12    7.45   1-0.51965-0.64727 0.76539 0.42746-0.37963-0.63111
   1   5   5   41.19    6.92   1-0.78261-0.65498-0.36578-0.02782 0.50370 0.75512
  -1  -5  -5   38.97    3.99   1-0.69406-0.82347 0.69387 0.35592-0.19186-0.44182
  -1  -5  -6   33.14    7.48   1-0.55256-0.67797 0.72939 0.34946-0.40329-0.64670
   1   5   6   34.45    6.88   1-0.78043-0.65529-0.35940 0.02052 0.51161 0.75509
  -1  -5  -6   29.61    3.72   1-0.60860-0.73548 0.71309 0.33318-0.34798-0.58995
  -1  -5  -7   26.16    5.70   1-0.57812-0.70131 0.69855 0.27662-0.42165-0.65699
   1   5   7   26.08    5.76   1-0.77923-0.65658-0.35597 0.06593 0.51582 0.75136
  -1  -5  -8   19.06    8.07   1-0.59783-0.71881 0.67278 0.20886-0.43582-0.66308
   1   5   8   18.48    5.73   1-0.77894-0.65878-0.35514 0.10873 0.51684 0.74443
  -1  -5  -9   21.54    7.76   1-0.61292-0.73168 0.65177 0.14585-0.44666-0.66585
   1   5   9   24.41    6.37   1-0.77946-0.66179-0.35662 0.14923 0.51503 0.73468
  -1  -5 -10   18.61    7.27   1-0.62440-0.74169 0.63495 0.08698-0.45491-0.66507
   1   5  10   23.03    8.03   1-0.78069-0.66551-0.36014 0.18768 0.51069 0.72239
  -1  -5 -11   12.10    7.11   1-0.63283-0.74791 0.62210 0.03215-0.46098-0.66301
   1   5  11   11.09    6.74   1-0.78252-0.66983-0.36549 0.22431 0.50406 0.70781
  -1  -5 -12   13.78    9.95   1-0.63884-0.75171 0.61267-0.01925-0.46530-0.65920
   1   5  12   14.40    9.23   1-0.78482-0.67463-0.37246 0.25931 0.49529 0.69110
  -1  -5 -13    8.63    7.81   1-0.64284-0.75350 0.60626-0.06763-0.46817-0.65395
   1   5  13    2.31    8.63   1-0.78749-0.67979-0.38089 0.29286 0.48453 0.67239
  -1  -5 -14   -5.16   13.23   1-0.64515-0.75359 0.60252-0.11335-0.46983-0.64749
   1   5  14   -2.45    9.41   1-0.79041-0.68520-0.39063 0.32510 0.47185 0.65176
  -1  -5 -15  -14.26   11.80   1-0.64600-0.75223 0.60112-0.15672-0.47044-0.63998
   1   5  15    2.36    7.73   1-0.79347-0.69075-0.40156 0.35615 0.45732 0.62929
  -1  -5 -16    6.31   12.77   1-0.64559-0.74961 0.60180-0.19802-0.47014-0.63155
   1   5  16    1.01   10.47   1-0.79655-0.69633-0.41356 0.38612 0.44097 0.60500
  -1  -5 -17    0.43   13.48   1-0.64405-0.74586 0.60431-0.23748-0.46904-0.62232
   1   5  17    1.59    9.67   1-0.79955-0.70182-0.42654 0.41512 0.42281 0.57888
  -1  -5 -18    7.10   10.14   1-0.64149-0.74108 0.60845-0.27532-0.46719-0.61236
   1   6 -21   -8.14   10.90   1-0.80650-0.58224-0.07994-0.80977-0.58579-0.07248
  -1  -6  21    1.17   13.60   1-0.46252-0.70016-0.11649 0.61114 0.87892 0.36913
   1   6 -20   -5.39   14.37   1-0.80300-0.58094-0.12229-0.81018-0.58328-0.07812
  -1  -6  20    3.26    7.63   1-0.48265-0.71757-0.09500 0.59073 0.87064 0.36894
   1   6 -19   -5.54   10.48   1-0.79785-0.57797-0.16590-0.81186-0.57957-0.08256
  -1  -6  19   -3.36    7.49   1-0.50222-0.73441-0.07354 0.57028 0.86160 0.36799
   1   6 -18    4.28   11.81   1-0.79083-0.57315-0.21093-0.81495-0.57453-0.08567
  -1  -6  18    5.24    8.88   1-0.52123-0.75070-0.05212 0.54980 0.85181 0.36629
   1   6 -17   -4.61   11.64   1-0.78171-0.56623-0.25753-0.81961-0.56797-0.08727
  -1  -6  17    8.59   10.80   1-0.53971-0.76645-0.03070 0.52930 0.84128 0.36384
   1   6 -16    3.88   10.04   1-0.77019-0.55690-0.30585-0.82599-0.55969-0.08714
  -1  -6  16   -4.80    7.52   1-0.55767-0.78168-0.00928 0.50882 0.83000 0.36064
   1   6 -15   -1.33    8.89   1-0.75589-0.54480-0.35604-0.83424-0.54941-0.08501
  -1  -6  15   -0.65    6.30   1-0.57513-0.79641 0.01215 0.48835 0.81796 0.35669
   1   6 -14   -3.99    9.83   1-0.73835-0.52946-0.40823-0.84450-0.53681-0.08056
  -1  -6  14    5.27    9.13   1-0.59210-0.81065 0.03362 0.46792 0.80515 0.35197
   1   6 -13   -1.71    6.22   1-0.71745-0.51093-0.46150-0.85641-0.52179-0.07415
  -1  -6  13   -1.23    7.31   1-0.60859-0.82441 0.05516 0.44754 0.79156 0.34646
   1   6 -12   11.24    8.08   1-0.69173-0.48743-0.51787-0.87082-0.50330-0.06374
  -1  -6  12    7.03    6.30   1-0.62461-0.83771 0.07678 0.42725 0.77715 0.34013
   1   6 -11   -7.74    7.33   1-0.66073-0.45867-0.57622-0.88722-0.48103-0.04955
  -1  -6  11   -0.12    7.02   1-0.63991-0.85040 0.09814 0.40691 0.76215 0.33351
   1   6 -10    3.42    5.02   1-0.62356-0.42372-0.63621-0.90526-0.45431-0.03092
   1   6 -10   -0.17    3.90   1-0.41841-0.21850-0.69318-0.96215-0.58687-0.16281
  -1  -6  10    2.94    7.16   1-0.65502-0.86280 0.11999 0.38684 0.74602 0.32545
   1   6  -9   -4.21    6.51   1-0.57917-0.38157-0.69722-0.92431-0.42241-0.00710
   1   6  -9    2.52    3.93   1-0.53891-0.33995-0.71316-0.93986-0.44829-0.03310
  -1  -6   9   -4.15    7.06   1-0.66968-0.87475 0.14202 0.36696 0.72893 0.31644
   1   6  -8    2.66    6.20   1-0.52657-0.33119-0.75815-0.94329-0.38460 0.02261
   1   6  -8   -0.15    4.77   1-0.63206-0.43516-0.71038-0.89506-0.30958 0.09744
  -1  -6   8   -7.61    5.91   1-0.68391-0.88627 0.16429 0.34731 0.71081 0.30640
   1   6  -7    1.23    6.92   1-0.46485-0.27170-0.81739-0.96057-0.34025 0.05888
   1   6  -7    2.86    4.51   1-0.70085-0.50592-0.69097-0.83358-0.17706 0.22176
  -1  -6   7    4.64    4.38   1-0.69772-0.89737 0.18686 0.32797 0.69156 0.29522
  -1  -6   6    0.95    6.54   1 0.40218 0.21553 0.87075 0.97008 0.28289-0.11175
   1   6  -6    3.74    4.39   1-0.74874-0.55533-0.66052-0.76128-0.05550 0.33473
  -1  -6   6    4.40    4.66   1-0.71110-0.90804 0.20982 0.30901 0.67104 0.28277
   1   6  -5    2.06    4.46   1-0.77908-0.58814-0.62494-0.68372 0.04974 0.43197
  -1  -6   5   -0.09    3.91   1-0.72407-0.91830 0.23327 0.29054 0.64907 0.26887
  -1  -6   4   -4.33    6.06   1 0.23315 0.04957 0.95895 0.97518 0.16140-0.21578
   1   6  -4   -0.64    5.28   1-0.79698-0.60828-0.58746-0.60451 0.14037 0.51434
  -1  -6   4   -4.11    4.58   1-0.73663-0.92815 0.25735 0.27271 0.62540 0.25328
  -1  -6   3   -3.09    6.66   1 0.13840-0.04328 0.98596 0.96033 0.09331-0.27548
   1   6  -3   -1.63    6.25   1-0.80594-0.61972-0.55102-0.52610 0.21637 0.58236
  -1  -6   3    3.94    4.63   1-0.74890-0.93756 0.28252 0.25616 0.59943 0.23528
  -1  -6   2    0.25    5.93   1 0.04142-0.13838 0.99886 0.93135 0.02361-0.33678
   1   6  -2    8.29    6.07   1-0.80899-0.62525-0.51715-0.45026 0.27942 0.63743
  -1  -6   2    0.71    4.13   1-0.76061-0.94657 0.30856 0.24026 0.57118 0.21510
  -1  -6   1   -4.10    6.26   1-0.05061-0.22915 0.99781 0.88981-0.04253-0.39460
   1   6  -1    2.88    4.34   1-0.80830-0.62671-0.48628-0.37755 0.33190 0.68167
  -1  -6   1    1.58    4.69   1-0.77186-0.95511 0.33605 0.22582 0.53971 0.19170
  -1  -6   0   -5.65    6.06   1-0.14046-0.31687 0.98427 0.83433-0.10711-0.45107
   1   6   0   -1.02    6.12   1-0.80552-0.62642-0.45982-0.30911 0.37374 0.71557
  -1  -6   0   -1.68    3.39   1-0.78253-0.96309 0.36555 0.21337 0.50398 0.16404
  -1  -6  -1   -8.98    6.64   1-0.22204-0.39633 0.96084 0.76896-0.16574-0.50161
   1   6   1    0.89    6.08   1-0.80177-0.62516-0.43735-0.24466 0.40727 0.74115
  -1  -6  -1   -1.00    3.66   1-0.79244-0.97030 0.39778 0.20367 0.46239 0.13051
  -1  -6  -2    5.83    5.16   1-0.29522-0.46787 0.93014 0.69566-0.21833-0.54510
   1   6   2    3.06    4.94   1-0.79780-0.62368-0.41876-0.18410 0.43375 0.75968
  -1  -6  -2    1.92    3.36   1-0.80107-0.97623 0.43380 0.19776 0.41242 0.08861
  -1  -6  -3   -1.79    6.43   1-0.35649-0.52697 0.89670 0.62023-0.26237-0.58104
   1   6   3   -0.13    6.49   1-0.79407-0.62244-0.40383-0.12718 0.45427 0.77225
  -1  -6  -3    0.37    3.49   1-0.80701-0.98016 0.47179 0.19424 0.35514 0.03936
  -1  -6  -4    3.88    6.70   1-0.40786-0.57617 0.86259 0.54413-0.29929-0.60987
   1   6   4   -5.48    6.68   1-0.79088-0.62174-0.39227-0.07365 0.46970 0.77974
  -1  -6  -5    1.83    7.95   1-0.45024-0.61660 0.82978 0.46931-0.32975-0.63209
   1   6   5   -6.99    7.16   1-0.78838-0.62173-0.38379-0.02319 0.48078 0.78288
  -1  -6  -6    0.42    8.09   1-0.48493-0.64907 0.79939 0.39692-0.35468-0.64895
   1   6   6    0.63    5.59   1-0.78662-0.62247-0.37810 0.02446 0.48811 0.78225
  -1  -6  -7   -0.30    6.46   1-0.51303-0.67496 0.77217 0.32771-0.37488-0.66107
   1   6   7   -1.69    7.76   1-0.78562-0.62396-0.37494 0.06959 0.49214 0.77834
  -1  -6  -8   -1.44    6.48   1-0.53562-0.69533 0.74842 0.26196-0.39111-0.66923
   1   6   8  -13.62    8.45   1-0.78533-0.62616-0.37405 0.11246 0.49327 0.77153
  -1  -6  -9    4.50    8.90   1-0.55362-0.71112 0.72817 0.19971-0.40405-0.67410
   1   6   9    3.00    8.76   1-0.78570-0.62903-0.37521 0.15328 0.49180 0.76211
  -1  -6 -10   -4.83    7.04   1-0.56781-0.72310 0.71132 0.14086-0.41425-0.67622
   1   6  10    0.70    7.23   1-0.78665-0.63247-0.37821 0.19226 0.48797 0.75034
  -1  -6 -11   -2.00    7.74   1-0.57883-0.73189 0.69766 0.08521-0.42216-0.67606
   1   6  11   -3.83    8.82   1-0.78810-0.63640-0.38287 0.22957 0.48197 0.73639
  -1  -6 -12    0.03    6.97   1-0.58717-0.73802 0.68695 0.03250-0.42816-0.67398
   1   6  12   -2.86    6.36   1-0.78994-0.64074-0.38903 0.26539 0.47395 0.72042
  -1  -6 -13   -9.46   10.99   1-0.59325-0.74189 0.67893-0.01750-0.43253-0.67028
   1   6  13   -2.49    7.23   1-0.79210-0.64538-0.39656 0.29984 0.46401 0.70254
  -1  -6 -14   -0.79    8.06   1-0.59740-0.74383 0.67337-0.06506-0.43551-0.66519
   1   6  14    1.57    9.61   1-0.79447-0.65025-0.40532 0.33305 0.45224 0.68282
  -1  -6 -15   -6.72   10.58   1-0.59987-0.74408 0.67001-0.11041-0.43729-0.65889
   1   6  15   -0.44   11.23   1-0.79696-0.65523-0.41522 0.36513 0.43868 0.66132
  -1  -6 -16   -9.06   12.29   1-0.60087-0.74286 0.66865-0.15377-0.43800-0.65153
   1   6  16   -2.87   10.25   1-0.79947-0.66023-0.42614 0.39619 0.42337 0.63806
  -1  -6 -17    1.76   14.12   1-0.60055-0.74033 0.66908-0.19533-0.43777-0.64323
   1   6  17    1.77    8.29   1-0.80190-0.66515-0.43801 0.42629 0.40630 0.61305
   1   7 -20   12.31   12.15   1-0.79595-0.53500-0.17926-0.84455-0.57821-0.02227
  -1  -7  20   -2.22   11.80   1-0.48402-0.75814-0.09352 0.56926 0.87004 0.31803
   1   7 -19   24.40   15.75   1-0.78837-0.52962-0.22451-0.84786-0.57276-0.02498
  -1  -7  19    5.65    8.32   1-0.50263-0.77403-0.07308 0.54779 0.86140 0.31747
   1   7 -18    4.31   10.80   1-0.77870-0.52215-0.27103-0.85245-0.56581-0.02619
  -1  -7  18    8.59    9.47   1-0.52067-0.78934-0.05276 0.52621 0.85212 0.31628
   1   7 -17    6.07    8.60   1-0.76670-0.51234-0.31892-0.85839-0.55718-0.02571
  -1  -7  17    4.74    7.17   1-0.53814-0.80409-0.03254 0.50452 0.84222 0.31446
   1   7 -16   14.17    8.13   1-0.75204-0.49987-0.36825-0.86578-0.54665-0.02332
  -1  -7  16    9.68    7.53   1-0.55507-0.81829-0.01242 0.48273 0.83170 0.31203
   1   7 -15   19.10    9.59   1-0.73436-0.48439-0.41905-0.87464-0.53394-0.01877
  -1  -7  15   17.46    9.93   1-0.57146-0.83194 0.00758 0.46083 0.82059 0.30901
   1   7 -14   12.32    9.43   1-0.71368-0.46615-0.47031-0.88461-0.51908-0.01251
  -1  -7  14   18.56    6.88   1-0.58731-0.84507 0.02749 0.43884 0.80889 0.30539
   1   7 -13   22.49    7.44   1-0.68870-0.44339-0.52397-0.89632-0.50113-0.00264
  -1  -7  13   39.00   11.34   1-0.60263-0.85767 0.04730 0.41674 0.79661 0.30119
   1   7 -12   35.85    9.03   1-0.65923-0.41615-0.57883-0.90923-0.47995 0.01045
  -1  -7  12   33.98    9.61   1-0.61744-0.86974 0.06701 0.39454 0.78375 0.29642
   1   7 -11   33.97    8.58   1-0.62466-0.38380-0.63457-0.92301-0.45510 0.02722
  -1  -7  11   35.75    9.14   1-0.63143-0.88117 0.08621 0.37206 0.77061 0.29170
   1   7 -10   39.92    6.36   1-0.58434-0.34572-0.69061-0.93710-0.42613 0.04811
   1   7 -10   29.71    5.08   1-0.52634-0.28618-0.71213-0.95812-0.46457 0.00952
  -1  -7  10   18.92    7.77   1-0.64519-0.89222 0.10568 0.34962 0.75667 0.28583
   1   7  -9   38.79    7.49   1-0.53769-0.30129-0.74615-0.95068-0.39259 0.07355
   1   7  -9   30.11    5.29   1-0.61663-0.37852-0.71234-0.91630-0.33514 0.13076
  -1  -7   9   31.65    6.29   1-0.65843-0.90275 0.12503 0.32705 0.74218 0.27941
   1   7  -8   45.62    7.35   1-0.48421-0.25004-0.80006-0.96264-0.35416 0.10391
   1   7  -8   52.24    5.65   1-0.68454-0.44834-0.69751-0.85938-0.21183 0.24585
  -1  -7   8   47.00    7.48   1-0.67114-0.91275 0.14426 0.30437 0.72715 0.27246
   1   7  -7   64.17    7.82   1-0.42366-0.19172-0.85088-0.97150-0.31064 0.13934
   1   7  -7   65.87    6.15   1-0.73282-0.49904-0.67302-0.79292-0.10003 0.34960
  -1  -7   7   72.73    7.28   1-0.68333-0.92223 0.16336 0.28155 0.71159 0.26497
   1   7  -6   81.31    6.50   1-0.76645-0.53410-0.64229-0.72036 0.00152 0.44250
  -1  -7   6   89.65    6.90   1-0.69498-0.93117 0.18231 0.25858 0.69552 0.25697
   1   7  -5  104.94    7.53   1-0.78772-0.55758-0.60961-0.64596 0.08871 0.52137
  -1  -7   5  102.70    7.64   1-0.70610-0.93958 0.20110 0.23546 0.67895 0.24848
  -1  -7   4   81.87   10.51   1 0.21297-0.00911 0.96595 0.95956 0.14690-0.28135
   1   7  -4   82.22    5.71   1-0.80026-0.57260-0.57699-0.57138 0.16323 0.58791
  -1  -7   4   88.46    6.93   1-0.71666-0.94743 0.21970 0.21214 0.66190 0.23951
  -1  -7   3  104.82    9.17   1 0.13121-0.08899 0.98742 0.93917 0.08814-0.33171
   1   7  -3   90.85    5.72   1-0.80670-0.58151-0.54588-0.49830 0.22636 0.64306
  -1  -7   3  102.11    6.95   1-0.72665-0.95471 0.23808 0.18861 0.64442 0.23010
  -1  -7   2   84.89    8.46   1 0.04882-0.16949 0.99838 0.90826 0.02893-0.38252
   1   7  -2   78.25    6.95   1-0.80899-0.58628-0.51722-0.42767 0.27929 0.68801
  -1  -7   2   82.93    5.56   1-0.73605-0.96140 0.25620 0.16481 0.62656 0.22031
  -1  -7   1   97.30    8.16   1-0.02868-0.24579 0.99923 0.86876-0.02677-0.42993
   1   7  -1   91.00    7.30   1-0.80860-0.58799-0.49107-0.35969 0.32405 0.72448
  -1  -7   1  104.62    5.80   1-0.74484-0.96748 0.27398 0.14068 0.60839 0.21021
  -1  -7   0   69.63    6.31   1-0.10511-0.32008 0.99109 0.81868-0.08170-0.47675
   1   7   0   84.27    5.94   1-0.80665-0.58854-0.46862-0.29527 0.36012 0.75261
  -1  -7   0   94.08    6.30   1-0.75317-0.97295 0.29175 0.11669 0.58958 0.19934
  -1  -7  -1  113.13    8.78   1-0.17563-0.38848 0.97551 0.76115-0.13239-0.51934
   1   7   1   98.87    6.59   1-0.80394-0.58832-0.44944-0.23411 0.38945 0.77399
  -1  -7  -1  103.56    5.39   1-0.76060-0.97769 0.30853 0.09154 0.57120 0.18903
  -1  -7  -2   79.07    7.87   1-0.23913-0.44985 0.95452 0.69822-0.17802-0.55687
   1   7   2   88.94    7.62   1-0.80100-0.58787-0.43343-0.17612 0.41295 0.78954
  -1  -7  -2   81.53    5.25   1-0.76725-0.98164 0.32444 0.06551 0.55321 0.17910
  -1  -7  -3   74.68    6.71   1-0.29652-0.50567 0.92951 0.63050-0.21927-0.58885
   1   7   3   74.32    6.58   1-0.79819-0.58755-0.42044-0.12115 0.43141 0.80006
  -1  -7  -4   61.81    8.11   1-0.34491-0.55189 0.90360 0.56260-0.25404-0.61554
   1   7   4   49.56    6.41   1-0.79574-0.58759-0.41027-0.06901 0.44550 0.80620
  -1  -7  -5   38.78    6.78   1-0.38623-0.59104 0.87767 0.49468-0.28374-0.63714
   1   7   5   40.02    8.31   1-0.79378-0.58812-0.40271-0.01947 0.45577 0.80853
  -1  -7  -6   43.80    6.72   1-0.42112-0.62376 0.85280 0.42782-0.30882-0.65413
   1   7   6   34.96    6.71   1-0.79237-0.58921-0.39756 0.02765 0.46268 0.80750
  -1  -7  -7   41.65   11.26   1-0.45028-0.65095 0.82975 0.36275-0.32978-0.66684
   1   7   7   29.61   10.25   1-0.79155-0.59087-0.39460 0.07258 0.46662 0.80348
  -1  -7  -8   28.74    9.13   1-0.47449-0.67294 0.80890 0.29990-0.34718-0.67616
   1   7   8   15.43    8.88   1-0.79128-0.59309-0.39365 0.11551 0.46787 0.79680
  -1  -7  -9   28.52   10.43   1-0.49439-0.69063 0.79050 0.23951-0.36148-0.68239
   1   7   9   15.91    9.90   1-0.79153-0.59584-0.39453 0.15660 0.46670 0.78768
  -1  -7 -10   15.69   10.01   1-0.51058-0.70460 0.77465 0.18166-0.37311-0.68595
   1   7  10   12.39    7.69   1-0.79224-0.59904-0.39709 0.19602 0.46331 0.77634
  -1  -7 -11   15.76    8.15   1-0.52357-0.71538 0.76131 0.12632-0.38245-0.68721
   1   7  11   13.45   10.34   1-0.79336-0.60265-0.40116 0.23392 0.45785 0.76294
  -1  -7 -12    7.13    9.36   1-0.53381-0.72341 0.75038 0.07340-0.38981-0.68650
   1   7  12   -5.73    7.67   1-0.79481-0.60659-0.40664 0.27043 0.45046 0.74760
  -1  -7 -13    0.76   11.51   1-0.54167-0.72905 0.74175 0.02277-0.39546-0.68407
   1   7  13    4.37   11.07   1-0.79651-0.61078-0.41338 0.30566 0.44122 0.73041
  -1  -7 -14    6.08    8.92   1-0.54745-0.73261 0.73525-0.02571-0.39961-0.68015
   1   7  14    0.71   10.04   1-0.79838-0.61515-0.42130 0.33972 0.43020 0.71145
  -1  -7 -15    1.90   11.38   1-0.55140-0.73435 0.73074-0.07222-0.40245-0.67491
   1   7  15    1.81    9.55   1-0.80035-0.61961-0.43029 0.37271 0.41746 0.69076
  -1  -7 -16   -4.81   12.17   1-0.55372-0.73445 0.72806-0.11690-0.40412-0.66851
   1   7  16    4.38    9.42   1-0.80233-0.62408-0.44026 0.40471 0.40302 0.66838
   1   8 -19    5.53   13.35   1-0.77758-0.47995-0.27590-0.87665-0.56501 0.03354
  -1  -8  19   10.95   10.77   1-0.49938-0.80999-0.07669 0.52124 0.86297 0.26874
   1   8 -18   -2.20   13.72   1-0.76553-0.47010-0.32314-0.88195-0.55635 0.03404
  -1  -8  18   -3.35    8.06   1-0.51647-0.82435-0.05753 0.49849 0.85436 0.26821
   1   8 -17  -15.64   13.25   1-0.75100-0.45776-0.37146-0.88833-0.54590 0.03634
  -1  -8  17    5.27    9.14   1-0.53298-0.83813-0.03857 0.47554 0.84524 0.26718
   1   8 -16    1.59   11.30   1-0.73369-0.44264-0.42084-0.89577-0.53346 0.04063
  -1  -8  16  -10.13   10.35   1-0.54890-0.85132-0.01982 0.45239 0.83564 0.26567
   1   8 -15   -2.26   10.95   1-0.71372-0.42517-0.47022-0.90392-0.51911 0.04639
  -1  -8  15    9.13    9.35   1-0.56424-0.86394-0.00128 0.42901 0.82560 0.26370
   1   8 -14    0.97    6.78   1-0.68993-0.40360-0.52150-0.91325-0.50201 0.05541
  -1  -8  14   -8.73    6.88   1-0.57901-0.87598 0.01700 0.40540 0.81513 0.26132
   1   8 -13   -2.31    9.39   1-0.66229-0.37819-0.57349-0.92328-0.48215 0.06719
  -1  -8  13   -5.62    9.01   1-0.59320-0.88745 0.03505 0.38154 0.80428 0.25856
   1   8 -12   -2.39    7.34   1-0.63039-0.34852-0.62586-0.93370-0.45922 0.08203
  -1  -8  12    1.70    6.49   1-0.60682-0.89833 0.05282 0.35740 0.79307 0.25544
   1   8 -11   -1.62    7.10   1-0.59383-0.31419-0.67817-0.94405-0.43294 0.10023
  -1  -8  11    0.49    9.25   1-0.61985-0.90864 0.07028 0.33296 0.78156 0.25200
   1   8 -10    7.15    9.68   1-0.55222-0.27481-0.72979-0.95371-0.40304 0.12204
   1   8 -10   -0.81    4.48   1-0.59273-0.31341-0.71407-0.93732-0.37250 0.15228
  -1  -8  10   -2.20    6.03   1-0.63195-0.91823 0.08694 0.30796 0.77011 0.24899
   1   8  -9    0.26    8.20   1-0.50529-0.23011-0.77992-0.96189-0.36931 0.14769
   1   8  -9   -1.74    5.88   1-0.66157-0.38462-0.70448-0.88576-0.25694 0.25978
  -1  -8   9    0.95    7.74   1-0.64377-0.92734 0.10364 0.28274 0.75816 0.24512
   1   8  -8   -1.29    8.92   1-0.45292-0.17997-0.82755-0.96757-0.33167 0.17724
   1   8  -8    3.65    5.78   1-0.71292-0.43788-0.68510-0.82427-0.14955 0.35893
  -1  -8   8   -1.14    8.50   1-0.65496-0.93582 0.11990 0.25708 0.74608 0.24111
   1   8  -7    1.86    5.42   1-0.74993-0.47617-0.65947-0.75681-0.05196 0.44775
  -1  -8   7    0.04    6.56   1-0.66549-0.94365 0.13564 0.23091 0.73397 0.23707
  -1  -8   6    0.96   11.03   1 0.34189 0.07753 0.90868 0.96341 0.23956-0.25655
   1   8  -6   -0.46    6.28   1-0.77483-0.50355-0.63132-0.68669 0.03257 0.52429
  -1  -8   6    1.67    4.89   1-0.67534-0.95078 0.15076 0.20412 0.72192 0.23310
  -1  -8   5    4.90    7.91   1 0.27501 0.01253 0.94217 0.95503 0.19149-0.29622
   1   8  -5   -3.78    6.95   1-0.79122-0.52211-0.60215-0.61585 0.10665 0.59001
  -1  -8   5   -3.79    6.07   1-0.68445-0.95718 0.16515 0.17659 0.71009 0.22934
  -1  -8   4   -6.06    6.62   1 0.20511-0.05548 0.96849 0.93948 0.14125-0.33806
   1   8  -4   -2.48    7.76   1-0.80116-0.53453-0.57374-0.54546 0.17016 0.64555
  -1  -8   4   -0.83    5.95   1-0.69277-0.96279 0.17864 0.14817 0.69868 0.22600
  -1  -8   3   -0.00    8.20   1 0.13365-0.12505 0.98694 0.91606 0.08989-0.38102
   1   8  -3    3.70    5.52   1-0.80655-0.54240-0.54690-0.47666 0.22439 0.69179
  -1  -8   3    4.87    6.32   1-0.70018-0.96749 0.19100 0.11861 0.68793 0.22333
  -1  -8   2    4.47    8.77   1 0.06230-0.19452 0.99730 0.88456 0.03861-0.42390
   1   8  -2   -1.19    4.90   1-0.80880-0.54713-0.52227-0.41006 0.27029 0.72972
  -1  -8   2    2.55    5.22   1-0.70657-0.97117 0.20191 0.08760 0.67822 0.22169
  -1  -8   1   -4.17    5.76   1-0.00444-0.26011 0.99994 0.84700-0.00935-0.46359
   1   8  -1    5.36    6.97   1-0.80896-0.54934-0.49969-0.34567 0.30963 0.76074
  -1  -8   1    3.65    5.47   1-0.71170-0.97359 0.21088 0.05465 0.67007 0.22161
  -1  -8   0   -5.38    7.65   1-0.07084-0.32438 0.99585 0.80096-0.05707-0.50321
   1   8   0    2.37    7.11   1-0.80784-0.55071-0.48028-0.28428 0.34163 0.78478
  -1  -8   0    0.75    4.05   1-0.71524-0.97442 0.21716 0.01902 0.66427 0.22389
  -1  -8  -1    4.27    6.32   1-0.13282-0.38423 0.98591 0.74908-0.10162-0.53965
   1   8   1    0.95    7.44   1-0.80603-0.55140-0.46360-0.22562 0.36793 0.80315
  -1  -8  -1    1.52    4.20   1-0.71655-0.97302 0.21950-0.02054 0.66209 0.22978
  -1  -8  -2    2.67    6.64   1-0.18955-0.43883 0.97149 0.69271-0.14239-0.57233
   1   8   2   -0.72    5.89   1-0.80396-0.55181-0.44956-0.16961 0.38926 0.81653
  -1  -8  -3    0.34    6.76   1-0.24207-0.48990 0.95338 0.63184-0.18013-0.60064
   1   8   3    5.95    6.05   1-0.80191-0.55226-0.43808-0.11615 0.40621 0.82553
  -1  -8  -4    1.61    9.83   1-0.28723-0.53289 0.93396 0.57043-0.21259-0.62500
   1   8   4   -2.54    6.43   1-0.80008-0.55292-0.42899-0.06509 0.41931 0.83068
  -1  -8  -5   -4.07   10.61   1-0.32675-0.57023 0.91386 0.50833-0.24099-0.64531
   1   8   5    2.59    8.52   1-0.79858-0.55391-0.42217-0.01629 0.42898 0.83241
  -1  -8  -6    3.81    7.51   1-0.36094-0.60225 0.89397 0.44645-0.26557-0.66179
   1   8   6   -4.56    6.95   1-0.79749-0.55531-0.41744 0.03041 0.43560 0.83108
  -1  -8  -7  -10.06    9.94   1-0.39025-0.62938 0.87495 0.38543-0.28663-0.67476
   1   8   7   -1.00   11.00   1-0.79682-0.55713-0.41465 0.07518 0.43947 0.82701
  -1  -8  -8   -0.54   11.40   1-0.41514-0.65210 0.85727 0.32576-0.30452-0.68456
   1   8   8  -12.30    9.79   1-0.79657-0.55938-0.41365 0.11815 0.44085 0.82044
  -1  -8  -9    0.70    7.00   1-0.43610-0.67089 0.84123 0.26773-0.31958-0.69153
   1   8   9    2.87   10.16   1-0.79673-0.56203-0.41430 0.15947 0.43994 0.81159
  -1  -8 -10    5.13   10.29   1-0.45358-0.68634 0.82700 0.21147-0.33215-0.69585
   1   8  10   -2.07   10.30   1-0.79726-0.56505-0.41648 0.19927 0.43693 0.80062
  -1  -8 -11    8.73    9.28   1-0.46797-0.69852 0.81467 0.15715-0.34249-0.69812
   1   8  11    0.88    7.42   1-0.79810-0.56838-0.42006 0.23767 0.43193 0.78768
  -1  -8 -12    0.83    8.76   1-0.47964-0.70797 0.80425 0.10473-0.35088-0.69843
   1   8  12    6.96   10.68   1-0.79920-0.57197-0.42494 0.27476 0.42507 0.77287
  -1  -8 -13   -2.95   10.96   1-0.48889-0.71501 0.79570 0.05419-0.35753-0.69700
   1   8  13  -14.52   10.28   1-0.80050-0.57577-0.43101 0.31067 0.41642 0.75628
  -1  -8 -14    1.92   11.73   1-0.49601-0.71991 0.78896 0.00545-0.36264-0.69404
   1   8  14   -6.86    9.42   1-0.80193-0.57969-0.43819 0.34547 0.40605 0.73797
  -1  -8 -15    6.59   10.18   1-0.50120-0.72289 0.78393-0.04157-0.36638-0.68970
   1   8  15  -10.06   13.61   1-0.80343-0.58367-0.44638 0.37925 0.39400 0.71797
   1   9 -18    4.04   10.11   1-0.75233-0.41802-0.36732-0.90352-0.54686 0.09430
  -1  -9  18   10.82   12.38   1-0.50889-0.85598-0.06609 0.46699 0.85828 0.22182
   1   9 -17   12.28    9.68   1-0.73572-0.40361-0.41539-0.90965-0.53492 0.09809
  -1  -9  17   10.15    8.79   1-0.52445-0.86881-0.04843 0.44274 0.85005 0.22168
   1   9 -16   21.46    9.67   1-0.71677-0.38720-0.46311-0.91620-0.52130 0.10313
  -1  -9  16   11.39   11.11   1-0.53939-0.88102-0.03108 0.41818 0.84148 0.22119
   1   9 -15   22.57   10.49   1-0.69440-0.36705-0.51239-0.92353-0.50522 0.11113
  -1  -9  15    4.62   11.62   1-0.55370-0.89261-0.01407 0.39328 0.83259 0.22038
   1   9 -14   18.99    9.18   1-0.66871-0.34359-0.56203-0.93122-0.48676 0.12151
  -1  -9  14   20.00    7.13   1-0.56740-0.90357 0.00257 0.36803 0.82343 0.21931
   1   9 -13   21.85    7.31   1-0.63941-0.31652-0.61177-0.93900-0.46570 0.13448
  -1  -9  13   32.87   10.56   1-0.58046-0.91391 0.01883 0.34237 0.81406 0.21803
   1   9 -12   25.17    7.76   1-0.60624-0.28558-0.66122-0.94650-0.44186 0.15024
  -1  -9  12   24.07    9.98   1-0.59289-0.92361 0.03464 0.31628 0.80453 0.21658
   1   9 -11   15.37    9.68   1-0.56895-0.25052-0.70993-0.95325-0.41507 0.16895
  -1  -9  11   29.83    6.60   1-0.60465-0.93264 0.04995 0.28968 0.79491 0.21505
   1   9 -10   43.72   13.19   1-0.52739-0.21118-0.75728-0.95865-0.38519 0.19074
  -1  -9  10   23.49    7.83   1-0.61573-0.94100 0.06471 0.26253 0.78528 0.21351
   1   9  -9   42.31   11.04   1-0.48147-0.16750-0.80258-0.96199-0.35219 0.21566
   1   9  -9   31.61    8.34   1-0.68790-0.37159-0.69628-0.85471-0.20488 0.36246
  -1  -9   9   31.40   10.26   1-0.62610-0.94864 0.07883 0.23475 0.77574 0.21204
   1   9  -8   44.85    9.43   1-0.43129-0.11955-0.84501-0.96246-0.31613 0.24364
   1   9  -8   38.88    8.17   1-0.72825-0.41437-0.67610-0.79255-0.11192 0.44737
  -1  -9   8   42.58    9.45   1-0.63531-0.95543 0.09164 0.20591 0.76679 0.21154
  -1  -9   7   -2.05   11.70   1 0.38652 0.08176 0.88137 0.95534 0.27163-0.28394
   1   9  -7   39.83    7.03   1-0.75800-0.44531-0.65169-0.72635-0.02690 0.52355
  -1  -9   7   36.12    8.45   1-0.64409-0.96150 0.10411 0.17646 0.75782 0.21065
  -1  -9   6    0.76   10.44   1 0.32876 0.02589 0.91594 0.94805 0.23012-0.31705
   1   9  -6   58.90    8.12   1-0.77828-0.46807-0.62618-0.65886 0.04645 0.58889
  -1  -9   6   44.66    8.75   1-0.65199-0.96668 0.11553 0.14597 0.74937 0.21027
  -1  -9   5    6.21   12.70   1 0.26820-0.03277 0.94511 0.93535 0.18660-0.35218
   1   9  -5   61.25    7.63   1-0.79201-0.48394-0.60032-0.59135 0.11097 0.64504
  -1  -9   5   58.02    6.25   1-0.65888-0.97086 0.12570 0.11423 0.74166 0.21064
  -1  -9   4   55.23    8.45   1 0.20578-0.09331 0.96827 0.91665 0.14174-0.38864
   1   9  -4   56.65    7.57   1-0.80070-0.49510-0.57544-0.52451 0.16655 0.69264
  -1  -9   4   49.45    7.49   1-0.66462-0.97390 0.13432 0.08093 0.73500 0.21204
  -1  -9   3   60.35    9.86   1 0.14261-0.15459 0.98507 0.89158 0.09634-0.42564
   1   9  -3   57.42    8.57   1-0.80578-0.50266-0.55206-0.45915 0.21435 0.73246
  -1  -9   3   57.19    6.79   1-0.66900-0.97557 0.14098 0.04567 0.72976 0.21488
  -1  -9   2   44.15    8.81   1 0.07987-0.21545 0.99548 0.86012 0.05124-0.46234
   1   9  -2   53.24    6.85   1-0.80830-0.50766-0.53059-0.39572 0.25516 0.76529
  -1  -9   2   42.82    7.50   1-0.67168-0.97553 0.14509 0.00787 0.72648 0.21968
  -1  -9   1   51.54    7.06   1 0.02143-0.27278 0.99972 0.82431 0.00924-0.49608
   1   9  -1   56.20    8.03   1-0.80909-0.51046-0.51082-0.33415 0.29054 0.79231
  -1  -9   1   42.93    7.32   1-0.67213-0.97327 0.14578-0.03335 0.72593 0.22720
  -1  -9   0   49.56    9.06   1-0.03715-0.32925 0.99876 0.78140-0.03285-0.53008
   1   9   0   54.45    7.10   1-0.80874-0.51260-0.49380-0.27516 0.31951 0.81334
  -1  -9  -1   48.27    7.44   1-0.09230-0.38227 0.99308 0.73378-0.07250-0.56162
   1   9   1   54.00    8.64   1-0.80773-0.51408-0.47907-0.21846 0.34357 0.82945
  -1  -9  -2   62.49   10.91   1-0.14340-0.43124 0.98361 0.68237-0.10922-0.59025
   1   9   2   55.44    8.91   1-0.80641-0.51525-0.46661-0.16402 0.36326 0.84119
  -1  -9  -3   24.47    7.79   1-0.19006-0.47578 0.97133 0.62814-0.14275-0.61568
   1   9   3   36.14    8.05   1-0.80502-0.51635-0.45633-0.11176 0.37906 0.84904
  -1  -9  -4   36.13   11.91   1-0.23212-0.51571 0.95717 0.57204-0.17298-0.63781
   1   9   4   35.33    9.73   1-0.80372-0.51755-0.44814-0.06159 0.39139 0.85342
  -1  -9  -5   28.29    8.76   1-0.27099-0.55314 0.94137 0.51331-0.20092-0.65615
   1   9   5   23.61    9.24   1-0.80263-0.51895-0.44191-0.01339 0.40060 0.85469
  -1  -9  -6   16.26   11.69   1-0.30397-0.58396 0.92581 0.45575-0.22463-0.67176
   1   9   6   27.41    7.76   1-0.80181-0.52062-0.43754 0.03295 0.40700 0.85315
  -1  -9  -7   20.33    8.39   1-0.33279-0.61060 0.91052 0.39847-0.24533-0.68438
   1   9   7   17.14   11.97   1-0.80129-0.52259-0.43489 0.07758 0.41084 0.84904
  -1  -9  -8   17.08    8.59   1-0.35774-0.63337 0.89594 0.34189-0.26326-0.69422
   1   9   8   13.26   11.95   1-0.80109-0.52488-0.43386 0.12059 0.41233 0.84258
  -1  -9  -9   13.20   12.62   1-0.37913-0.65259 0.88238 0.28635-0.27864-0.70151
   1   9   9   -0.55   11.94   1-0.80118-0.52746-0.43433 0.16209 0.41165 0.83396
  -1  -9 -10   19.88    9.14   1-0.39731-0.66860 0.87008 0.23205-0.29171-0.70648
   1   9  10   23.92   11.50   1-0.80155-0.53032-0.43619 0.20221 0.40896 0.82332
  -1  -9 -11   20.75   12.39   1-0.41258-0.68169 0.85915 0.17913-0.30268-0.70936
   1   9  11    8.83   10.83   1-0.80216-0.53342-0.43935 0.24102 0.40436 0.81077
  -1  -9 -12    6.31   13.44   1-0.42522-0.69216 0.84969 0.12768-0.31176-0.71035
   1   9  12   32.40   13.24   1-0.80296-0.53671-0.44372 0.27864 0.39795 0.79642
  -1  -9 -13   -1.78   10.30   1-0.43549-0.70026 0.84171 0.07771-0.31915-0.70964
   1   9  13    6.58   10.39   1-0.80390-0.54015-0.44920 0.31513 0.38980 0.78033
   1  10 -17   10.43   11.24   1-0.72215-0.35156-0.45020-0.92269-0.52517 0.15820
  -1 -10  17    5.19    8.35   1-0.51268-0.89625-0.06182 0.40640 0.85634 0.17765
   1  10 -16    7.10   11.91   1-0.70132-0.33296-0.49784-0.92837-0.51019 0.16509
  -1 -10  16    1.25    9.69   1-0.52664-0.90748-0.04591 0.38040 0.84884 0.17824
   1  10 -15    8.99   12.05   1-0.67759-0.31145-0.54560-0.93418-0.49314 0.17406
  -1 -10  15   -3.50   10.34   1-0.53992-0.91803-0.03045 0.35396 0.84115 0.17864
   1  10 -14    0.63    9.45   1-0.65076-0.28685-0.59326-0.93988-0.47386 0.18526
  -1 -10  14    4.50   10.42   1-0.55254-0.92792-0.01547 0.32703 0.83334 0.17891
   1  10 -13    8.05    9.47   1-0.62065-0.25898-0.64052-0.94519-0.45222 0.19881
  -1 -10  13   -5.13    9.17   1-0.56445-0.93711-0.00103 0.29956 0.82546 0.17911
   1  10 -12   -6.37    7.37   1-0.58711-0.22767-0.68702-0.94974-0.42812 0.21484
  -1 -10  12    1.84    7.46   1-0.57565-0.94558 0.01280 0.27149 0.81759 0.17933
   1  10 -11   -5.30   10.33   1-0.55003-0.19282-0.73231-0.95306-0.40147 0.23340
  -1 -10  11   -4.50    7.48   1-0.58611-0.95331 0.02596 0.24275 0.80981 0.17964
   1  10 -10    3.90   10.09   1-0.50938-0.15439-0.77585-0.95465-0.37225 0.25453
  -1 -10  10    1.29    7.86   1-0.59577-0.96024 0.03836 0.21324 0.80223 0.18014
   1  10  -9    1.20   10.48   1-0.46523-0.11247-0.81706-0.95391-0.34052 0.27818
   1  10  -9    2.79    6.55   1-0.70216-0.34701-0.69038-0.82610-0.17416 0.44399
  -1 -10   9   -4.16    6.38   1-0.60459-0.96634 0.04988 0.18285 0.79496 0.18096
   1  10  -8    2.44   10.49   1-0.41776-0.06722-0.85533-0.95022-0.30640 0.30422
   1  10  -8   -1.17    6.17   1-0.73588-0.38315-0.67084-0.76459-0.09184 0.51825
  -1 -10   8   -0.19    7.59   1-0.61250-0.97152 0.06037 0.15143 0.78815 0.18223
  -1 -10   7    2.34   10.09   1 0.37672 0.03346 0.88773 0.93908 0.26459-0.34204
   1  10  -7   -0.68    6.61   1-0.76117-0.40955-0.64833-0.70029-0.01651 0.58468
  -1 -10   7   -2.47    9.16   1-0.61940-0.97569 0.06966 0.11882 0.78197 0.18414
   1  10  -6   -4.00    7.07   1-0.77876-0.42961-0.62544-0.63543 0.04841 0.64160
  -1 -10   6   -2.87    7.42   1-0.62515-0.97871 0.07752 0.08476 0.77664 0.18689
  -1 -10   5    0.74   13.42   1 0.26872-0.07076 0.94489 0.91251 0.18697-0.40287
   1  10  -5  -10.35    9.07   1-0.79106-0.44402-0.60250-0.57088 0.10582 0.69060
  -1 -10   5    2.40    7.20   1-0.62903-0.98026 0.08287 0.04847 0.77295 0.19164
  -1 -10   4    2.28   12.35   1 0.21263-0.12497 0.96606 0.89181 0.14666-0.43478
   1  10  -4    5.38    8.01   1-0.79921-0.45464-0.58059-0.50699 0.15548 0.73228
  -1 -10   4    1.74    6.48   1-0.63181-0.98034 0.08674 0.01043 0.77024 0.19701
  -1 -10   3    1.88   10.26   1 0.15623-0.17949 0.98200 0.86588 0.10612-0.46692
   1  10  -3    2.49    8.08   1-0.80434-0.46226-0.56002-0.44446 0.19849 0.76731
  -1 -10   3    1.64    5.60   1-0.63262-0.97843 0.08786-0.03036 0.76946 0.20430
  -1 -10   2   -2.20   10.45   1 0.10040-0.23343 0.99275 0.83477 0.06600-0.49865
   1  10  -2    7.81    9.85   1-0.80730-0.46769-0.54112-0.38359 0.23547 0.79631
  -1 -10   2    3.60    5.72   1-0.63083-0.97394 0.08537-0.07476 0.77120 0.21411
  -1 -10   1   -3.50    9.26   1 0.04597-0.28598 0.99858 0.79873 0.02688-0.52937
   1  10  -1   -3.18    8.67   1-0.80872-0.47159-0.52407-0.32457 0.26705 0.81990
  -1 -10   0    7.10    6.62   1-0.00371-0.33437 0.99995 0.76012-0.00882-0.55714
   1  10   0  -12.86    8.21   1-0.80910-0.47395-0.50853-0.26724 0.29452 0.83901
  -1 -10  -1   -3.92    9.84   1-0.05327-0.38181 0.99759 0.71581-0.04445-0.58466
   1  10   1   -4.79    7.16   1-0.80881-0.47615-0.49540-0.21214 0.31684 0.85338
  -1 -10  -2    2.36    9.49   1-0.09961-0.42601 0.99198 0.66826-0.07775-0.60986
   1  10   2   -7.51    6.56   1-0.80816-0.47799-0.48423-0.15899 0.33525 0.86385
  -1 -10  -3   -3.83   10.55   1-0.14239-0.46667 0.98384 0.61818-0.10850-0.63251
   1  10   3    0.56    7.18   1-0.80734-0.47966-0.47495-0.10773 0.35015 0.87080
  -1 -10  -4    2.78   11.85   1-0.18145-0.50360 0.97386 0.56626-0.13657-0.65248
   1  10   4   -3.19    7.34   1-0.80652-0.48133-0.46749-0.05830 0.36188 0.87459
  -1 -10  -5    1.32    8.51   1-0.21674-0.53676 0.96270 0.51315-0.16193-0.66974
   1  10   5   -2.35   11.97   1-0.80579-0.48310-0.46178-0.01061 0.37074 0.87550
  -1 -10  -6   -6.54   11.76   1-0.24970-0.56835 0.95036 0.45776-0.18562-0.68367
   1  10   6    0.50    7.67   1-0.80522-0.48502-0.45771 0.03542 0.37696 0.87378
  -1 -10  -7    0.64   12.08   1-0.27764-0.59412 0.93840 0.40381-0.20570-0.69566
   1  10   7   -2.90   10.76   1-0.80485-0.48714-0.45519 0.07992 0.38078 0.86965
  -1 -10  -8    4.55   13.16   1-0.30219-0.61650 0.92671 0.35012-0.22334-0.70521
   1  10   8    8.60   11.08   1-0.80469-0.48947-0.45414 0.12295 0.38238 0.86330
  -1 -10  -9    5.12    9.64   1-0.32358-0.63571 0.91559 0.29701-0.23871-0.71249
   1  10   9    4.70   11.27   1-0.80474-0.49201-0.45446 0.16461 0.38190 0.85488
  -1 -10 -10   -0.89   13.71   1-0.34202-0.65198 0.90527 0.24471-0.25197-0.71765
   1  10  10   -7.44   12.37   1-0.80498-0.49474-0.45606 0.20498 0.37948 0.84451
  -1 -10 -11    2.54   12.30   1-0.35775-0.66554 0.89593 0.19337-0.26328-0.72087
   1  10  11   -2.56   10.50   1-0.80539-0.49764-0.45886 0.24416 0.37522 0.83230
  -1 -10 -12    5.96   11.31   1-0.37100-0.67661 0.88766 0.14311-0.27279-0.72229
   1  10  12    5.21   12.16   1-0.80593-0.50067-0.46278 0.28221 0.36919 0.81833
   1  11 -15   -5.55   12.43   1-0.66375-0.25883-0.57091-0.93693-0.48320 0.23486
  -1 -11  15   -2.04   10.99   1-0.52291-0.94023-0.05019 0.31127 0.85090 0.13807
   1  11 -14    8.53   11.91   1-0.63643-0.23374-0.61649-0.94055-0.46356 0.24641
  -1 -11  14   13.22    8.77   1-0.53441-0.94900-0.03691 0.28264 0.84441 0.13967
   1  11 -13    8.28    8.91   1-0.60618-0.20572-0.66131-0.94341-0.44182 0.26007
  -1 -11  13    3.51    8.44   1-0.54513-0.95699-0.02430 0.25334 0.83799 0.14134
   1  11 -12    1.69   10.35   1-0.57294-0.17471-0.70502-0.94518-0.41793 0.27587
  -1 -11  12    5.09    7.98   1-0.55504-0.96418-0.01245 0.22328 0.83172 0.14315
   1  11 -11    2.42    8.97   1-0.53670-0.14069-0.74724-0.94544-0.39188 0.29383
  -1 -11  11    6.33    9.26   1-0.56410-0.97051-0.00145 0.19237 0.82569 0.14521
   1  11 -10   14.25   11.07   1-0.49751-0.10373-0.78751-0.94376-0.36372 0.31392
  -1 -11  10    5.62    9.32   1-0.57225-0.97593 0.00857 0.16050 0.82003 0.14763
   1  11  -9    4.05    7.89   1-0.45550-0.06395-0.82538-0.93967-0.33353 0.33602
  -1 -11   9   -5.39    8.88   1-0.57939-0.98034 0.01748 0.12750 0.81485 0.15054
   1  11  -8   14.71    8.20   1-0.41092-0.02160-0.86037-0.93270-0.30149 0.35998
   1  11  -8   10.53    8.95   1-0.73855-0.34697-0.66886-0.73991-0.08458 0.57631
  -1 -11   8   11.67    8.72   1-0.58542-0.98364 0.02509 0.09320 0.81033 0.15411
  -1 -11   7   -4.27   14.27   1 0.37356-0.00820 0.88973 0.91847 0.26232-0.39538
   1  11  -7   10.01    7.14   1-0.76110-0.37054-0.64841-0.67768-0.01676 0.63517
  -1 -11   7   37.79    9.95   1-0.59019-0.98568 0.03117 0.05738 0.80666 0.15851
  -1 -11   6    1.72   10.86   1 0.32483-0.05504 0.91804 0.90491 0.22730-0.42200
   1  11  -6   13.48    8.38   1-0.77713-0.38905-0.62795-0.61524 0.04172 0.68564
  -1 -11   6   28.67    8.57   1-0.59349-0.98626 0.03542 0.01971 0.80405 0.16400
  -1 -11   5   14.33   10.48   1 0.27481-0.10318 0.94226 0.88726 0.19134-0.44956
   1  11  -5    9.00    7.89   1-0.78872-0.40271-0.60757-0.55328 0.09368 0.72917
  -1 -11   5    6.30    8.07   1-0.59504-0.98509 0.03742-0.02018 0.80281 0.17084
  -1 -11   4    8.11   12.96   1 0.22409-0.15202 0.96217 0.86531 0.15489-0.47761
   1  11  -4    2.15    8.60   1-0.79674-0.41321-0.58815-0.49190 0.13883 0.76634
  -1 -11   4   11.20    6.65   1-0.59445-0.98176 0.03665-0.06286 0.80329 0.17941
  -1 -11   3    2.14   11.49   1 0.17333-0.20090 0.97771 0.83898 0.11841-0.50570
   1  11  -3    8.37    7.85   1-0.80214-0.42109-0.56993-0.43171 0.17816 0.79768
  -1 -11   2    6.99    8.40   1 0.12317-0.24917 0.98896 0.80836 0.08236-0.53335
   1  11  -2    7.57    7.00   1-0.80559-0.42702-0.55315-0.37296 0.21219 0.82373
  -1 -11   1   15.88   11.53   1 0.07426-0.29620 0.99611 0.77365 0.04721-0.56010
   1  11  -1   10.46    7.05   1-0.80764-0.43155-0.53797-0.31581 0.24143 0.84499
  -1 -11   0   26.94   10.15   1 0.02715-0.34143 0.99954 0.73520 0.01335-0.58556
   1  11   0   15.27    9.64   1-0.80870-0.43508-0.52446-0.26033 0.26635 0.86193
  -1 -11  -1   22.12    9.87   1-0.01521-0.38230 0.99973 0.69548-0.01709-0.60839
   1  11   1   18.74    7.18   1-0.80908-0.43741-0.51225-0.20634 0.28805 0.87526
  -1 -11  -2   11.52    9.99   1-0.05745-0.42242 0.99721 0.65102-0.04745-0.63065
   1  11   2    2.79    7.32   1-0.80903-0.43984-0.50216-0.15427 0.30545 0.88472
  -1 -11  -3   12.15   11.16   1-0.09680-0.45963 0.99241 0.60428-0.07573-0.65082
   1  11   3   -2.95    8.02   1-0.80874-0.44205-0.49373-0.10387 0.31963 0.89095
  -1 -11  -4    0.48    9.75   1-0.13307-0.49378 0.98586 0.55578-0.10179-0.66879
   1  11   4   -1.60    8.66   1-0.80835-0.44415-0.48691-0.05507 0.33088 0.89425
  -1 -11  -5    2.52   13.10   1-0.16619-0.52477 0.97806 0.50603-0.12560-0.68449
   1  11   5    1.57   10.63   1-0.80795-0.44624-0.48164-0.00783 0.33944 0.89487
  -1 -11  -6    3.85   12.62   1-0.19617-0.55262 0.96946 0.45549-0.14715-0.69794
   1  11   6    2.85    8.73   1-0.80762-0.44841-0.47784 0.03793 0.34554 0.89302
  -1 -11  -7   -1.08   13.14   1-0.22307-0.57740 0.96047 0.40456-0.16648-0.70917
   1  11   7    6.06    8.80   1-0.80739-0.45067-0.47545 0.08230 0.34935 0.88888
  -1 -11  -8   -1.11   14.32   1-0.24831-0.60129 0.95092 0.35180-0.18462-0.71741
   1  11   8   -5.71   12.93   1-0.80729-0.45305-0.47439 0.12534 0.35103 0.88262
  -1 -11  -9    4.82   12.22   1-0.26935-0.62015 0.94209 0.30098-0.19974-0.72443
   1  11   9   14.02   12.21   1-0.80731-0.45556-0.47459 0.16712 0.35072 0.87437
   1  12 -13   -4.61   10.40   1-0.59590-0.15664-0.67540-0.93495-0.43443 0.31831
  -1 -12  13    1.21   11.60   1-0.52236-0.97343-0.05083 0.20387 0.85120 0.10424
   1  12 -12    6.32   12.41   1-0.56343-0.12640-0.71661-0.93421-0.41109 0.33356
  -1 -12  12   -5.91   12.62   1-0.53089-0.97924-0.04099 0.17180 0.84644 0.10756
   1  12 -11   -5.70   13.10   1-0.52843-0.09363-0.75617-0.93181-0.38594 0.35063
  -1 -12  11    1.36   11.96   1-0.53845-0.98406-0.03218 0.13870 0.84204 0.11124
   1  12 -10    2.12    9.45   1-0.49100-0.05843-0.79372-0.92741-0.35904 0.36945
  -1 -12  10    5.08    8.05   1-0.54492-0.98781-0.02455 0.10442 0.83812 0.11541
   1  12  -9    5.83   11.91   1-0.45132-0.02098-0.82889-0.92062-0.33052 0.38988
  -1 -12   9   -8.75   10.54   1-0.55020-0.99036-0.01827 0.06880 0.83483 0.12020
   1  12  -8    4.97    8.91   1-0.40962 0.01848-0.86132-0.91109-0.30055 0.41177
  -1 -12   8  -11.21    9.53   1-0.55412-0.99155-0.01357 0.03159 0.83232 0.12578
  -1 -12   7    0.46   11.79   1 0.37574-0.04453 0.88836 0.89447 0.26388-0.44488
   1  12  -7    1.50    6.94   1-0.75857-0.32908-0.65110-0.65768-0.02505 0.67761
  -1 -12   7    2.75    7.30   1-0.55647-0.99117-0.01074-0.00748 0.83079 0.13234
  -1 -12   6   -7.85   14.04   1 0.33093-0.08745 0.91477 0.87902 0.23168-0.46868
   1  12  -6   -4.72    8.37   1-0.77376-0.34674-0.63284-0.59744 0.02840 0.72306
  -1 -12   5    4.61   12.18   1 0.28523-0.13127 0.93760 0.85999 0.19884-0.49313
   1  12  -5   -3.00    9.55   1-0.78508-0.36011-0.61468-0.53774 0.07613 0.76233
  -1 -12   4   -2.86   13.46   1 0.23913-0.17549 0.95674 0.83726 0.16570-0.51787
   1  12  -4    0.34    6.98   1-0.79323-0.37074-0.59741-0.47850 0.11776 0.79598
  -1 -12   3   -8.83    8.86   1 0.19313-0.21961 0.97216 0.81081 0.13264-0.54253
   1  12  -3   -7.27    9.91   1-0.79902-0.37901-0.58118-0.42030 0.15420 0.82443
  -1 -12   2   -4.57    8.63   1 0.14774-0.26311 0.98395 0.78073 0.10002-0.56676
   1  12  -2    2.65    8.65   1-0.80302-0.38549-0.56620-0.36334 0.18590 0.84815
  -1 -12   1    2.81   10.95   1 0.10345-0.30552 0.99229 0.74721 0.06819-0.59019
   1  12  -1   -7.06   10.10   1-0.80569-0.39063-0.55259-0.30777 0.21329 0.86757
  -1 -12   0    0.35   11.76   1 0.06069-0.34639 0.99745 0.71050 0.03746-0.61253
   1  12   0   -1.84    8.68   1-0.80737-0.39479-0.54044-0.25365 0.23676 0.88305
  -1 -12  -1   -3.52    8.63   1 0.02226-0.38338 0.99970 0.67298 0.00984-0.63254
   1  12   1    3.75    7.94   1-0.80836-0.39826-0.52977-0.20102 0.25666 0.89497
  -1 -12  -2   13.00   10.66   1-0.01642-0.41995 0.99970 0.63103-0.01796-0.65225
   1  12   2   -1.72    8.40   1-0.80887-0.40125-0.52060-0.14987 0.27329 0.90362
  -1 -12  -3    2.24   11.50   1-0.05270-0.45409 0.99763 0.58702-0.04403-0.67021
   1  12   3    1.24    8.56   1-0.80908-0.40338-0.51253-0.10003 0.28756 0.90954
  -1 -12  -4    0.28   10.44   1-0.08639-0.48566 0.99392 0.54136-0.06825-0.68633
   1  12   4   -4.65   10.59   1-0.80909-0.40588-0.50627-0.05179 0.29841 0.91245
  -1 -12  -5    6.82    9.14   1-0.11742-0.51456 0.98894 0.49444-0.09055-0.70053
   1  12   5   -1.17   10.25   1-0.80901-0.40829-0.50140-0.00494 0.30674 0.91283
  -1 -12  -6   -3.59    9.10   1-0.14575-0.54077 0.98308 0.44664-0.11091-0.71279
   1  12   6   -0.08   10.94   1-0.80891-0.41068-0.49786 0.04056 0.31272 0.91087
  -1 -12  -7   -7.65   11.84   1-0.17142-0.56430 0.97666 0.39828-0.12936-0.72313
   1  12   7    8.96    9.48   1-0.80882-0.41308-0.49559 0.08481 0.31653 0.90673
   1  13 -10   11.43   10.89   1-0.48915-0.01779-0.79546-0.90659-0.35771 0.42163
   1  13  -9    1.70   13.44   1-0.45182 0.01730-0.82847-0.89764-0.33088 0.44037
   1  13  -8   15.45   12.78   1-0.41290 0.05399-0.85892-0.88613-0.30291 0.46026
  -1 -13   7   -9.58   15.42   1 0.38228-0.07650 0.88415 0.86765 0.26858-0.49124
  -1 -13   6   -0.31   12.22   1 0.34101-0.11588 0.90919 0.85082 0.23892-0.51251
  -1 -13   5   -9.73   12.74   1 0.29912-0.15588 0.93108 0.83085 0.20882-0.53421
   1  13  -5    4.33    7.53   1-0.78003-0.31656-0.62342-0.52336 0.05374 0.79112
  -1 -13   4   -0.27   16.79   1 0.25702-0.19610 0.94976 0.80766 0.17856-0.55607
   1  13  -4   10.10   10.07   1-0.78858-0.32712-0.60784-0.46627 0.09300 0.82193
  -1 -13   3    2.45   15.83   1 0.21511-0.23613 0.96524 0.78127 0.14844-0.57780
   1  13  -3    6.82    8.97   1-0.79484-0.33586-0.59333-0.40979 0.12715 0.84809
  -1 -13   2   16.66   15.32   1 0.17380-0.27556 0.97759 0.75176 0.11875-0.59909
   1  13  -2    5.58   10.65   1-0.79942-0.34291-0.57989-0.35438 0.15699 0.86995
  -1 -13   1    8.76   10.63   1 0.13345-0.31402 0.98698 0.71927 0.08975-0.61969
   1  13  -1   22.52    9.43   1-0.80269-0.34866-0.56765-0.30017 0.18289 0.88787
  -1 -13   0    7.79   10.24   1 0.09443-0.35116 0.99361 0.68404 0.06171-0.63934
   1  13   0    2.57   10.21   1-0.80498-0.35343-0.55668-0.24723 0.20519 0.90219
  -1 -13  -1    6.10   12.83   1 0.05703-0.38668 0.99776 0.64632 0.03483-0.65782
   1  13   1    8.21    8.84   1-0.80654-0.35747-0.54701-0.19559 0.22419 0.91321
  -1 -13  -2    3.21   10.18   1 0.02385-0.41822 0.99965 0.60851 0.01098-0.67438
   1  13   2    7.71    8.92   1-0.80757-0.36098-0.53865-0.14526 0.24015 0.92118
  -1 -13  -3    7.80   15.08   1-0.00965-0.44961 0.99986 0.56678-0.01309-0.69036
   1  13   3   -1.35   11.94   1-0.80822-0.36411-0.53159-0.09624 0.25331 0.92636
   2 -13  -3   -4.45   14.10   1 0.03246-0.57248 0.99932 0.61074 0.01717-0.54703
  -2  13   3    0.20   10.17   1-0.79969-0.19006-0.42717-0.03659 0.42191 0.98109
   2 -13  -2    2.57   10.44   1 0.06480-0.54203 0.99707 0.65036 0.04041-0.53219
  -2  13   2   -1.54   12.69   1-0.80126-0.18914-0.43475-0.08615 0.41104 0.97816
   2 -13  -1    3.59   11.63   1 0.09878-0.50993 0.99299 0.68814 0.06483-0.51616
  -2  13   1   -5.58   11.75   1-0.80303-0.18841-0.44412-0.13750 0.39735 0.97241
   2 -13   0   12.04    9.79   1 0.13421-0.47638 0.98682 0.72384 0.09030-0.49910
  -2  13   0    5.15   11.21   1-0.80488-0.18777-0.45538-0.19073 0.38050 0.96351
   2 -13   1    4.82   13.53   1 0.17084-0.44163 0.97837 0.75725 0.11663-0.48116
  -2  13  -1    0.55    7.91   1-0.80666-0.18706-0.46864-0.24597 0.36009 0.95105
   2 -13   2   10.14   12.21   1 0.20841-0.40594 0.96743 0.78818 0.14363-0.46256
  -2  13  -2  -12.52    9.36   1-0.80814-0.18605-0.48398-0.30328 0.33565 0.93456
   2 -13   3  -13.16   10.66   1 0.24662-0.36962 0.95388 0.81650 0.17109-0.44350
  -2  13  -3    4.33    9.88   1-0.80901-0.18443-0.50148-0.36276 0.30659 0.91344
   2 -13   4    6.30   12.05   1 0.28516-0.33297 0.93764 0.84212 0.19878-0.42420
   2 -13   5  -24.01   11.83   1 0.32369-0.29632 0.91865 0.86501 0.22648-0.40490
   2 -13   6  -15.52   12.78   1 0.36191-0.25998 0.89695 0.88517 0.25394-0.38583
   2 -13   7   -9.80   13.34   1 0.39951-0.22426 0.87260 0.90269 0.28097-0.36720
  -2  13  -8    6.26   12.78   1-0.42894 0.20349-0.84683-0.91947-0.31444 0.33637
  -2  13  -9    4.46   12.59   1-0.46444 0.17022-0.81775-0.93235-0.33995 0.31895
   2 -12  -7  -11.45   13.31   1-0.12200-0.67973 0.98808 0.45499-0.09384-0.57527
  -2  12   7    1.55   10.90   1-0.78743-0.22678-0.38069 0.15514 0.48478 0.96151
   2 -12  -6   71.35   15.82   1-0.09578-0.65564 0.99257 0.50142-0.07500-0.56453
  -2  12   6   41.87   13.95   1-0.78778-0.22464-0.38184 0.11202 0.48331 0.96798
   2 -12  -5   23.84   15.56   1-0.06722-0.62921 0.99624 0.54704-0.05447-0.55211
  -2  12   5   41.52   13.04   1-0.78859-0.22295-0.38449 0.06739 0.47988 0.97249
   2 -12  -4   26.81   13.85   1-0.03636-0.60048 0.99881 0.59155-0.03229-0.53803
  -2  12   4   39.70   12.05   1-0.78986-0.22173-0.38876 0.02115 0.47431 0.97487
   2 -12  -3   -0.32    9.04   1-0.00328-0.56953 0.99995 0.63464-0.00852-0.52236
  -2  12   3   26.04   11.67   1-0.79159-0.22097-0.39476-0.02683 0.46640 0.97491
   2 -12  -2   -1.65   12.41   1 0.03110-0.53722 0.99938 0.67528 0.01619-0.50534
  -2  12   2    3.41   10.93   1-0.79376-0.22064-0.40263-0.07667 0.45588 0.97233
   2 -12  -1    9.09    8.78   1 0.06809-0.50211 0.99676 0.71452 0.04277-0.48716
  -2  12   1    8.63   10.37   1-0.79629-0.22069-0.41250-0.12851 0.44244 0.96683
   2 -12   0   11.86    9.10   1 0.10674-0.46535 0.99177 0.75141 0.07055-0.46778
  -2  12   0    4.82    9.30   1-0.79911-0.22101-0.42450-0.18249 0.42569 0.95804
   2 -12   1    7.00    8.73   1 0.14675-0.42722 0.98417 0.78567 0.09931-0.44742
  -2  12  -1    6.51    7.86   1-0.80205-0.22146-0.43877-0.23874 0.40520 0.94549
   2 -12   2   40.71   12.76   1 0.18779-0.38806 0.97372 0.81709 0.12880-0.42632
  -2  12  -2   45.82    9.25   1-0.80489-0.22181-0.45546-0.29741 0.38038 0.92862
   2 -12   3   34.67   11.60   1 0.22948-0.34825 0.96027 0.84551 0.15877-0.40475
  -2  12  -3   48.78    9.54   1-0.80732-0.22175-0.47468-0.35860 0.35058 0.90676
   2 -12   4    1.65   11.03   1 0.27145-0.30817 0.94372 0.87083 0.18893-0.38299
  -2  12  -4    7.81    7.84   1-0.80886-0.22080-0.49652-0.42242 0.31496 0.87909
   2 -12   5   -4.55   11.50   1 0.31329-0.26821 0.92405 0.89303 0.21900-0.36131
  -2  12  -5    5.97    6.46   1-0.80883-0.21883-0.52165-0.48930 0.27139 0.84421
   2 -12   6    2.37   12.13   1 0.35461-0.22877 0.90132 0.91216 0.24870-0.34001
   2 -12   7   12.37   16.06   1 0.39506-0.19020 0.87564 0.92835 0.27777-0.31933
  -2  12  -8   21.52   12.45   1-0.42716 0.16648-0.84820-0.94341-0.31316 0.28680
  -2  12  -9   52.70   16.38   1-0.46488 0.13099-0.81737-0.95453-0.34027 0.26778
   2 -12   9   56.06   15.45   1-0.34097-0.94521-0.23537-0.10450 0.91012 0.30925
  -2  12 -10   40.75   11.14   1-0.50089 0.09721-0.78424-0.96335-0.36615 0.24998
   2 -12  10   38.98   10.36   1-0.34491-0.95191-0.23178-0.05900 0.90956 0.30062
  -2  12 -11   35.46   10.88   1-0.53502 0.06531-0.74908-0.97015-0.39067 0.23354
   2 -12  11   30.42    8.62   1-0.34642-0.95618-0.23040-0.01571 0.90934 0.29234
  -2  12 -12   18.46    9.22   1-0.56713 0.03543-0.71215-0.97518-0.41375 0.21854
   2 -12  12    7.87    8.94   1-0.34585-0.95837-0.23092 0.02567 0.90942 0.28436
   2 -11 -10   -2.05   13.38   1-0.23546-0.74824 0.95592 0.31947-0.17538-0.58143
  -2  11  10   12.68   11.93   1-0.77831-0.26415-0.35340 0.28572 0.51896 0.92118
   2 -11  -9    7.82    9.90   1-0.21538-0.73030 0.96317 0.36866-0.16095-0.57510
  -2  11   9    3.62   11.45   1-0.77710-0.26067-0.35004 0.24712 0.52303 0.93326
   2 -11  -8   10.70   13.35   1-0.19279-0.70983 0.97050 0.41794-0.14472-0.56696
  -2  11   8   13.88   10.97   1-0.77631-0.25736-0.34787 0.20732 0.52565 0.94381
   2 -11  -7   -5.43   12.49   1-0.16759-0.68676 0.97769 0.46707-0.12660-0.55695
  -2  11   7    5.54    8.03   1-0.77602-0.25456-0.34709 0.16612 0.52659 0.95267
   2 -11  -6   11.19   12.59   1-0.13971-0.66101 0.98444 0.51576-0.10657-0.54502
  -2  11   6    9.06    8.90   1-0.77629-0.25231-0.34781 0.12343 0.52573 0.95973
   2 -11  -5    3.31   11.63   1-0.10913-0.63256 0.99041 0.56369-0.08459-0.53114
  -2  11   5    2.30   11.52   1-0.77714-0.25066-0.35016 0.07911 0.52290 0.96483
   2 -11  -4   -5.94    9.06   1-0.07588-0.60143 0.99526 0.61048-0.06069-0.51534
  -2  11   4   -4.49    8.80   1-0.77862-0.24951-0.35426 0.03300 0.51791 0.96780
   2 -11  -3    4.93   11.77   1-0.04003-0.56771 0.99858 0.65574-0.03493-0.49768
  -2  11   3   10.80   10.00   1-0.78074-0.24913-0.36029-0.01500 0.51051 0.96835
   2 -11  -2    0.21   11.28   1-0.00174-0.53155 0.99997 0.69907-0.00741-0.47827
  -2  11   2   -5.13    6.80   1-0.78349-0.24939-0.36839-0.06507 0.50042 0.96621
   2 -11  -1   -6.70    9.17   1 0.03801-0.49368 0.99905 0.73944 0.02116-0.45771
  -2  11   1   -0.42    7.00   1-0.78682-0.25023-0.37873-0.11739 0.48731 0.96104
   2 -11   0   -4.74    9.36   1 0.08037-0.45321 0.99542 0.77768 0.05160-0.43566
  -2  11   0    6.00    7.82   1-0.79066-0.25158-0.39149-0.17213 0.47072 0.95240
   2 -11   1    5.71    9.76   1 0.12428-0.41118 0.98875 0.81287 0.08316-0.41250
  -2  11  -1    1.61   10.07   1-0.79487-0.25329-0.40686-0.22948 0.45015 0.93977
   2 -11   2    1.64   13.15   1 0.16933-0.36802 0.97876 0.84475 0.11553-0.38852
  -2  11  -2   -1.56    8.47   1-0.79923-0.25516-0.42504-0.28963 0.42492 0.92249
   2 -11   3   -0.60   13.70   1 0.21503-0.32419 0.96526 0.87312 0.14838-0.36407
  -2  11  -3    5.56    8.19   1-0.80340-0.25684-0.44622-0.35279 0.39424 0.89976
   2 -11   4   -7.08   10.85   1 0.26091-0.28020 0.94817 0.89789 0.18135-0.33950
  -2  11  -4   -0.16    6.85   1-0.80688-0.25783-0.47055-0.41909 0.35710 0.87056
   2 -11   5    2.14   14.67   1 0.30645-0.23654 0.92749 0.91908 0.21409-0.31516
  -2  11  -5    8.63    7.28   1-0.80892-0.25738-0.49815-0.48867 0.31223 0.83363
   2 -11   5    6.12    7.70   1-0.32716-0.88124-0.24785-0.26165 0.91188 0.39363
   2 -11   6   -3.72   12.07   1 0.35121-0.19367 0.90333 0.93679 0.24625-0.29139
  -2  11  -6    3.18    5.72   1-0.80837-0.25485-0.52968-0.56195 0.25683 0.78692
   2 -11   6   -9.43    7.69   1-0.34376-0.90059-0.23283-0.20473 0.90973 0.38342
   2 -11   7   -4.64   16.61   1 0.39473-0.15203 0.87587 0.95120 0.27753-0.26851
   2 -11   7    8.74    7.63   1-0.35547-0.91506-0.22207-0.15205 0.90792 0.37355
  -2  11  -8    5.88   11.71   1-0.42961 0.12525-0.84632-0.96408-0.31492 0.23419
   2 -11   8   -8.34    9.40   1-0.36329-0.92564-0.21480-0.10287 0.90657 0.36413
  -2  11  -9   10.46    9.15   1-0.46956 0.08752-0.81327-0.97299-0.34363 0.21356
   2 -11   9    3.76    9.71   1-0.36796-0.93306-0.21043-0.05659 0.90571 0.35521
  -2  11 -10   11.02   12.50   1-0.50738 0.05193-0.77785-0.97953-0.37081 0.19447
   2 -11  10    4.82    8.37   1-0.36999-0.93786-0.20852-0.01277 0.90532 0.34676
  -2  11 -11   21.85   11.72   1-0.54289 0.01865-0.74039-0.98402-0.39633 0.17703
   2 -11  11   17.08    9.68   1-0.36981-0.94043-0.20870 0.02895 0.90536 0.33874
  -2  11 -12   -0.97    8.75   1-0.57598-0.01220-0.70123-0.98682-0.42012 0.16133
   2 -11  12   14.28   13.02   1-0.36770-0.94108-0.21067 0.06888 0.90576 0.33108
  -2  11 -13    1.31   11.16   1-0.60662-0.04061-0.66070-0.98824-0.44213 0.14740
   2 -11  13   -1.69   11.05   1-0.36391-0.94005-0.21422 0.10725 0.90646 0.32371
  -2  11 -14    0.82   11.55   1-0.63478-0.06654-0.61907-0.98857-0.46237 0.13524
   2 -11  14    0.53    9.80   1-0.35863-0.93753-0.21914 0.14424 0.90739 0.31658
   2 -10 -12   56.68   11.19   1-0.31920-0.78992 0.91794 0.21920-0.23557-0.57268
  -2  10  12   53.25   11.53   1-0.77040-0.30052-0.33232 0.36812 0.54408 0.87986
   2 -10 -11   80.37   13.89   1-0.30367-0.77656 0.92597 0.26922-0.22440-0.56961
  -2  10  11   74.66    9.07   1-0.76774-0.29535-0.32564 0.33283 0.55183 0.89554
   2 -10 -10   13.65   13.05   1-0.28564-0.76070 0.93471 0.31996-0.21145-0.56475
  -2  10  10    4.95   11.78   1-0.76549-0.29058-0.32012 0.29637 0.55815 0.90979
   2 -10  -9   41.90   11.58   1-0.26494-0.74218 0.94401 0.37125-0.19657-0.55797
  -2  10   9   30.07   10.69   1-0.76371-0.28629-0.31585 0.25867 0.56300 0.92256
   2 -10  -8    2.42    8.50   1-0.24142-0.72083 0.95364 0.42287-0.17967-0.54915
  -2  10   8    2.02    7.81   1-0.76248-0.28255-0.31294 0.21961 0.56628 0.93377
   2 -10  -7  120.23   10.03   1-0.21435-0.69496 0.96352 0.47538-0.16021-0.53947
  -2  10   7   87.88    9.16   1-0.76187-0.27942-0.31150 0.17907 0.56790 0.94331
   2 -10  -6  314.10   13.96   1-0.18477-0.66750 0.97290 0.52670-0.13895-0.52631
  -2  10   6  248.30   12.26   1-0.76194-0.27698-0.31166 0.13694 0.56772 0.95106
   2 -10  -5  145.44   13.18   1-0.15204-0.63690 0.98161 0.57735-0.11543-0.51089
  -2  10   5  128.93    9.72   1-0.76275-0.27527-0.31357 0.09305 0.56557 0.95684
   2 -10  -4  221.35   12.04   1-0.11615-0.60314 0.98917 0.62686-0.08964-0.49320
  -2  10   4  216.80   12.63   1-0.76435-0.27436-0.31739 0.04726 0.56126 0.96046
   2 -10  -3  146.13   10.00   1-0.07719-0.56631 0.99510 0.67474-0.06163-0.47330
  -2  10   3  137.92    9.63   1-0.76679-0.27429-0.32331-0.00063 0.55451 0.96164
   2 -10  -2   33.76    8.03   1-0.03531-0.52656 0.99887 0.72045-0.03153-0.45130
  -2  10   2   18.11    8.31   1-0.77008-0.27507-0.33152-0.05081 0.54502 0.96008
   2 -10  -1   72.81    8.79   1 0.00920-0.48416 0.99995 0.76347 0.00045-0.42741
  -2  10   1   93.11    9.35   1-0.77422-0.27669-0.34225-0.10352 0.53238 0.95536
   2 -10   0  340.09   16.52   1 0.05527-0.43979 0.99790 0.80277 0.03356-0.40264
  -2  10   0  269.60   13.67   1-0.77919-0.27912-0.35586-0.15913 0.51596 0.94697
   2 -10   1  169.13   12.32   1 0.10377-0.39318 0.99224 0.83898 0.06842-0.37617
  -2  10  -1  169.45    9.52   1-0.78480-0.28224-0.37241-0.21766 0.49536 0.93432
   2 -10   2  546.88   22.97   1 0.15352-0.34532 0.98263 0.87124 0.10417-0.34882
  -2  10  -2  475.16   18.86   1-0.79088-0.28583-0.39226-0.27949 0.46970 0.91661
   2 -10   3  171.07   12.62   1 0.20389-0.29683 0.96887 0.89935 0.14037-0.32102
  -2  10  -3  158.54   10.28   1-0.79707-0.28953-0.41570-0.34491 0.43801 0.89286
   2 -10   3  157.94    7.49   1-0.31119-0.82061-0.26204-0.33669 0.91350 0.46176
   2 -10   4   78.62   28.75   1 0.25425-0.24835 0.95088 0.92322 0.17657-0.29322
  -2  10  -4  246.13   11.56   1-0.80283-0.29279-0.44299-0.41417 0.39901 0.86181
   2 -10   4  289.82   13.00   1-0.33863-0.85081-0.23751-0.27025 0.91044 0.45064
   2 -10   5    4.02   11.89   1 0.30399-0.20050 0.92871 0.94292 0.21231-0.26587
  -2  10  -5   62.07    7.71   1-0.80728-0.29475-0.47434-0.48750 0.35111 0.82185
   2 -10   5   47.31    6.92   1-0.35830-0.87324-0.21945-0.21028 0.90744 0.43957
   2 -10   6   -4.53    9.31   1 0.35250-0.15387 0.90257 0.95864 0.24718-0.23940
  -2  10  -6    8.12    6.28   1-0.80910-0.29455-0.51058-0.56551 0.29096 0.77034
   2 -10   6   22.56    5.31   1-0.37214-0.88984-0.20650-0.15542 0.90491 0.42898
   2 -10   7  161.44   10.40   1-0.38147-0.90192-0.19765-0.10466 0.90300 0.41900
  -2  10  -8  187.22   12.50   1-0.43700 0.07906-0.84051-0.98084-0.32023 0.17803
   2 -10   8  219.32   12.38   1-0.38721-0.91042-0.19216-0.05726 0.90174 0.40968
  -2  10  -9  127.42    9.36   1-0.47912 0.03917-0.80472-0.98700-0.35050 0.15584
   2 -10   9  128.75   11.44   1-0.39002-0.91599-0.18946-0.01265 0.90110 0.40098
  -2  10 -10  272.80   14.63   1-0.51856 0.00196-0.76652-0.99076-0.37885 0.13558
   2 -10  10  234.38   15.10   1-0.39040-0.91913-0.18910 0.02961 0.90101 0.39283
  -2  10 -11  113.62   10.19   1-0.55518-0.03241-0.72636-0.99256-0.40516 0.11735
   2 -10  11  128.06   10.93   1-0.38871-0.92019-0.19072 0.06990 0.90140 0.38516
  -2  10 -12   18.10   10.21   1-0.58892-0.06393-0.68466-0.99281-0.42941 0.10118
   2 -10  12   11.84    7.65   1-0.38523-0.91947-0.19406 0.10847 0.90218 0.37787
  -2  10 -13   24.83   12.21   1-0.61980-0.09258-0.64178-0.99189-0.45161 0.08707
   2 -10  13   38.94   12.39   1-0.38018-0.91719-0.19888 0.14556 0.90327 0.37090
  -2  10 -14   16.04    8.85   1-0.64786-0.11842-0.59807-0.99012-0.47178 0.07498
   2 -10  14   15.23    8.73   1-0.37374-0.91350-0.20499 0.18136 0.90459 0.36416
  -2  10 -15   90.65   10.28   1-0.67321-0.14153-0.55379-0.98780-0.48999 0.06485
   2 -10  15  130.92   11.80   1-0.36603-0.90855-0.21224 0.21602 0.90607 0.35758
  -2  10 -16   38.72   10.55   1-0.69594-0.16204-0.50919-0.98515-0.50633 0.05659
   2 -10  16   49.34   12.85   1-0.35716-0.90244-0.22050 0.24967 0.90763 0.35108
   2  -9 -14   -0.76   12.87   1-0.39371-0.82141 0.87257 0.11239-0.28912-0.55914
  -2   9  14    0.17   12.05   1-0.76466-0.33882-0.31812 0.44363 0.56043 0.82969
   2  -9 -13    2.13   10.37   1-0.38301-0.81288 0.87982 0.16163-0.28143-0.55954
  -2   9  13    7.07   12.71   1-0.76048-0.33212-0.30824 0.41154 0.57153 0.84872
   2  -9 -12    1.97   11.16   1-0.37002-0.80207 0.88828 0.21208-0.27209-0.55830
  -2   9  12   10.04    8.27   1-0.75660-0.32573-0.29938 0.37842 0.58130 0.86642
   2  -9 -11    2.09   12.18   1-0.35454-0.78876 0.89788 0.26367-0.26097-0.55526
  -2   9  11   -1.95    8.91   1-0.75310-0.31972-0.29162 0.34421 0.58973 0.88277
   2  -9 -10   -1.01    8.70   1-0.33635-0.77274 0.90852 0.31630-0.24789-0.55028
  -2   9  10   -1.82   10.55   1-0.75007-0.31418-0.28505 0.30881 0.59676 0.89773
   2  -9  -9   10.72   13.05   1-0.31521-0.75377 0.92005 0.36982-0.23270-0.54318
  -2   9   9    8.01    8.42   1-0.74760-0.30919-0.27977 0.27211 0.60233 0.91123
   2  -9  -8    7.39   12.17   1-0.29089-0.73163 0.93223 0.42400-0.21522-0.53379
  -2   9   8   -0.91    7.69   1-0.74576-0.30484-0.27591 0.23399 0.60638 0.92320
   2  -9  -7    9.16   11.78   1-0.26317-0.70608 0.94477 0.47853-0.19530-0.52196
  -2   9   7    0.49   11.39   1-0.74465-0.30122-0.27360 0.19433 0.60878 0.93354
   2  -9  -6    1.74    7.52   1-0.23135-0.67552 0.95746 0.53374-0.17243-0.50870
  -2   9   6   -5.77    9.07   1-0.74436-0.29841-0.27300 0.15296 0.60942 0.94209
   2  -9  -5   12.89   10.94   1-0.19632-0.64263 0.96941 0.58763-0.14726-0.49163
  -2   9   5    5.50   11.53   1-0.74497-0.29651-0.27427 0.10971 0.60809 0.94870
   2  -9  -4    4.91    7.70   1-0.15753-0.60596 0.98027 0.64043-0.11938-0.47185
  -2   9   4    3.13    6.63   1-0.74658-0.29560-0.27761 0.06439 0.60460 0.95313
   2  -9  -3   13.01    9.24   1-0.11501-0.56557 0.98938 0.69148-0.08882-0.44940
  -2   9   3   11.94    9.27   1-0.74924-0.29575-0.28326 0.01677 0.59865 0.95511
   2  -9  -2    1.40    9.47   1-0.06896-0.52164 0.99606 0.74011-0.05572-0.42440
  -2   9   2    3.00    6.57   1-0.75304-0.29703-0.29147-0.03340 0.58989 0.95428
   2  -9  -1    7.61    6.94   1-0.01969-0.47450 0.99959 0.78559-0.02031-0.39709
  -2   9   1    5.39    5.57   1-0.75799-0.29947-0.30252-0.08643 0.57786 0.95018
   2  -9   0    6.42   10.20   1 0.03170-0.42486 0.99935 0.82685 0.01662-0.36851
  -2   9   0    6.73    8.49   1-0.76408-0.30305-0.31675-0.14263 0.56199 0.94223
   2  -9   1    0.51    9.45   1 0.08569-0.37275 0.99477 0.86413 0.05543-0.33811
  -2   9  -1    5.18    5.93   1-0.77125-0.30771-0.33451-0.20236 0.54153 0.92970
   2  -9   1    1.30    4.35   1-0.25759-0.72236-0.30790-0.44340 0.91588 0.53064
   2  -9   2  -11.34   10.26   1 0.14104-0.31929 0.98541 0.89664 0.09520-0.30673
  -2   9  -2    0.47    4.79   1-0.77938-0.31334-0.35639-0.26627 0.51530 0.91154
   2  -9   2    2.22    3.95   1-0.30701-0.77454-0.26572-0.35931 0.91385 0.52055
   2  -9   3   16.90   11.77   1 0.19691-0.26530 0.97103 0.92412 0.13536-0.27497
  -2   9  -3    3.58    6.84   1-0.78798-0.31945-0.38248-0.33433 0.48247 0.88666
   2  -9   3    2.48    5.10   1-0.34160-0.81189-0.23480-0.28648 0.91003 0.50867
   2  -9   4    1.50   13.17   1 0.25248-0.21161 0.95158 0.94655 0.17530-0.24343
  -2   9  -4    3.89    6.76   1-0.79650-0.32548-0.41336-0.40719 0.44124 0.85337
   2  -9   4    1.18    5.70   1-0.36602-0.83907-0.21225-0.22202 0.90607 0.49664
   2  -9   5    0.51   15.03   1 0.30693-0.15905 0.92725 0.96408 0.21443-0.21269
  -2   9  -5    2.86    6.19   1-0.80394-0.33042-0.44943-0.48523 0.38947 0.80954
   2  -9   5    9.06    6.68   1-0.38311-0.85891-0.19609-0.16395 0.90264 0.48515
   2  -9   6    0.74   13.23   1 0.35955-0.10831 0.89838 0.97707 0.25225-0.18327
  -2   9  -6    9.10    6.45   1-0.80859-0.33259-0.49093-0.56871 0.32427 0.75229
   2  -9   6   12.45    5.93   1-0.39470-0.87326-0.18494-0.11089 0.90000 0.47444
  -2   9  -7    6.09    5.75   1-0.80758-0.32952-0.53857-0.65813 0.24030 0.67695
   2  -9   7    0.54    7.64   1-0.40205-0.88337-0.17780-0.06184 0.89818 0.46457
  -2   9  -8   24.24   11.02   1-0.45023 0.02705-0.82979-0.99268-0.32974 0.11767
   2  -9   8   14.45    7.49   1-0.40601-0.89009-0.17391-0.01604 0.89716 0.45548
  -2   9  -9    2.36    9.26   1-0.49428-0.01477-0.79061-0.99545-0.36140 0.09409
   2  -9   9    8.36    7.99   1-0.40723-0.89407-0.17272 0.02705 0.89684 0.44710
  -2   9 -10   12.16    7.05   1-0.53498-0.05324-0.74911-0.99591-0.39065 0.07293
   2  -9  10    1.05    9.52   1-0.40616-0.89575-0.17377 0.06791 0.89712 0.43932
  -2   9 -11    1.28    9.52   1-0.57226-0.08829-0.70586-0.99461-0.41744 0.05422
   2  -9  11    2.30    8.80   1-0.40314-0.89549-0.17673 0.10686 0.89790 0.43204
  -2   9 -12    0.25    7.31   1-0.60615-0.11995-0.66134-0.99205-0.44180 0.03794
   2  -9  12    4.27    7.48   1-0.39844-0.89355-0.18131 0.14419 0.89909 0.42516
  -2   9 -13  -17.75   10.92   1-0.63675-0.14832-0.61598-0.98864-0.46379 0.02404
   2  -9  13   -6.51   10.30   1-0.39226-0.89013-0.18730 0.18011 0.90058 0.41859
  -2   9 -14   -1.51    7.87   1-0.66419-0.17354-0.57013-0.98474-0.48351 0.01240
   2  -9  14   -1.97    7.53   1-0.38476-0.88539-0.19451 0.21481 0.90228 0.41223
  -2   9 -15    9.58    8.41   1-0.68865-0.19577-0.52407-0.98064-0.50109 0.00290
   2  -9  15    9.04   12.70   1-0.37606-0.87944-0.20279 0.24844 0.90412 0.40601
  -2   9 -16    4.38    9.14   1-0.71031-0.21519-0.47803-0.97656-0.51666-0.00457
   2  -9  16   -6.21   13.03   1-0.36626-0.87240-0.21203 0.28111 0.90603 0.39985
  -2   9 -17   14.85   10.94   1-0.72935-0.23200-0.43217-0.97266-0.53034-0.01017
   2  -9  17   -1.00   12.38   1-0.35543-0.86433-0.22211 0.31294 0.90792 0.39368
   2  -8 -15   16.96   13.12   1-0.45234-0.83901 0.82804 0.04833-0.33126-0.54195
  -2   8  15    7.99   12.51   1-0.75620-0.37189-0.29848 0.48261 0.58229 0.79295
   2  -8 -14   74.77    9.49   1-0.44411-0.83314 0.83480 0.09716-0.32534-0.54445
  -2   8  14   67.34   17.06   1-0.75067-0.36384-0.28632 0.45279 0.59540 0.81399
   2  -8 -13  146.25    9.89   1-0.43402-0.82521 0.84287 0.14722-0.31808-0.54528
  -2   8  13  129.70   13.38   1-0.74538-0.35604-0.27511 0.42203 0.60721 0.83374
   2  -8 -12   72.33   12.81   1-0.42153-0.81491 0.85249 0.19883-0.30912-0.54440
  -2   8  12   74.13   13.89   1-0.74041-0.34856-0.26492 0.39024 0.61773 0.85218
   2  -8 -11  103.09   11.27   1-0.40641-0.80196 0.86363 0.25196-0.29825-0.54163
  -2   8  11   88.44    8.95   1-0.73587-0.34150-0.25585 0.35734 0.62691 0.86929
   2  -8 -10   47.74   11.71   1-0.38835-0.78608 0.87623 0.30656-0.28527-0.53674
  -2   8  10   69.99   11.60   1-0.73184-0.33496-0.24798 0.32323 0.63474 0.88505
   2  -8  -9   51.34   11.25   1-0.36705-0.76694 0.89016 0.36247-0.26996-0.52952
  -2   8   9   16.57    6.94   1-0.72843-0.32903-0.24145 0.28779 0.64116 0.89939
   2  -8  -8   21.62   11.39   1-0.34217-0.74423 0.90519 0.41949-0.25207-0.51973
  -2   8   8   40.62   12.35   1-0.72574-0.32383-0.23638 0.25089 0.64608 0.91224
   2  -8  -7  283.87   22.23   1-0.31338-0.71762 0.92100 0.47730-0.23139-0.50714
  -2   8   7  244.77   17.64   1-0.72389-0.31946-0.23292 0.21237 0.64940 0.92349
   2  -8  -6  157.79   13.66   1-0.28039-0.68681 0.93714 0.53543-0.20768-0.49152
  -2   8   6  137.45   11.76   1-0.72299-0.31606-0.23126 0.17205 0.65099 0.93300
   2  -8  -5  728.67   25.49   1-0.24295-0.65154 0.95304 0.59332-0.18077-0.47271
  -2   8   5  597.18   21.20   1-0.72318-0.31373-0.23161 0.12974 0.65066 0.94060
   2  -8  -4  230.01   11.21   1-0.20050-0.61037 0.96810 0.65073-0.15025-0.45165
  -2   8   4  278.28   12.68   1-0.72457-0.31261-0.23419 0.08518 0.64818 0.94605
   2  -8  -3   65.20    9.95   1-0.15389-0.56589 0.98116 0.70574-0.11676-0.42625
  -2   8   3   44.58    8.46   1-0.72729-0.31281-0.23930 0.03809 0.64325 0.94904
   2  -8  -2    9.22    6.70   1-0.10288-0.51700 0.99146 0.75798-0.08009-0.39769
  -2   8   2   -0.77    8.00   1-0.73146-0.31447-0.24725-0.01183 0.63546 0.94919
   2  -8  -1   62.71    7.04   1-0.04787-0.46412 0.99802 0.80649-0.04056-0.36626
  -2   8   1   73.22    7.60   1-0.73718-0.31767-0.25843-0.06498 0.62431 0.94597
   2  -8   0  122.24    7.77   1 0.01047-0.40790 0.99994 0.85035 0.00136-0.33242
  -2   8   0  115.65    7.90   1-0.74450-0.32248-0.27328-0.12180 0.60912 0.93870
   2  -8   0  121.95    6.16   1-0.21618-0.63906-0.34155-0.49599 0.91465 0.58785
   2  -8   1  314.67   12.55   1 0.07074-0.34919 0.99649 0.88847 0.04468-0.29779
  -2   8  -1  332.65   11.46   1-0.75341-0.32888-0.29229-0.18279 0.58900 0.92650
   2  -8   1  335.48   10.08   1-0.28541-0.71105-0.28443-0.39696 0.91522 0.58036
   2  -8   2  463.33   15.38   1 0.13289-0.28892 0.98709 0.92093 0.08935-0.26151
  -2   8  -2  397.25   12.24   1-0.76380-0.33675-0.31607-0.24854 0.56276 0.90819
   2  -8   2  424.45   11.63   1-0.33207-0.76047-0.24344-0.31406 0.91129 0.56837
   2  -8   3   81.06   10.08   1 0.19535-0.22835 0.97150 0.94721 0.13424-0.22502
  -2   8  -3   60.16    5.56   1-0.77544-0.34592-0.34552-0.32001 0.52848 0.88199
   2  -8   3   74.00    6.32   1-0.36422-0.79538-0.21393-0.24264 0.90640 0.55541
   2  -8   4   25.01   15.46   1 0.25697-0.16861 0.94978 0.96736 0.17852-0.18913
  -2   8  -4   75.80    6.07   1-0.78748-0.35547-0.38087-0.39734 0.48455 0.84602
   2  -8   4   85.49    6.38   1-0.38646-0.82037-0.19288-0.17968 0.90191 0.54285
   2  -8   5   -1.37   11.45   1 0.31672-0.11075 0.92230 0.98174 0.22146-0.15459
  -2   8  -5   -1.26    4.97   1-0.79878-0.36428-0.42305-0.48150 0.42774 0.79715
   2  -8   5    6.31    6.16   1-0.40158-0.83825-0.17826-0.12315 0.89830 0.53119
  -2   8  -6   84.70    6.42   1-0.80710-0.37011-0.47264-0.57306 0.35381 0.73117
   2  -8   6  110.19    6.53   1-0.41139-0.85082-0.16862-0.07160 0.89572 0.52054
  -2   8  -7  292.92   12.25   1-0.42063 0.01563-0.85317-0.99667-0.30846 0.08001
  -2   8  -7  277.60   11.22   1-0.80830-0.36921-0.53061-0.67284 0.25512 0.64106
   2  -8   7  243.53   11.01   1-0.41712-0.85931-0.16294-0.02401 0.89412 0.51088
  -2   8  -8  801.81   27.70   1-0.47025-0.03175-0.81267-0.99811-0.34413 0.05243
   2  -8   8  797.82   27.42   1-0.41901-0.86425-0.16105 0.02010 0.89357 0.50264
  -2   8  -9  114.41   11.90   1-0.51577-0.07504-0.76939-0.99679-0.37684 0.02780
   2  -8   9  137.63   12.29   1-0.41895-0.86691-0.16112 0.06195 0.89359 0.49458
  -2   8 -10  227.84   16.88   1-0.55713-0.11418-0.72408-0.99344-0.40657 0.00616
   2  -8  10  261.12   19.18   1-0.41716-0.86763-0.16290 0.10175 0.89411 0.48668
  -2   8 -11   12.77    7.50   1-0.59440-0.14921-0.67741-0.98872-0.43335-0.01253
   2  -8  11   12.59    8.53   1-0.41299-0.86621-0.16704 0.13952 0.89528 0.47979
  -2   8 -12   34.22    9.54   1-0.62773-0.18032-0.62993-0.98319-0.45731-0.02841
   2  -8  12   38.99    9.86   1-0.40721-0.86319-0.17273 0.17573 0.89684 0.47329
  -2   8 -13   44.39    9.02   1-0.65735-0.20771-0.58208-0.97730-0.47860-0.04161
   2  -8  13   31.25    7.66   1-0.40002-0.85876-0.17977 0.21061 0.89869 0.46708
  -2   8 -14   81.65   10.85   1-0.68352-0.23165-0.53421-0.97139-0.49740-0.05233
   2  -8  14  106.64   11.78   1-0.39157-0.85306-0.18797 0.24432 0.90074 0.46107
  -2   8 -15   71.13   14.70   1-0.70648-0.25239-0.48658-0.96571-0.51391-0.06076
   2  -8  15   73.78   14.03   1-0.38196-0.84622-0.19718 0.27702 0.90289 0.45515
  -2   8 -16  135.72   12.90   1-0.72652-0.27019-0.43938-0.96046-0.52831-0.06707
   2  -8  16  151.38   10.02   1-0.37130-0.83831-0.20728 0.30882 0.90507 0.44927
  -2   8 -17   81.25   12.61   1-0.74367-0.28508-0.39325-0.95587-0.54064-0.07087
   2  -8  17   77.68    9.27   1-0.35966-0.82942-0.21819 0.33983 0.90721 0.44335
  -2   8 -18    8.74   14.03   1-0.75857-0.29778-0.34723-0.95180-0.55134-0.07343
   2  -8  18   -7.72    7.88   1-0.34707-0.81960-0.22980 0.37013 0.90924 0.43732
   2  -7 -17   -6.41   14.75   1-0.51020-0.85371 0.77503-0.06612-0.37284-0.51653
  -2   7  17    2.08   12.69   1-0.75553-0.41526-0.29699 0.54541 0.58391 0.72806
   2  -7 -16    5.72   14.07   1-0.50685-0.85257 0.77837-0.02078-0.37043-0.52219
  -2   7  16    0.21   10.05   1-0.74846-0.40568-0.28160 0.51883 0.60041 0.75248
   2  -7 -15  -13.23    9.02   1-0.50176-0.84969 0.78339 0.02622-0.36678-0.52661
  -2   7  15   -1.74    8.89   1-0.74144-0.39614-0.26701 0.49144 0.61559 0.77559
   2  -7 -14    3.19    8.54   1-0.49474-0.84489 0.79017 0.07500-0.36173-0.52964
  -2   7  14    2.38    7.75   1-0.73457-0.38675-0.25328 0.46319 0.62948 0.79741
   2  -7 -13   -3.23   12.58   1-0.48556-0.83792 0.79881 0.12564-0.35513-0.53112
  -2   7  13   11.47    9.14   1-0.72792-0.37759-0.24049 0.43401 0.64209 0.81795
   2  -7 -12  -12.66   12.33   1-0.47394-0.82852 0.80939 0.17821-0.34678-0.53084
  -2   7  12   -0.17    8.87   1-0.72160-0.36876-0.22870 0.40382 0.65343 0.83721
   2  -7 -11    9.87    7.77   1-0.45955-0.81634 0.82195 0.23277-0.33644-0.52857
  -2   7  11    7.06    7.25   1-0.71572-0.36037-0.21802 0.37253 0.66347 0.85518
   2  -7 -10   17.02   10.15   1-0.44178-0.80083 0.83669 0.28955-0.32367-0.52423
  -2   7  10   14.33    6.85   1-0.71038-0.35251-0.20855 0.34003 0.67220 0.87184
   2  -7  -9    7.95    7.84   1-0.42072-0.78194 0.85310 0.34796-0.30853-0.51718
  -2   7   9   12.37    9.60   1-0.70570-0.34532-0.20042 0.30618 0.67956 0.88713
   2  -7  -8    7.11    6.78   1-0.39565-0.75904 0.87123 0.40808-0.29051-0.50726
  -2   7   8    5.87    8.23   1-0.70182-0.33892-0.19378 0.27085 0.68548 0.90098
   2  -7  -7   21.31   10.13   1-0.36609-0.73166 0.89076 0.46960-0.26927-0.49410
  -2   7   7   32.38    9.17   1-0.69887-0.33346-0.18880 0.23386 0.68987 0.91329
   2  -7  -6   17.26    8.78   1-0.33157-0.69931 0.91120 0.53203-0.24446-0.47738
  -2   7   6   15.84    6.32   1-0.69701-0.32909-0.18568 0.19499 0.69259 0.92394
   2  -7  -5    7.44    8.42   1-0.29166-0.66157 0.93186 0.59468-0.21577-0.45679
  -2   7   5    5.70    6.07   1-0.69641-0.32597-0.18468 0.15402 0.69346 0.93274
   2  -7  -4   29.13    9.79   1-0.24606-0.61814 0.95182 0.65663-0.18300-0.43211
  -2   7   4   30.35    6.11   1-0.69725-0.32429-0.18607 0.11065 0.69225 0.93945
   2  -7  -3    6.66    8.82   1-0.19434-0.56778 0.97003 0.71708-0.14583-0.40424
  -2   7   3    3.53    7.10   1-0.69971-0.32425-0.19021 0.06454 0.68863 0.94376
   2  -7  -2   -1.92    8.46   1-0.13734-0.51291 0.98495 0.77395-0.10486-0.37137
  -2   7   2    1.71    4.98   1-0.70400-0.32602-0.19750 0.01528 0.68217 0.94523
   2  -7  -1   -1.08    5.75   1-0.07522-0.45292 0.99534 0.82628-0.06022-0.33483
  -2   7   1    3.66    5.23   1-0.71032-0.32983-0.20844-0.03763 0.67230 0.94329
   2  -7  -1    2.30    3.68   1-0.12653-0.50723-0.40950-0.58298 0.90348 0.63469
   2  -7   0    7.77    8.41   1-0.00889-0.38871 0.99988 0.87276-0.01255-0.29526
  -2   7   0    5.35    5.56   1-0.71883-0.33583-0.22363-0.09480 0.65822 0.93713
   2  -7   0    8.99    3.93   1-0.23312-0.61687-0.32797-0.45944 0.91547 0.63904
   2  -7   1   45.37    8.93   1 0.06001-0.32142 0.99751 0.91210 0.03696-0.25444
  -2   7  -1   41.39    4.64   1-0.72966-0.34414-0.24380-0.15694 0.63886 0.92570
   2  -7   1   39.57    4.66   1-0.30201-0.68851-0.27009-0.35965 0.91424 0.62975
   2  -7   2    3.80    8.92   1 0.13061-0.25270 0.98754 0.94401 0.08771-0.21209
  -2   7  -2    7.08    5.40   1-0.74281-0.35478-0.26980-0.22492 0.61272 0.90749
   2  -7   2    4.64    4.77   1-0.34772-0.73698-0.22921-0.27686 0.90914 0.61659
   2  -7   3   -1.26    9.70   1 0.20103-0.18417 0.96977 0.96810 0.13832-0.16988
  -2   7  -3   -0.04    4.79   1-0.75806-0.36751-0.30269-0.29978 0.57767 0.88037
   2  -7   3    0.98    5.30   1-0.37865-0.77067-0.20034-0.20608 0.90359 0.60298
   2  -7   4    2.41    9.66   1 0.26969-0.11739 0.94448 0.98468 0.18766-0.12893
  -2   7  -4    1.54    4.80   1-0.77490-0.38190-0.34406-0.38317 0.53022 0.84102
   2  -7   4    4.32    5.49   1-0.39956-0.79434-0.18022-0.14406 0.89881 0.59014
   2  -7   5   16.74   10.76   1 0.33524-0.05372 0.91240 0.99447 0.23478-0.09021
  -2   7  -5   10.44    5.32   1-0.79153-0.39604-0.39454-0.47563 0.46670 0.78544
   2  -7   5    8.49    6.11   1-0.41335-0.81089-0.16668-0.08860 0.89518 0.57845
   2  -7   6   -3.17   11.09   1 0.39666 0.00580 0.87456 0.99849 0.27891-0.05447
  -2   7  -6   13.14    4.75   1-0.80493-0.40695-0.45573-0.57880 0.37997 0.70666
   2  -7   6   12.52    5.31   1-0.42120-0.82178-0.15887-0.03857 0.89294 0.56849
  -2   7  -7   16.87    7.60   1-0.44672-0.04924-0.83268-0.99873-0.32722 0.01040
  -2   7  -7    8.73    4.80   1-0.80840-0.40827-0.52925-0.69414 0.25761 0.59285
   2  -7   7   12.89    7.24   1-0.42580-0.82910-0.15426 0.00793 0.89156 0.55903
  -2   7  -8   13.20    8.57   1-0.49807-0.09837-0.78697-0.99497-0.36412-0.01841
   2  -7   8   16.69    7.78   1-0.42721-0.83324-0.15284 0.05126 0.89113 0.55051
  -2   7  -9   25.49    7.13   1-0.54421-0.14228-0.73890-0.98887-0.39728-0.04348
   2  -7   9   26.53    8.49   1-0.42605-0.83481-0.15401 0.09200 0.89148 0.54278
  -2   7 -10    4.88    6.47   1-0.58529-0.18112-0.68939-0.98131-0.42680-0.06492
   2  -7  10    7.05    6.46   1-0.42276-0.83425-0.15731 0.13061 0.89248 0.53569
  -2   7 -11   10.73    6.63   1-0.62156-0.21517-0.63917-0.97304-0.45288-0.08291
   2  -7  11    7.88    7.84   1-0.41800-0.83208-0.16207 0.16746 0.89387 0.52876
  -2   7 -12    8.79   10.50   1-0.65341-0.24478-0.58881-0.96464-0.47576-0.09771
   2  -7  12    3.28    6.81   1-0.41129-0.82813-0.16872 0.20272 0.89574 0.52258
  -2   7 -13    4.70    7.18   1-0.68119-0.27034-0.53872-0.95650-0.49573-0.10959
   2  -7  13   -2.78    9.57   1-0.40322-0.82282-0.17665 0.23670 0.89788 0.51665
  -2   7 -14   11.54   10.03   1-0.70530-0.29222-0.48920-0.94893-0.51305-0.11884
   2  -7  14   24.74    8.80   1-0.39392-0.81628-0.18569 0.26956 0.90018 0.51089
  -2   7 -15   24.93   12.62   1-0.72610-0.31079-0.44043-0.94212-0.52800-0.12570
   2  -7  15   12.73    8.53   1-0.38351-0.80863-0.19570 0.30147 0.90256 0.50520
  -2   7 -16   20.61   12.19   1-0.74375-0.32623-0.39303-0.93632-0.54069-0.12985
   2  -7  16    9.57    6.87   1-0.37207-0.79995-0.20656 0.33252 0.90492 0.49950
  -2   7 -17   -9.03   11.63   1-0.75892-0.33921-0.34608-0.93131-0.55159-0.13260
   2  -7  17   -5.43    7.95   1-0.35968-0.79031-0.21817 0.36282 0.90721 0.49372
  -2   7 -18    1.06    9.95   1-0.77168-0.34977-0.30008-0.92725-0.56076-0.13362
   2  -7  18   10.21    8.63   1-0.34637-0.77976-0.23045 0.39245 0.90935 0.48780
  -2   7 -19    4.52   13.17   1-0.78225-0.35815-0.25502-0.92413-0.56836-0.13307
   2  -7  19   10.73    8.21   1-0.33219-0.76833-0.24333 0.42148 0.91128 0.48167
   2  -6 -18    9.17   13.24   1-0.55746-0.86001 0.72369-0.13691-0.40680-0.49155
  -2   6  18   19.81   12.28   1-0.75047-0.45172-0.28589 0.57585 0.59587 0.68142
   2  -6 -17   60.53   11.23   1-0.55668-0.86144 0.72461-0.09400-0.40624-0.49907
  -2   6  17   87.72    9.42   1-0.74193-0.44067-0.26799 0.55176 0.61458 0.70806
   2  -6 -16   43.83   11.09   1-0.55442-0.86140 0.72725-0.04937-0.40462-0.50552
  -2   6  16   32.68   10.93   1-0.73330-0.42953-0.25082 0.52697 0.63194 0.73334
   2  -6 -15   47.54   14.32   1-0.55051-0.85970 0.73176-0.00285-0.40181-0.51078
  -2   6  15   42.07   10.77   1-0.72468-0.41840-0.23440 0.50140 0.64797 0.75731
   2  -6 -14  281.62   13.91   1-0.54473-0.85614 0.73832 0.04569-0.39766-0.51470
  -2   6  14  258.40   12.34   1-0.71616-0.40736-0.21881 0.47502 0.66273 0.78000
   2  -6 -13  109.64    9.71   1-0.53684-0.85046 0.74708 0.09645-0.39198-0.51710
  -2   6  13  120.01   11.75   1-0.70784-0.39653-0.20411 0.44775 0.67623 0.80142
   2  -6 -12  146.30   12.44   1-0.52651-0.84234 0.75822 0.14958-0.38456-0.51775
  -2   6  12  147.46   14.07   1-0.69981-0.38599-0.19038 0.41950 0.68848 0.82159
   2  -6 -11   40.14   10.90   1-0.51335-0.83140 0.77185 0.20521-0.37510-0.51637
  -2   6  11   58.43   13.52   1-0.69220-0.37586-0.17772 0.39019 0.69947 0.84051
   2  -6 -10    4.24    9.97   1-0.49691-0.81718 0.78808 0.26344-0.36329-0.51264
  -2   6  10    1.35    9.03   1-0.68513-0.36627-0.16624 0.35970 0.70919 0.85816
   2  -6  -9    9.96    9.56   1-0.47666-0.79914 0.80695 0.32430-0.34873-0.50615
  -2   6   9    3.58    9.49   1-0.67873-0.35736-0.15606 0.32790 0.71761 0.87451
   2  -6  -8  180.33   10.95   1-0.45195-0.77665 0.82836 0.38770-0.33098-0.49647
  -2   6   8  178.88    8.48   1-0.67315-0.34927-0.14736 0.29462 0.72466 0.88949
   2  -6  -7  368.15   11.98   1-0.42188-0.74878 0.85223 0.45360-0.30936-0.48328
  -2   6   7  356.25   12.10   1-0.66858-0.34218-0.14033 0.25968 0.73027 0.90303
   2  -6  -6  489.94   11.39   1-0.38618-0.71525 0.87770 0.52107-0.28371-0.46572
  -2   6   6  502.74   11.44   1-0.66519-0.33628-0.13518 0.22285 0.73432 0.91501
   2  -6  -5  629.41   19.03   1-0.34389-0.67513 0.90419 0.58955-0.25331-0.44342
  -2   6   5  529.85   16.70   1-0.66323-0.33180-0.13221 0.18385 0.73664 0.92525
   2  -6  -4   73.49    6.69   1-0.29441-0.62782 0.93054 0.65789-0.21775-0.41595
  -2   6   4   59.96    8.28   1-0.66292-0.32898-0.13175 0.14234 0.73700 0.93354
   2  -6  -3  126.08    8.57   1-0.23718-0.57205 0.95527 0.72479-0.17662-0.38394
  -2   6   3  103.50    7.90   1-0.66455-0.32810-0.13421 0.09790 0.73508 0.93955
   2  -6  -2  314.78   10.12   1-0.17277-0.50977 0.97630 0.78776-0.13033-0.34575
  -2   6   2  371.44   11.59   1-0.66844-0.32947-0.14012 0.05002 0.73044 0.94283
   2  -6  -2  281.91   12.24   1 0.06821-0.26985-0.53549-0.72807 0.84177 0.63014
   2  -6  -1  371.91   11.67   1-0.10156-0.44069 0.99167 0.84508-0.07915-0.30267
  -2   6   1  338.81   10.65   1-0.67493-0.33345-0.15013-0.00196 0.72244 0.94276
   2  -6  -1  387.52   10.87   1-0.12085-0.46247-0.41359-0.56409 0.90240 0.68404
   2  -6   0  271.18   12.62   1-0.02486-0.36612 0.99940 0.89475-0.02402-0.25565
  -2   6   0  306.89    9.09   1-0.68439-0.34039-0.16505-0.05885 0.71018 0.93843
   2  -6   0  286.88   10.82   1-0.23393-0.57854-0.32731-0.43581 0.91549 0.68945
   2  -6   1 2124.01   40.56   1 0.05523-0.28769 0.99791 0.93512 0.03353-0.20681
  -2   6  -1 2044.43   37.73   1-0.69716-0.35065-0.18592-0.12170 0.69238 0.92856
   2  -6   1 2066.10   37.96   1-0.30586-0.65323-0.26672-0.33332 0.91395 0.67984
   2  -6   2  254.62   11.37   1 0.13656-0.20824 0.98635 0.96543 0.09199-0.15675
  -2   6  -2  257.99   10.42   1-0.71352-0.36450-0.21409-0.19184 0.66712 0.91122
   2  -6   2  232.13    9.56   1-0.35276-0.70288-0.22458-0.24926 0.90836 0.66619
   2  -6   3  306.40   12.83   1 0.21669-0.13000 0.96471 0.98566 0.14957-0.10756
  -2   6  -3  255.63   10.26   1-0.73352-0.38199-0.25125-0.27098 0.63151 0.88354
   2  -6   3  301.72   11.41   1-0.38389-0.73678-0.19534-0.17811 0.90247 0.65224
   2  -6   4  273.25   10.95   1-0.40450-0.76014-0.17540-0.11626 0.89755 0.63926
  -2   6  -5   67.34    4.89   1-0.78149-0.42501-0.36247-0.46620 0.50781 0.77589
   2  -6   5   89.97    6.27   1-0.41771-0.77612-0.16235-0.06130 0.89395 0.62759
  -2   6  -6   50.71    7.61   1-0.42413-0.06767-0.85052-0.99718-0.31098-0.03228
  -2   6  -6   55.83    5.00   1-0.80262-0.44365-0.44187-0.58758 0.40067 0.67669
   2  -6   6   51.09    6.52   1-0.42497-0.78633-0.15510-0.01186 0.89182 0.61768
  -2   6  -7  457.91   14.91   1-0.48270-0.12401-0.80145-0.99006-0.35308-0.06630
  -2   6  -7  451.24   14.17   1-0.80722-0.44606-0.54177-0.72932 0.23423 0.51876
   2  -6   7  481.50   15.15   1-0.42878-0.79288-0.15126 0.03389 0.89065 0.60842
  -2   6  -8  567.14   11.40   1-0.53453-0.17361-0.74961-0.98017-0.39032-0.09546
   2  -6   8  472.97   11.38   1-0.42940-0.79622-0.15064 0.07641 0.89046 0.60015
  -2   6  -9  258.33    9.98   1-0.57990-0.21675-0.69630-0.96882-0.42293-0.11998
   2  -6   9  278.88    9.97   1-0.42744-0.79699-0.15261 0.11635 0.89106 0.59267
  -2   6 -10  203.70   10.10   1-0.61929-0.25391-0.64253-0.95700-0.45124-0.14021
   2  -6  10  222.23    8.53   1-0.42336-0.79564-0.15671 0.15415 0.89230 0.58582
  -2   6 -11   -5.47    8.72   1-0.65328-0.28568-0.58901-0.94544-0.47567-0.15656
   2  -6  11    8.00    8.23   1-0.41773-0.79268-0.16234 0.19016 0.89394 0.57922
  -2   6 -12    4.61    6.67   1-0.68247-0.31264-0.53624-0.93463-0.49665-0.16945
   2  -6  12   12.84    6.46   1-0.41027-0.78798-0.16972 0.22468 0.89602 0.57323
  -2   6 -13   70.95   11.54   1-0.70741-0.33535-0.48453-0.92487-0.51457-0.17929
   2  -6  13   55.53   13.80   1-0.40147-0.78193-0.17836 0.25795 0.89833 0.56748
  -2   6 -14  185.11   14.04   1-0.72862-0.35433-0.43404-0.91634-0.52982-0.18645
   2  -6  14  213.87   15.82   1-0.39145-0.77468-0.18808 0.29015 0.90076 0.56185
  -2   6 -15   89.56   10.08   1-0.74640-0.36996-0.38530-0.90926-0.54260-0.19068
   2  -6  15   97.89   11.49   1-0.38034-0.76633-0.19872 0.32142 0.90323 0.55626
  -2   6 -16  343.91   15.39   1-0.76147-0.38283-0.33745-0.90335-0.55342-0.19336
   2  -6  16  330.06   14.50   1-0.36822-0.75696-0.21018 0.35187 0.90566 0.55062
  -2   6 -17   40.29   13.89   1-0.77398-0.39315-0.29089-0.89872-0.56242-0.19420
   2  -6  17   14.87    9.95   1-0.35516-0.74665-0.22236 0.38160 0.90797 0.54487
  -2   6 -18   37.64   11.85   1-0.78424-0.40121-0.24555-0.89533-0.56979-0.19342
   2  -6  18   58.75   11.46   1-0.34119-0.73544-0.23518 0.41069 0.91009 0.53893
  -2   6 -19   65.06   11.47   1-0.79247-0.40724-0.20136-0.89308-0.57570-0.19118
   2  -6  19   53.04   10.68   1-0.32636-0.72337-0.24857 0.43921 0.91197 0.53274
  -2   6 -20   20.99   18.55   1-0.79887-0.41145-0.15825-0.89190-0.58030-0.18763
   2  -6  20   11.43    8.70   1-0.31069-0.71046-0.26248 0.46721 0.91354 0.52625
   2  -5 -19   -4.14   14.70   1-0.59963-0.86122 0.67035-0.20972-0.43711-0.46292
  -2   5  19   -0.48    9.02   1-0.74715-0.48993-0.27883 0.60224 0.60332 0.63028
   2  -5 -18   10.77   13.22   1-0.60119-0.86500 0.66821-0.16986-0.43824-0.47212
  -2   5  18    2.78   10.32   1-0.73710-0.47736-0.25828 0.58082 0.62447 0.65936
   2  -5 -17   14.26   12.24   1-0.60155-0.86757 0.66772-0.12835-0.43849-0.48045
  -2   5  17    1.10   10.91   1-0.72679-0.46454-0.23834 0.55878 0.64417 0.68699
   2  -5 -16   12.33   12.20   1-0.60055-0.86879 0.66908-0.08499-0.43778-0.48781
  -2   5  16    0.39    7.24   1-0.71631-0.45155-0.21907 0.53608 0.66250 0.71324
   2  -5 -15   -5.13    8.65   1-0.59805-0.86850 0.67249-0.03959-0.43598-0.49408
  -2   5  15   -2.76    8.95   1-0.70575-0.43847-0.20049 0.51268 0.67949 0.73817
   2  -5 -14   11.25    9.27   1-0.59382-0.86649 0.67818 0.00809-0.43294-0.49912
  -2   5  14    5.19    6.77   1-0.69520-0.42541-0.18267 0.48853 0.69521 0.76181
   2  -5 -13   13.31    7.81   1-0.58759-0.86247 0.68640 0.05830-0.42846-0.50272
  -2   5  13   10.16    9.01   1-0.68477-0.41247-0.16566 0.46356 0.70967 0.78420
   2  -5 -12   50.43   11.20   1-0.57902-0.85612 0.69741 0.11131-0.42230-0.50463
  -2   5  12   44.97    8.65   1-0.67456-0.39974-0.14954 0.43770 0.72291 0.80536
   2  -5 -11   13.57    6.78   1-0.56768-0.84699 0.71148 0.16738-0.41415-0.50455
  -2   5  11   14.70    6.94   1-0.66468-0.38735-0.13441 0.41086 0.73493 0.82531
   2  -5 -10   14.99    8.74   1-0.55302-0.83455 0.72887 0.22676-0.40361-0.50209
  -2   5  10   -0.33    8.49   1-0.65528-0.37543-0.12037 0.38293 0.74573 0.84404
   2  -5  -9   17.82    6.53   1-0.53436-0.81811 0.74979 0.28967-0.39021-0.49676
  -2   5   9   23.06    9.07   1-0.64649-0.36413-0.10755 0.35377 0.75529 0.86153
   2  -5  -8    6.38    7.95   1-0.51090-0.79686 0.77433 0.35621-0.37334-0.48797
  -2   5   8   -0.74    7.75   1-0.63849-0.35362-0.09612 0.32323 0.76359 0.87776
   2  -5  -7    5.26    5.64   1-0.48164-0.76981 0.80243 0.42631-0.35231-0.47501
  -2   5   7    4.75    5.40   1-0.63148-0.34409-0.08627 0.29110 0.77057 0.89266
   2  -5  -6   28.24    6.20   1-0.44521-0.73560 0.83392 0.49982-0.32613-0.45723
  -2   5   6   41.08    7.31   1-0.62568-0.33579-0.07825 0.25714 0.77613 0.90615
   2  -5  -5    5.57    7.38   1-0.40093-0.69350 0.86754 0.57543-0.29431-0.43350
  -2   5   5    0.18    7.23   1-0.62138-0.32897-0.07237 0.22105 0.78015 0.91810
   2  -5  -4   52.65    6.07   1-0.34740-0.64214 0.90213 0.65202-0.25584-0.40312
  -2   5   4   46.87    7.39   1-0.61890-0.32398-0.06900 0.18245 0.78242 0.92830
   2  -5  -3   11.10    7.36   1-0.28378-0.58070 0.93558 0.72746-0.21011-0.36549
  -2   5   3   15.62    6.65   1-0.61863-0.32119-0.06862 0.14085 0.78267 0.93647
  -2   5   3   10.55    3.96   1-0.52216-0.22359 0.71173 0.92115-0.46987-0.31855
   2  -5  -2   50.78    7.14   1-0.20985-0.50830 0.96504 0.79899-0.15698-0.32131
  -2   5   2   60.02    7.28   1-0.62103-0.32107-0.07188 0.09562 0.78048 0.94221
   2  -5  -2   54.01    4.44   1 0.12246-0.17667-0.56543-0.73502 0.81565 0.65462
   2  -5  -1   85.64    7.87   1-0.12655-0.42712 0.98719 0.86308-0.09711-0.26954
  -2   5   1   92.32    7.62   1-0.62666-0.32419-0.07959 0.04593 0.77521 0.94487
   2  -5  -1   90.48    6.03   1-0.08817-0.39070-0.43662-0.56415 0.89531 0.72738
   2  -5   0   -0.58    6.94   1-0.03578-0.33848 0.99885 0.91668-0.03188-0.21241
  -2   5   0    3.08    5.88   1-0.63618-0.33120-0.09286-0.00930 0.76592 0.94351
   2  -5   0   -1.39    3.90   1-0.21600-0.52130-0.34170-0.42732 0.91464 0.73867
   2  -5   1   64.82    8.42   1 0.05937-0.24504 0.99756 0.95740 0.03651-0.15276
  -2   5  -1   66.47    5.91   1-0.65037-0.34288-0.11318-0.07160 0.75113 0.93664
   2  -5   1   59.71    5.76   1-0.29410-0.60233-0.27695-0.32057 0.91476 0.73103
   2  -5   2   49.72    7.97   1 0.15464-0.15165 0.98237 0.98407 0.10498-0.09269
  -2   5  -2   47.27    5.45   1-0.67008-0.36007-0.14263-0.14302 0.72845 0.92189
   2  -5   2   46.95    4.76   1-0.34500-0.65600-0.23170-0.23341 0.90955 0.71776
   2  -5   3   27.67    7.13   1 0.24655-0.06163 0.95391 0.99748 0.17104-0.03503
  -2   5  -3   24.66    5.31   1-0.69609-0.38357-0.18414-0.22651 0.69393 0.89529
   2  -5   3   30.95    5.56   1-0.37824-0.69199-0.20073-0.16053 0.90368 0.70382
   2  -5   4   -5.13    8.81   1 0.33205 0.02198 0.91416 0.99959 0.23248 0.01801
  -2   5  -4   59.77    4.93   1-0.72872-0.41368-0.24200-0.32634 0.64062 0.84991
   2  -5   4   61.58    6.10   1-0.39986-0.71637-0.17993-0.09782 0.89873 0.69082
  -2   5  -5   71.43    5.11   1-0.76645-0.44890-0.32247-0.44879 0.55548 0.77270
   2  -5   5   76.91    6.32   1-0.41347-0.73274-0.16656-0.04254 0.89515 0.67917
  -2   5  -6   -3.56    6.33   1-0.47097-0.15329-0.81203-0.98125-0.34464-0.11679
  -2   5  -6    1.41    3.93   1-0.80144-0.48149-0.43567-0.60402 0.40971 0.63507
   2  -5   6   -1.19    4.97   1-0.42087-0.74303-0.15920 0.00698 0.89303 0.66921
  -2   5  -7   13.63    7.37   1-0.52965-0.20975-0.75486-0.96604-0.38682-0.15089
   2  -5   7    6.73    6.32   1-0.42449-0.74938-0.15558 0.05251 0.89196 0.66005
  -2   5  -8   21.62    7.03   1-0.57982-0.25769-0.69640-0.94952-0.42288-0.17886
   2  -5   8   18.32    7.37   1-0.42476-0.75238-0.15530 0.09469 0.89188 0.65188
  -2   5  -9    1.07    5.47   1-0.62235-0.29799-0.63800-0.93308-0.45344-0.20135
   2  -5   9    1.44    4.65   1-0.42237-0.75272-0.15770 0.13421 0.89259 0.64451
  -2   5 -10   -0.74    5.73   1-0.65822-0.33163-0.58059-0.91762-0.47922-0.21904
   2  -5  10    5.98    7.30   1-0.41799-0.75105-0.16208 0.17148 0.89387 0.63758
  -2   5 -11   10.84    6.26   1-0.68835-0.35953-0.52468-0.90367-0.50087-0.23261
   2  -5  11   -0.01    5.83   1-0.41156-0.74737-0.16845 0.20701 0.89567 0.63132
  -2   5 -12   34.49    9.36   1-0.71358-0.38253-0.47055-0.89150-0.51901-0.24266
   2  -5  12   39.06    9.01   1-0.40357-0.74214-0.17631 0.24107 0.89779 0.62538
  -2   5 -13   13.24    7.00   1-0.73449-0.40132-0.41869-0.88138-0.53404-0.24920
   2  -5  13    4.67    8.02   1-0.39421-0.73554-0.18541 0.27388 0.90011 0.61964
  -2   5 -14   11.15    8.06   1-0.75200-0.41664-0.36834-0.87297-0.54662-0.25363
   2  -5  14   20.73    7.21   1-0.38365-0.72773-0.19557 0.30562 0.90253 0.61399
  -2   5 -15   11.23    7.76   1-0.76646-0.42889-0.31979-0.86635-0.55701-0.25587
   2  -5  15    5.66    7.06   1-0.37198-0.71882-0.20665 0.33646 0.90494 0.60834
  -2   5 -16   17.71   12.46   1-0.77827-0.43851-0.27292-0.86142-0.56550-0.25621
   2  -5  16   18.58    8.46   1-0.35929-0.70889-0.21853 0.36649 0.90727 0.60261
  -2   5 -17   20.11   12.32   1-0.78779-0.44583-0.22761-0.85805-0.57234-0.25489
   2  -5  17   10.84    7.14   1-0.34565-0.69801-0.23110 0.39583 0.90945 0.59673
  -2   5 -18   10.04    9.75   1-0.79528-0.45113-0.18371-0.85610-0.57773-0.25213
   2  -5  18   -3.76    9.02   1-0.33111-0.68623-0.24430 0.42454 0.91141 0.59062
  -2   5 -19   -9.22   12.90   1-0.80097-0.45463-0.14111-0.85543-0.58182-0.24807
   2  -5  19   -0.01   11.24   1-0.31571-0.67359-0.25805 0.45270 0.91308 0.58424
  -2   5 -20   17.23   10.47   1-0.80506-0.45651-0.09966-0.85592-0.58475-0.24285
   2  -5  20   -2.46   13.27   1-0.29946-0.66010-0.27230 0.48036 0.91442 0.57751
   2  -4 -19   38.18   10.48   1-0.64020-0.86367 0.61051-0.24651-0.46627-0.43964
  -2   4  19   40.35   11.12   1-0.73452-0.51631-0.25318 0.60525 0.62958 0.60588
   2  -4 -18   14.79   10.39   1-0.64279-0.86848 0.60635-0.20871-0.46813-0.44963
  -2   4  18   10.90    8.19   1-0.72248-0.50176-0.23030 0.58615 0.65190 0.63612
   2  -4 -17    3.00   13.84   1-0.64433-0.87223 0.60385-0.16923-0.46924-0.45887
  -2   4  17    4.31    6.68   1-0.71005-0.48682-0.20797 0.56651 0.67273 0.66488
   2  -4 -16  109.30   12.73   1-0.64471-0.87482 0.60324-0.12786-0.46951-0.46726
  -2   4  16  119.28   10.38   1-0.69733-0.47158-0.18621 0.54630 0.69213 0.69221
   2  -4 -15   81.52   11.43   1-0.64376-0.87608 0.60477-0.08435-0.46883-0.47471
  -2   4  15   73.75    9.96   1-0.68439-0.45612-0.16504 0.52548 0.71019 0.71819
   2  -4 -14  397.68   17.20   1-0.64130-0.87584 0.60874-0.03841-0.46706-0.48106
  -2   4  14  397.76   17.12   1-0.67131-0.44054-0.14452 0.50403 0.72694 0.74287
   2  -4 -13  400.03   27.62   1-0.63707-0.87381 0.61548 0.01030-0.46402-0.48614
  -2   4  13  454.17   29.61   1-0.65820-0.42491-0.12469 0.48189 0.74244 0.76630
   2  -4 -12  453.95   18.38   1-0.63071-0.86966 0.62537 0.06217-0.45945-0.48970
  -2   4  12  458.62   17.88   1-0.64514-0.40934-0.10561 0.45900 0.75672 0.78851
   2  -4 -11   76.35    8.57   1-0.62175-0.86233 0.63890 0.11733-0.45301-0.49256
  -2   4  11  117.33    7.41   1-0.63226-0.39394-0.08736 0.43527 0.76981 0.80953
   2  -4 -10  152.47    9.69   1-0.60968-0.85247 0.65639 0.17682-0.44433-0.49195
  -2   4  10  152.10    9.36   1-0.61967-0.37884-0.07003 0.41062 0.78173 0.82937
   2  -4  -9   44.27    7.63   1-0.59365-0.83866 0.67841 0.24083-0.43281-0.48851
  -2   4   9   77.45    7.77   1-0.60752-0.36418-0.05374 0.38494 0.79247 0.84805
   2  -4  -8 1047.10   27.60   1-0.57264-0.81986 0.70539 0.30982-0.41771-0.48148
  -2   4   8 1115.25   28.18   1-0.59599-0.35013-0.03864 0.35806 0.80205 0.86556
   2  -4  -7  296.18   11.70   1-0.54532-0.79476 0.73766 0.38407-0.39808-0.46992
  -2   4   7  302.76   12.02   1-0.58527-0.33690-0.02491 0.32982 0.81044 0.88187
   2  -4  -6 3039.24   55.61   1-0.51004-0.76169 0.77519 0.46360-0.37272-0.45264
  -2   4   6 3165.65   54.99   1-0.57563-0.32474-0.01277 0.29999 0.81760 0.89696
   2  -4  -5  340.19   14.96   1-0.46481-0.71868 0.81743 0.54784-0.34022-0.42821
  -2   4   5  461.64   13.50   1-0.56736-0.31396-0.00252 0.26826 0.82346 0.91074
   2  -4  -4  358.59   15.52   1-0.40724-0.66331 0.86304 0.63546-0.29884-0.39521
  -2   4   4  314.36   14.22   1-0.56084-0.30493 0.00544 0.23425 0.82790 0.92311
  -2   4   4  285.15   12.02   1-0.80900-0.55327 0.50081 0.73049 0.30774 0.40033
   2  -4  -3   64.99    8.12   1-0.33596-0.59420 0.90874 0.72315-0.24761-0.35207
  -2   4   3   89.85    7.92   1-0.55656-0.29814 0.01062 0.19746 0.83073 0.93387
   2  -4  -2  601.44   16.22   1-0.24968-0.51010 0.95037 0.80677-0.18561-0.29816
  -2   4   2  506.40   14.44   1-0.55515-0.29421 0.01233 0.15719 0.83165 0.94272
   2  -4  -2  602.79   14.81   1 0.21289-0.04700-0.61016-0.75667 0.76313 0.65209
   2  -4  -1  523.92   17.59   1-0.14956-0.41157 0.98220 0.88055-0.11364-0.23499
  -2   4   1  497.19   16.42   1-0.55741-0.29395 0.00960 0.11249 0.83018 0.94917
   2  -4  -1  560.68   12.18   1-0.02358-0.28682-0.47971-0.58430 0.87710 0.75916
   2  -4   0 1313.39   22.96   1-0.03856-0.30270 0.99868 0.93898-0.03387-0.16332
  -2   4   0 1318.01   22.99   1-0.56441-0.29845 0.00108 0.06199 0.82548 0.95240
   2  -4   0 1248.39   22.67   1-0.17054-0.43676-0.37696-0.43961 0.91039 0.78484
   2  -4   1 1591.11   27.08   1 0.07786-0.18805 0.99571 0.97817 0.04980-0.08841
  -2   4  -1 1618.17   26.21   1-0.57762-0.30914-0.01526 0.00367 0.81615 0.95100
   2  -4   1 1505.83   23.42   1-0.26212-0.53122-0.30412-0.32478 0.91585 0.78250
   2  -4   2  423.63   17.44   1 0.19149-0.07630 0.97264 0.99696 0.13146-0.01515
  -2   4  -2  378.13   12.92   1-0.59899-0.32799-0.04254-0.06557 0.79962 0.94239
   2  -4   2  381.09   13.14   1-0.32096-0.59282-0.25339-0.23213 0.91256 0.77115
  -2   4  -3  788.26   18.45   1-0.63116-0.35765-0.08582-0.15083 0.77088 0.92159
   2  -4   3  754.08   17.76   1-0.35895-0.63356-0.21884-0.15568 0.90733 0.75786
  -2   4  -4  103.42    6.63   1-0.67740-0.40137-0.15397-0.26096 0.71931 0.87795
   2  -4   4   75.64    5.93   1-0.38345-0.66083-0.19576-0.09068 0.90257 0.74503
  -2   4  -5  397.03   12.42   1-0.46512-0.18846-0.81716-0.96698-0.34044-0.17153
  -2   4  -5  393.05   11.03   1-0.74002-0.46148-0.26413-0.41308 0.61854 0.78510
   2  -4   5  443.97   12.70   1-0.39881-0.67894-0.18095-0.03396 0.89900 0.73340
  -2   4  -6  326.01   14.69   1-0.53215-0.25326-0.75218-0.94396-0.38861-0.21162
  -2   4  -6  357.27   15.10   1-0.80558-0.52483-0.46023-0.65113 0.37312 0.54825
   2  -4   6  285.50   12.70   1-0.40769-0.69058-0.17226 0.01662 0.89671 0.72305
  -2   4  -7 3177.15   56.85   1-0.58746-0.30635-0.68657-0.92030-0.42837-0.24329
   2  -4   7 3068.88   55.00   1-0.41181-0.69746-0.16821 0.06259 0.89560 0.71388
  -2   4  -8  252.08   10.62   1-0.63277-0.34943-0.62219-0.89788-0.46093-0.26777
   2  -4   8  252.28   11.75   1-0.41229-0.70069-0.16773 0.10498 0.89547 0.70569
  -2   4  -9 1089.09   28.26   1-0.66977-0.38420-0.56009-0.87774-0.48752-0.28628
   2  -4   9 1088.01   27.38   1-0.40991-0.70108-0.17008 0.14454 0.89612 0.69827
  -2   4 -10   47.49    8.14   1-0.69996-0.41216-0.50074-0.86034-0.50922-0.29989
   2  -4  10   29.45    7.31   1-0.40523-0.69915-0.17468 0.18184 0.89736 0.69145
  -2   4 -11  145.04    9.56   1-0.72457-0.43454-0.44425-0.84580-0.52691-0.30949
   2  -4  11  151.59    7.52   1-0.39862-0.69530-0.18113 0.21730 0.89904 0.68507
  -2   4 -12   70.35    9.88   1-0.74450-0.45241-0.39085-0.83420-0.54123-0.31532
   2  -4  12   48.79    8.73   1-0.39038-0.68982-0.18911 0.25124 0.90101 0.67898
  -2   4 -13  467.90   19.03   1-0.76080-0.46650-0.33974-0.82503-0.55294-0.31887
   2  -4  13  483.45   18.81   1-0.38073-0.68292-0.19836 0.28390 0.90315 0.67306
  -2   4 -14  388.48   27.50   1-0.77396-0.47747-0.29099-0.81822-0.56240-0.32018
   2  -4  14  389.95   26.13   1-0.36981-0.67476-0.20869 0.31547 0.90536 0.66720
  -2   4 -15  384.98   17.94   1-0.78448-0.48579-0.24437-0.81354-0.56996-0.31959
   2  -4  15  384.97   15.84   1-0.35776-0.66547-0.21995 0.34613 0.90753 0.66131
  -2   4 -16   95.65   10.08   1-0.79275-0.49187-0.19964-0.81075-0.57591-0.31739
   2  -4  16   99.35    9.91   1-0.34466-0.65513-0.23201 0.37597 0.90960 0.65531
  -2   4 -17   83.56   12.78   1-0.79908-0.49601-0.15658-0.80963-0.58046-0.31378
   2  -4  17  103.47   11.33   1-0.33058-0.64381-0.24477 0.40512 0.91147 0.64913
  -2   4 -18   11.60    8.42   1-0.80371-0.49844-0.11500-0.80999-0.58379-0.30896
   2  -4  18   12.47   10.70   1-0.31559-0.63157-0.25816 0.43365 0.91310 0.64269
  -2   4 -19   18.28   10.20   1-0.80683-0.49936-0.07473-0.81165-0.58603-0.30305
   2  -4  19   11.46   10.55   1-0.29971-0.61845-0.27209 0.46163 0.91440 0.63593
  -2   4 -20   47.84   12.87   1-0.80860-0.49932-0.03519-0.81432-0.58730-0.29587
   2  -4  20   38.77    8.57   1-0.28296-0.60446-0.28652 0.48911 0.91533 0.62879
   2  -3 -20   10.15   10.62   1-0.67327-0.85566 0.55367-0.32277-0.49004-0.40454
   2  -3 -19   20.24   16.77   1-0.67768-0.86228 0.54542-0.28904-0.49321-0.41583
  -2   3  19   -6.10   10.43   1-0.72100-0.54181-0.22759 0.60819 0.65448 0.58011
   2  -3 -18    1.31   10.57   1-0.68127-0.86808 0.53855-0.25393-0.49579-0.42654
  -2   3  18    1.35    8.88   1-0.70661-0.52490-0.20198 0.59183 0.67815 0.61171
   2  -3 -17    0.45    8.92   1-0.68400-0.87302 0.53328-0.21723-0.49775-0.43662
  -2   3  17    4.88    9.29   1-0.69164-0.50742-0.17680 0.57504 0.70026 0.64174
   2  -3 -16   -0.35   10.70   1-0.68576-0.87699 0.52981-0.17872-0.49902-0.44601
  -2   3  16    2.14    8.85   1-0.67617-0.48944-0.15206 0.55781 0.72087 0.67029
   2  -3 -15    8.64   11.59   1-0.68645-0.87990 0.52844-0.13811-0.49951-0.45463
  -2   3  15   27.39    7.75   1-0.66026-0.47101-0.12776 0.54012 0.74008 0.69742
  -2   3  15   24.48    5.69   1-0.38780-0.20196-0.19159 0.47664 0.90160 0.85558
   2  -3 -14    0.30    9.85   1-0.68591-0.88157 0.52951-0.09507-0.49912-0.46237
  -2   3  14    6.54    7.89   1-0.64398-0.45222-0.10394 0.52197 0.75794 0.72321
  -2   3  14   -0.82    4.81   1-0.41716-0.22856-0.16290 0.46342 0.89411 0.85614
   2  -3 -13   -6.21   10.02   1-0.68392-0.88179 0.53342-0.04918-0.49769-0.46906
  -2   3  13    4.48    8.04   1-0.62740-0.43313-0.08062 0.50332 0.77450 0.74770
  -2   3  13    2.67    4.94   1-0.44866-0.25674-0.13095 0.45320 0.88405 0.85363
   2  -3 -12   -9.36    8.44   1-0.68017-0.88025 0.54067 0.00003-0.49500-0.47449
  -2   3  12    4.86    7.90   1-0.61059-0.41380-0.05782 0.48414 0.78982 0.77095
  -2   3  12    1.76    4.17   1-0.47940-0.28475-0.09851 0.44374 0.87204 0.84970
   2  -3 -11    1.01    6.27   1-0.67425-0.87654 0.55185 0.05318-0.49075-0.47836
  -2   3  11   -0.02    6.66   1-0.59364-0.39433-0.03560 0.46438 0.80394 0.79299
  -2   3  11   -2.51    3.68   1-0.51155-0.31418-0.06310 0.43724 0.85692 0.84267
   2  -3 -10    3.54    7.03   1-0.66557-0.87007 0.56767 0.11098-0.48451-0.48025
  -2   3  10    1.85    5.34   1-0.57663-0.37481-0.01402 0.44400 0.81688 0.81386
  -2   3  10    2.55    4.06   1-0.54591-0.34580-0.02338 0.43505 0.83751 0.83135
   2  -3  -9    0.87    7.80   1-0.65331-0.86002 0.58896 0.17425-0.47569-0.47956
  -2   3   9    2.09    5.76   1-0.55967-0.35534 0.00686 0.42291 0.82868 0.83359
  -2   3   9    3.22    3.68   1-0.58360-0.38077 0.02279 0.43932 0.81171 0.81363
   2  -3  -8   15.66    7.36   1-0.63631-0.84523 0.61668 0.24394-0.46347-0.47547
  -2   3   8   21.91    7.52   1-0.54290-0.33605 0.02695 0.40102 0.83936 0.85219
  -2   3   8   14.88    3.67   1-0.62629-0.42074 0.07909 0.45372 0.77556 0.78556
   2  -3  -7   40.86    6.57   1-0.61298-0.82368 0.65169 0.32064-0.44671-0.46769
  -2   3   7   38.48    6.45   1-0.52646-0.31710 0.04612 0.37822 0.84894 0.86970
  -2   3   7   36.00    3.93   1-0.67689-0.46843 0.15318 0.48576 0.71996 0.73796
   2  -3  -6   54.01    7.18   1-0.58097-0.79389 0.69493 0.40588-0.42370-0.45276
  -2   3   6   57.67    7.42   1-0.51056-0.29869 0.06421 0.35434 0.85743 0.88612
  -2   3   6   50.24    4.10   1-0.73522-0.52405 0.25457 0.54523 0.62820 0.65428
   2  -3  -5  357.14   15.58   1-0.53719-0.75232 0.74670 0.49965-0.39224-0.42936
  -2   3   5  385.84   12.10   1-0.49545-0.28106 0.08103 0.32918 0.86484 0.90146
  -2   3   5  357.49   14.24   1-0.79298-0.57919 0.39976 0.64849 0.45973 0.49396
   2  -3  -4   35.76    5.88   1-0.47768-0.69502 0.80603 0.60097-0.34946-0.39467
  -2   3   4   48.86    6.68   1-0.48146-0.26456 0.09629 0.30246 0.87115 0.91570
  -2   3   4   36.75    5.73   1-0.79726-0.58041 0.58662 0.79313 0.14225 0.18454
   2  -3  -3  100.30    7.63   1-0.39778-0.61735 0.86975 0.70670-0.29204-0.34559
  -2   3   3  100.51    6.75   1-0.46903-0.24961 0.10960 0.27380 0.87635 0.92882
  -2   3   3   87.33    6.22   1-0.63743-0.41757 0.70953 0.87364-0.30039-0.24974
   2  -3  -2   81.05    7.70   1-0.29480-0.51655 0.93034 0.80929-0.21803-0.27967
  -2   3   2   82.05    6.94   1-0.45877-0.23684 0.12043 0.24265 0.88035 0.94075
   2  -3  -2   75.42    4.95   1 0.33957 0.11851-0.66101-0.78452 0.66913 0.60866
   2  -3  -1   12.12    5.52   1-0.16925-0.39269 0.97725 0.89808-0.12780-0.19806
  -2   3   1    8.76    5.81   1-0.45155-0.22711 0.12796 0.20821 0.88302 0.95134
   2  -3  -1   11.19    3.74   1 0.08249-0.14155-0.54359-0.62528 0.83528 0.76745
   2  -3   0   38.47    6.36   1-0.02663-0.25221 0.99932 0.96210-0.02530-0.10366
  -2   3   0   20.87    5.18   1-0.44864-0.22169 0.13097 0.16925 0.88405 0.96031
   2  -3   0   37.18    4.67   1-0.09093-0.31805-0.43471-0.47438 0.89596 0.82085
   2  -3   1   22.14    7.46   1 0.12143-0.10597 0.98927 0.99435 0.08111-0.00604
  -2   3  -1   12.73    4.83   1-0.45203-0.22256 0.12745 0.12376 0.88284 0.96702
   2  -3   1   18.95    4.85   1-0.20395-0.43386-0.35121-0.34897 0.91381 0.83065
   2  -3   2   24.61    7.45   1 0.25872 0.02943 0.94907 0.99601 0.17978 0.08423
  -2   3  -2   42.86    5.62   1-0.46495-0.23297 0.11392 0.06825 0.87797 0.97008
   2  -3   2   37.55    4.81   1-0.27545-0.50817-0.29291-0.24868 0.91560 0.82456
   2  -3   3   -4.22    8.25   1 0.37757 0.14640 0.88718 0.97599 0.26520 0.16125
  -2   3  -3   48.79    4.90   1-0.49314-0.25864 0.08357-0.00407 0.86592 0.96596
   2  -3   3   47.93    5.66   1-0.32199-0.55747-0.25247-0.16634 0.91245 0.81335
  -2   3  -4  146.02    7.98   1-0.46944-0.23380-0.81338-0.94381-0.34354-0.23356
  -2   3  -4  149.75    7.39   1-0.54806-0.31105 0.02082-0.10879 0.83617 0.94414
   2  -3   4  139.43    7.46   1-0.35205-0.59029-0.22523-0.09718 0.90847 0.80131
  -2   3  -5  214.55   10.80   1-0.54641-0.30854-0.73643-0.90881-0.39886-0.28080
  -2   3  -5  214.85   10.18   1-0.65744-0.41791-0.12356-0.29516 0.74330 0.85920
   2  -3   5  219.66   10.77   1-0.37109-0.61209-0.20749-0.03753 0.90511 0.78989
  -2   3  -6   63.24    6.54   1-0.60652-0.36642-0.66083-0.87517-0.44206-0.31592
   2  -3   6   68.52    6.29   1-0.38245-0.62621-0.19672 0.01514 0.90279 0.77950
  -2   3  -7  126.55    8.29   1-0.65330-0.41097-0.58898-0.84528-0.47569-0.34145
   2  -3   7  138.47    8.93   1-0.38825-0.63476-0.19116 0.06261 0.90150 0.77016
  -2   3  -8   21.58    6.37   1-0.68980-0.44524-0.52177-0.82002-0.50191-0.35960
   2  -3   8   14.95    6.83   1-0.38988-0.63915-0.18960 0.10608 0.90113 0.76172
  -2   3  -9    5.22    6.73   1-0.71840-0.47161-0.45925-0.79945-0.52247-0.37207
   2  -3   9    2.95    6.29   1-0.38827-0.64030-0.19114 0.14644 0.90150 0.75403
  -2   3 -10    6.54    5.53   1-0.74084-0.49202-0.40130-0.78338-0.53860-0.37976
   2  -3  10    1.22    4.94   1-0.38408-0.63886-0.19516 0.18434 0.90243 0.74690
  -2   3 -11   -0.82    7.64   1-0.75862-0.50760-0.34707-0.77109-0.55138-0.38439
   2  -3  11    4.49    7.76   1-0.37776-0.63531-0.20118 0.22023 0.90377 0.74018
  -2   3 -12   -2.26    8.63   1-0.77265-0.51943-0.29623-0.76219-0.56146-0.38632
   2  -3  12   -6.84    6.89   1-0.36967-0.62997-0.20883 0.25449 0.90539 0.73373
  -2   3 -13    9.15    7.58   1-0.78366-0.52825-0.24833-0.75623-0.56938-0.38608
   2  -3  13   -0.59    6.63   1-0.36003-0.62309-0.21784 0.28739 0.90714 0.72742
  -2   3 -14   -0.32    7.37   1-0.79220-0.53459-0.20295-0.75279-0.57551-0.38406
   2  -3  14    4.30    5.91   1-0.34905-0.61487-0.22799 0.31915 0.90894 0.72116
  -2   3 -15   18.92   11.35   1-0.79867-0.53886-0.15974-0.75152-0.58016-0.38056
   2  -3  15   15.24    6.71   1-0.33685-0.60543-0.23912 0.34993 0.91068 0.71484
  -2   3 -16   13.84   10.84   1-0.80339-0.54139-0.11838-0.75210-0.58355-0.37580
   2  -3  16   -0.15    7.26   1-0.32354-0.59488-0.25108 0.37987 0.91228 0.70838
  -2   3 -17   21.20    9.62   1-0.80659-0.54239-0.07862-0.75428-0.58585-0.36995
   2  -3  17    7.14    7.43   1-0.30921-0.58331-0.26378 0.40909 0.91367 0.70170
  -2   3 -18    1.44   10.23   1-0.80846-0.54247-0.03977-0.75765-0.58720-0.36286
   2  -3  18   -5.66    7.75   1-0.29391-0.57076-0.27711 0.43766 0.91477 0.69474
  -2   3 -19   -2.36   11.49   1-0.80910-0.54094-0.00257-0.76239-0.58766-0.35514
   2  -3  19    8.61    9.35   1-0.27768-0.55729-0.29102 0.46567 0.91553 0.68743
  -2   3 -20    4.51   11.54   1-0.80864-0.53832 0.03361-0.76815-0.58733-0.34662
   2  -3  20    1.08   10.33   1-0.26055-0.54292-0.30543 0.49317 0.91587 0.67971
  -2   3 -21  -18.38   15.14   1-0.80717-0.53467 0.06892-0.77478-0.58627-0.33738
   2  -3  21    0.46    9.05   1-0.24254-0.52767-0.32030 0.52021 0.91573 0.67151
   2  -2 -21  117.22   14.26   1-0.70074-0.84204 0.49907-0.39678-0.50978-0.36540
   2  -2 -20    8.58   14.07   1-0.70648-0.84999 0.48660-0.36727-0.51390-0.37765
   2  -2 -19    2.27    9.72   1-0.71157-0.85729 0.47517-0.33672-0.51756-0.38943
   2  -2 -18   45.34   12.70   1-0.71600-0.86393 0.46493-0.30499-0.52074-0.40074
  -2   2  18   42.43    8.96   1-0.68951-0.54681-0.17331 0.59786 0.70323 0.58612
   2  -2 -17   34.06   10.77   1-0.71973-0.86988 0.45605-0.27189-0.52343-0.41155
  -2   2  17   22.69    7.94   1-0.67143-0.52623-0.14471 0.58449 0.72679 0.61761
  -2   2  17    9.80    5.42   1-0.41095-0.26976-0.16905 0.56003 0.89584 0.78331
   2  -2 -16    2.17   10.25   1-0.72273-0.87509 0.44877-0.23719-0.52559-0.42183
  -2   2  16   16.61    8.46   1-0.65255-0.50483-0.11637 0.57086 0.74874 0.64749
  -2   2  16   11.37    6.33   1-0.44152-0.29699-0.13830 0.54863 0.88652 0.78153
   2  -2 -15 1150.35   39.01   1-0.72493-0.87949 0.44335-0.20064-0.52716-0.43153
  -2   2  15 1085.35   36.04   1-0.63290-0.48267-0.08826 0.55699 0.76918 0.67585
  -2   2  15 1070.42   35.81   1-0.47097-0.32371-0.10754 0.53748 0.87556 0.77866
   2  -2 -14   28.91   11.27   1-0.72621-0.88299 0.44014-0.16187-0.52809-0.44058
  -2   2  14   61.41    7.50   1-0.61250-0.45975-0.06037 0.54290 0.78815 0.70276
  -2   2  14   61.55    6.91   1-0.50069-0.35071-0.07524 0.52787 0.86234 0.77352
   2  -2 -13   78.30    9.68   1-0.72644-0.88543 0.43956-0.12048-0.52825-0.44887
  -2   2  13   72.80    7.89   1-0.59137-0.43611-0.03269 0.52861 0.80573 0.72826
  -2   2  13   76.42    5.97   1-0.53093-0.37821-0.04095 0.52025 0.84642 0.76569
   2  -2 -12  127.52    9.33   1-0.72540-0.88660 0.44217-0.07590-0.52751-0.45625
  -2   2  12  145.06    8.70   1-0.56953-0.41175-0.00520 0.51413 0.82195 0.75241
  -2   2  12  122.04    6.50   1-0.56196-0.40652-0.00407 0.51523 0.82715 0.75450
   2  -2 -11   60.82    7.83   1-0.72278-0.88619 0.44865-0.02743-0.52562-0.46249
  -2   2  11   54.14    6.71   1-0.54698-0.38669 0.02211 0.49947 0.83685 0.77524
  -2   2  11   55.26    5.40   1-0.59413-0.43596 0.03624 0.51364 0.80354 0.73898
   2  -2 -10   17.99    5.62   1-0.71811-0.88374 0.45993 0.02580-0.52227-0.46726
  -2   2  10   19.14    4.90   1-0.52373-0.36092 0.04926 0.48464 0.85045 0.79677
  -2   2  10   17.94    4.58   1-0.62783-0.46693 0.08121 0.51670 0.77409 0.71762
   2  -2  -9  217.69    9.96   1-0.71070-0.87853 0.47715 0.08500-0.51694-0.47005
  -2   2   9  208.00   10.62   1-0.49977-0.33445 0.07626 0.46967 0.86279 0.81703
  -2   2   9  185.71    8.41   1-0.66377-0.49999 0.13304 0.52653 0.73600 0.68758
   2  -2  -8  748.63   18.43   1-0.69944-0.86948 0.50184 0.15167-0.50884-0.47009
  -2   2   8  734.29   18.23   1-0.47510-0.30727 0.10312 0.45456 0.87386 0.83603
  -2   2   8  699.31   16.38   1-0.70162-0.53513 0.19344 0.54501 0.68578 0.64544
   2  -2  -7  948.08   21.85   1-0.68264-0.85490 0.53591 0.22772-0.49677-0.46614
  -2   2   7  842.48   20.65   1-0.44971-0.27936 0.12987 0.43933 0.88368 0.85378
  -2   2   7  994.89   21.52   1-0.74118-0.57197 0.26647 0.57613 0.61614 0.58387
   2  -2  -6  267.91   12.27   1-0.65758-0.83205 0.58169 0.31547-0.47876-0.45625
  -2   2   6  226.22   11.28   1-0.42355-0.25070 0.15651 0.42400 0.89224 0.87027
  -2   2   6  247.64   10.92   1-0.77945-0.60759 0.35661 0.62437 0.51504 0.49090
   2  -2  -5  965.57   18.76   1-0.62002-0.79641 0.64145 0.41694-0.45177-0.43803
  -2   2   5  993.95   17.13   1-0.80678-0.63186 0.46968 0.69532 0.35847 0.34243
   2  -2  -4    5.00    4.72   1-0.56309-0.74170 0.71701 0.53449-0.41085-0.40520
   2  -2  -4   -0.95    7.54   1 0.37831 0.19899-0.21322-0.39517-0.90078-0.89679
  -2   2   4   15.82    3.55   1-0.79386-0.61612 0.59584 0.77942 0.12139 0.11346
   2  -2  -2  874.46   16.71   1-0.35088-0.53394 0.90008 0.80156-0.25833-0.26906
   2  -2  -2  830.61   15.71   1 0.31724 0.13371-0.26888-0.36671-0.90942-0.92067
  -2   2   2  709.98   13.73   1-0.47875-0.29572 0.70584 0.80533-0.52208-0.51378
   2  -2  -1  303.71   12.65   1-0.18220-0.36709 0.97365 0.91696-0.13710-0.15628
   2  -2  -1  304.47   12.14   1 0.28566 0.10003-0.29623-0.35207-0.91139-0.93061
   2  -2  -1  297.18   11.29   1 0.22627 0.04125-0.61620-0.67487 0.75438 0.73678
   2  -2   0 5376.89   49.34   1 0.01916-0.16784 0.99978 0.98560 0.00761-0.02007
   2  -2   1  288.82   12.58   1 0.21337 0.02447 0.96581 0.99350 0.14719 0.11110
   2  -2   1  273.96   10.73   1 0.21648 0.02664-0.35298-0.32486-0.91023-0.94538
   2  -2   1  269.71   10.33   1-0.11018-0.30099-0.42120-0.39599 0.90024 0.86751
   2  -2   2  756.24   14.46   1 0.17715-0.01477-0.38341-0.31331-0.90642-0.94953
   2  -2   2  751.16   14.98   1-0.20201-0.39559-0.35273-0.28561 0.91365 0.87288
  -2   2  -4   29.37    5.45   1-0.58033-0.38348-0.69575-0.84873-0.42324-0.36411
   2  -2   4   16.32    5.62   1 0.07972-0.11655-0.45346-0.29967-0.88770-0.94689
   2  -2   4   17.96    5.13   1-0.30120-0.50031-0.27079-0.11977 0.91430 0.85751
  -2   2  -5  948.11   17.13   1-0.64252-0.44344-0.60679-0.80173-0.46794-0.40072
   2  -2   5  964.54   18.00   1 0.00414-0.19427-0.50274-0.30699-0.86442-0.93167
   2  -2   5 1019.90   17.87   1-0.32668-0.52855-0.24828-0.05535 0.91193 0.84709
  -2   2  -6  191.52   10.53   1-0.68720-0.48589-0.52696-0.76386-0.50005-0.42475
   2  -2   6  187.06    9.37   1-0.11929-0.32035-0.57388-0.33652-0.81020-0.88550
   2  -2   6  209.89   10.39   1-0.34258-0.54720-0.23391 0.00092 0.90990 0.83699
  -2   2  -7 1001.97   22.53   1-0.71985-0.51631-0.45579-0.73464-0.52351-0.44013
   2  -2   7  964.78   21.65   1-0.35164-0.55902-0.22561 0.05113 0.90854 0.82757
  -2   2  -8  661.14   17.09   1-0.74407-0.53851-0.39211-0.71292-0.54092-0.44915
   2  -2   8  613.55   15.58   1-0.35563-0.56577-0.22192 0.09673 0.90789 0.81886
  -2   2  -9  226.12    9.92   1-0.76230-0.55455-0.33457-0.69731-0.55403-0.45411
   2  -2   9  201.09    9.59   1-0.35576-0.56866-0.22180 0.13876 0.90787 0.81077
  -2   2 -10   35.43    7.33   1-0.77614-0.56619-0.28203-0.68671-0.56397-0.45590
   2  -2  10   27.39    7.26   1-0.35285-0.56850-0.22449 0.17798 0.90834 0.80319
  -2   2 -11   47.50    6.36   1-0.78664-0.57450-0.23355-0.68018-0.57152-0.45530
   2  -2  11   48.71    5.86   1-0.34748-0.56589-0.22943 0.21494 0.90918 0.79596
  -2   2 -12  130.27   10.27   1-0.79456-0.58022-0.18839-0.67696-0.57721-0.45284
   2  -2  12  152.42    9.13   1-0.34005-0.56122-0.23621 0.25008 0.91025 0.78897
  -2   2 -13   73.45    8.36   1-0.80040-0.58387-0.14594-0.67645-0.58141-0.44889
   2  -2  13   90.46    8.05   1-0.33089-0.55482-0.24450 0.28370 0.91144 0.78210
  -2   2 -14   25.84   10.52   1-0.80455-0.58582-0.10573-0.67818-0.58439-0.44371
   2  -2  14   25.88    7.61   1-0.32022-0.54690-0.25405 0.31606 0.91264 0.77523
  -2   2 -15 1152.33   40.14   1-0.80725-0.58633-0.06737-0.68176-0.58633-0.43751
   2  -2  15 1207.48   17.28   1-0.30820-0.53765-0.26467 0.34735 0.91376 0.76829
  -2   2 -16    5.61    8.06   1-0.80873-0.58604-0.03004-0.68667-0.58740-0.43015
   2  -2  16    1.82    6.82   1-0.29497-0.52717-0.27620 0.37773 0.91471 0.76118
  -2   2 -17   22.42    9.71   1-0.80909-0.58422 0.00545-0.69311-0.58765-0.42221
   2  -2  17   19.95    7.00   1-0.28062-0.51558-0.28852 0.40731 0.91542 0.75383
  -2   2 -18   39.99   10.56   1-0.80845-0.58142 0.03987-0.70064-0.58719-0.41358
   2  -2  18   41.98   10.28   1-0.26521-0.50293-0.30153 0.43621 0.91582 0.74617
  -2   2 -19    4.29    9.11   1-0.80691-0.57771 0.07336-0.70908-0.58609-0.40428
   2  -2  19   18.10   10.93   1-0.24881-0.48929-0.31516 0.46450 0.91584 0.73812
  -2   2 -20   17.06   12.90   1-0.80452-0.57314 0.10608-0.71830-0.58437-0.39438
   2  -2  20    2.16   10.24   1-0.23145-0.47468-0.32932 0.49225 0.91541 0.72963
  -2   2 -21  100.41   15.36   1-0.80131-0.56777 0.13814-0.72818-0.58206-0.38389
   2  -2  21  107.88    9.89   1-0.21280-0.45912-0.34423 0.51922 0.91444 0.72083
   2  -1 -21   15.16   10.68   1-0.72962-0.83205 0.43147-0.44180-0.53054-0.33540
   2  -1 -20   -2.22    8.46   1-0.73567-0.84030 0.41554-0.41576-0.53488-0.34787
   2  -1 -19    4.02    8.44   1-0.74117-0.84802 0.40037-0.38895-0.53884-0.35995
  -2   1  19    4.07    8.64   1-0.41220-0.31566-0.16782 0.62211 0.89550 0.71647
   2  -1 -18   10.41    9.90   1-0.74614-0.85519 0.38609-0.36126-0.54241-0.37165
  -2   1  18    0.27    7.94   1-0.67118-0.56750-0.14432 0.60422 0.72710 0.55933
  -2   1  18    4.89    7.11   1-0.44185-0.34198-0.13796 0.60983 0.88641 0.71494
   2  -1 -17   -2.63   11.90   1-0.75056-0.86182 0.37281-0.33256-0.54558-0.38295
  -2   1  17   -3.28    6.12   1-0.64926-0.54307-0.11156 0.59500 0.75233 0.59249
  -2   1  17   -1.29    4.97   1-0.47031-0.36772-0.10824 0.59766 0.87583 0.71244
   2  -1 -16    9.86   10.50   1-0.75433-0.86862 0.36103-0.30181-0.54830-0.39293
  -2   1  16   -4.64    6.33   1-0.62609-0.51738-0.07881 0.58577 0.77575 0.62384
  -2   1  16    0.29    6.14   1-0.49866-0.39334-0.07749 0.58650 0.86332 0.70802
   2  -1 -15   13.47    8.11   1-0.75762-0.87408 0.35038-0.27050-0.55066-0.40348
  -2   1  15   11.73    8.61   1-0.60163-0.49041-0.04600 0.57661 0.79744 0.65345
  -2   1  15   15.32    6.58   1-0.52702-0.41897-0.04547 0.57660 0.84863 0.70141
   2  -1 -14    3.32    9.83   1-0.76030-0.87893 0.34144-0.23751-0.55259-0.41359
  -2   1  14    3.81    5.30   1-0.57585-0.46212-0.01305 0.56758 0.81744 0.68138
  -2   1  14    3.15    6.50   1-0.55551-0.44473-0.01189 0.56827 0.83142 0.69229
   2  -1 -13   10.73    6.78   1-0.76231-0.88311 0.33455-0.20246-0.55403-0.42322
  -2   1  13   11.37    6.25   1-0.54867-0.43242 0.02010 0.55876 0.83579 0.70766
  -2   1  13    3.67    5.83   1-0.58428-0.47077 0.02364 0.56191 0.81120 0.68016
   2  -1 -12   12.78    7.45   1-0.76355-0.88652 0.33020-0.16487-0.55492-0.43229
  -2   1  12   14.91    6.36   1-0.51998-0.40121 0.05355 0.55024 0.85249 0.73229
  -2   1  12    8.98    5.49   1-0.61346-0.49723 0.06166 0.55802 0.78730 0.66434
   2  -1 -11    6.67    7.40   1-0.76388-0.88902 0.32905-0.12408-0.55516-0.44071
  -2   1  11   11.44    6.95   1-0.48964-0.36837 0.08740 0.54212 0.86752 0.75525
  -2   1  11    6.57    5.38   1-0.64335-0.52424 0.10304 0.55744 0.75860 0.64375
   2  -1 -10    1.96    4.95   1-0.76305-0.89036 0.33198-0.07921-0.55456-0.44830
  -2   1  10   -0.70    5.21   1-0.45749-0.33369 0.12177 0.53451 0.88083 0.77648
  -2   1  10    3.73    4.21   1-0.67376-0.55194 0.14831 0.56080 0.72390 0.61713
   2  -1  -9   58.88    6.65   1-0.76065-0.89013 0.34024-0.02900-0.55284-0.45476
  -2   1   9   49.75    5.94   1-0.42326-0.29696 0.15681 0.52758 0.89233 0.79591
  -2   1   9   63.30    6.30   1-0.70480-0.58026 0.19886 0.56943 0.68096 0.58226
   2  -1  -8   73.20    7.09   1-0.75601-0.88766 0.35565 0.02833-0.54950-0.45961
   2  -1  -8   60.73    7.06   1 0.39787 0.26553-0.19455-0.52260-0.89657-0.81017
  -2   1   8   64.66    6.20   1-0.73609-0.60884 0.25628 0.58493 0.62648 0.53586
   2  -1  -7  226.63   11.62   1-0.74820-0.88158 0.37995 0.09432-0.54389-0.46250
   2  -1  -7  229.51   11.12   1 0.35858 0.22415-0.23162-0.51763-0.90430-0.82571
  -2   1   7  222.28   10.35   1-0.76640-0.63646 0.32235 0.60916 0.55561 0.47311
   2  -1  -6   50.13    5.57   1-0.73449-0.87007 0.41871 0.17506-0.53403-0.46077
   2  -1  -6   47.35    6.60   1 0.31320 0.17671-0.27244-0.51608-0.90976-0.83810
  -2   1   6   49.16    4.86   1-0.79295-0.66031 0.39964 0.64451 0.45989 0.38546
   2  -1  -5  226.89   10.39   1-0.71073-0.84853 0.47708 0.27540-0.51696-0.45182
   2  -1  -5  223.79    9.61   1 0.26633 0.12774-0.31251-0.51418-0.91180-0.84811
  -2   1   5  220.95    9.21   1-0.80852-0.67291 0.48968 0.69251 0.32634 0.26002
   2  -1  -4   88.78    6.65   1-0.66795-0.80796 0.56341 0.40371-0.48621-0.42920
   2  -1  -4   94.57    6.83   1 0.21419 0.07350-0.35479-0.51447-0.91007-0.85434
  -2   1   4   95.34    5.98   1-0.79718-0.65876 0.58688 0.74770 0.14168 0.08346
   2  -1  -3  476.57   16.04   1-0.58771-0.72979 0.68625 0.56826-0.42854-0.38010
   2  -1  -3  476.19   16.39   1 0.15376 0.01113-0.40091-0.51861-0.90311-0.85493
  -2   1   3  457.16   15.28   1-0.73239-0.59132 0.67332 0.79211-0.10116-0.15126
   2  -1  -2  573.60   13.37   1-0.43422-0.57862 0.84271 0.76673-0.31823-0.27804
   2  -1  -2  584.92   14.27   1 0.08616-0.05860-0.44906-0.52479-0.88933-0.84921
  -2   1   2  550.48   13.25   1-0.59044-0.44676 0.71416 0.79100-0.37595-0.41799
   2  -1  -1   44.61    8.57   1-0.17642-0.32275 0.97529 0.94107-0.13295-0.10104
   2  -1  -1   37.36    7.20   1 0.00703-0.13987-0.50094-0.53470-0.86545-0.83338
   2  -1  -1   41.20    6.08   1 0.38768 0.24148-0.67626-0.71195 0.62638 0.65940
   2  -1   0  499.81   18.04   1 0.14802-0.00048 0.98389 0.99233 0.10022 0.12359
   2  -1   0  503.38   16.90   1-0.08758-0.23662-0.55672-0.54862-0.82606-0.80188
   2  -1   0  464.15   15.95   1 0.18481 0.03585-0.59698-0.59076 0.78067 0.80604
   2  -1   1  743.14   14.62   1-0.19957-0.35082-0.61374-0.56369-0.76386-0.74777
   2  -1   1  711.07   14.71   1 0.02261-0.12913-0.50858-0.46042 0.86071 0.87825
  -2   1  -2   32.75    8.99   1-0.55716-0.40355-0.72404-0.81568-0.40659-0.41448
   2  -1   2   34.82    5.20   1-0.32899-0.48258-0.66642-0.57455-0.66905-0.66105
   2  -1   2   38.50    6.80   1-0.09286-0.24736-0.43336-0.34327 0.89641 0.90607
  -2   1  -3  244.72   10.69   1-0.64762-0.49179-0.59846-0.73205-0.47161-0.47141
   2  -1   3  232.62   11.67   1-0.46652-0.62269-0.70367-0.57029-0.53590-0.53574
   2  -1   3  267.32   11.31   1-0.17205-0.32933-0.37582-0.24381 0.91057 0.91219
  -2   1  -4  258.81   10.63   1-0.70178-0.54372-0.49684-0.67238-0.51053-0.50225
   2  -1   4  251.12   11.21   1-0.59438-0.75295-0.71400-0.53879-0.37000-0.37783
   2  -1   4  270.89   10.50   1-0.22538-0.38535-0.33420-0.16022 0.91515 0.90875
  -2   1  -5  297.82   11.83   1-0.73623-0.57613-0.41403-0.63163-0.53529-0.51874
   2  -1   5  284.74   10.44   1-0.68975-0.85091-0.69558-0.47849-0.20100-0.21676
   2  -1   5  309.94   11.48   1-0.26096-0.42369-0.30509-0.08919 0.91586 0.90140
  -2   1  -6  134.63    8.11   1-0.75910-0.59681-0.34547-0.60501-0.55172-0.52703
   2  -1   6  126.48    5.69   1-0.74826-0.91212-0.66095-0.40197-0.05692-0.08021
   2  -1   6  135.91    8.05   1-0.28421-0.44970-0.28546-0.02765 0.91527 0.89275
  -2   1  -7   98.03    8.94   1-0.77499-0.61051-0.28678-0.58826-0.56314-0.53030
   2  -1   7   87.35    6.04   1-0.77992-0.94625-0.62360-0.32266 0.05325 0.02195
   2  -1   7   90.08    7.71   1-0.29869-0.46693-0.27297 0.02673 0.91447 0.88388
  -2   1  -8    5.53    5.26   1-0.78631-0.61963-0.23524-0.57865-0.57128-0.53029
   2  -1   8    6.23    3.74   1-0.79534-0.96414-0.59203-0.24922 0.13010 0.09113
   2  -1   8    8.08    5.40   1-0.30675-0.47775-0.26594 0.07567 0.91387 0.87522
  -2   1  -9   54.37    8.00   1-0.79447-0.62560-0.18896-0.57431-0.57714-0.52800
   2  -1   9   56.76    4.70   1-0.80249-0.97377-0.56850-0.18372 0.18113 0.13418
   2  -1   9   55.93    6.57   1-0.30996-0.48372-0.26312 0.12041 0.91361 0.86689
  -2   1 -10   15.16    5.79   1-0.80032-0.62925-0.14664-0.57393-0.58135-0.52405
   2  -1  10   16.00    4.11   1-0.80563-0.97939-0.55296-0.12620 0.21258 0.15764
   2  -1  10    9.55    4.45   1-0.30941-0.48593-0.26361 0.16183 0.91365 0.85888
  -2   1 -11    1.39    7.57   1-0.80441-0.63114-0.10736-0.57659-0.58429-0.51884
   2  -1  11    2.73    4.06   1-0.80690-0.98314-0.54433-0.07561 0.22935 0.16643
   2  -1  11    6.45    6.20   1-0.30586-0.48513-0.26672 0.20062 0.91395 0.85111
  -2   1 -12   12.45    8.46   1-0.80708-0.63162-0.07044-0.58161-0.58621-0.51261
   2  -1  12   18.31    6.87   1-0.29984-0.48188-0.27197 0.23728 0.91439 0.84349
  -2   1 -13   -2.11    9.28   1-0.80861-0.63138-0.03477-0.58821-0.58731-0.50533
   2  -1  13    1.76    7.05   1-0.29177-0.47656-0.27897 0.27220 0.91490 0.83593
  -2   1 -14   -2.90    9.08   1-0.80910-0.62970-0.00125-0.59663-0.58766-0.49750
   2  -1  14    0.81    5.57   1-0.28192-0.46947-0.28741 0.30566 0.91537 0.82834
  -2   1 -15    9.84    9.95   1-0.80871-0.62713 0.03106-0.60625-0.58738-0.48903
   2  -1  15    5.77    6.92   1-0.27052-0.46082-0.29708 0.33791 0.91572 0.82064
  -2   1 -16    4.96    7.27   1-0.80752-0.62377 0.06240-0.61685-0.58652-0.47999
   2  -1  16   -0.89    6.75   1-0.25773-0.45079-0.30778 0.36911 0.91588 0.81273
  -2   1 -17   -2.90    8.70   1-0.80558-0.61967 0.09294-0.62825-0.58513-0.47042
   2  -1  17    3.37    6.66   1-0.24367-0.43949-0.31938 0.39943 0.91576 0.80454
  -2   1 -18   -0.39   10.65   1-0.80295-0.61487 0.12281-0.64032-0.58324-0.46034
   2  -1  18   -5.94    6.04   1-0.22843-0.42701-0.33175 0.42897 0.91529 0.79601
  -2   1 -19   -1.46   10.88   1-0.79965-0.60939 0.15214-0.65293-0.58086-0.44978
   2  -1  19   -1.56    9.50   1-0.21170-0.41338-0.34511 0.45749 0.91437 0.78728
  -2   1 -20    4.54    9.02   1-0.79569-0.60326 0.18101-0.66600-0.57802-0.43875
   2  -1  20   -9.50   10.15   1-0.19428-0.39873-0.35876 0.48575 0.91298 0.77785
  -2   1 -21   17.39   14.24   1-0.79108-0.59648 0.20951-0.67945-0.57471-0.42725
   2  -1  21    1.60    8.28   1-0.17582-0.38306-0.37295 0.51347 0.91103 0.76786
   2   0 -21   54.11   11.83   1-0.75428-0.81877 0.36118-0.48872-0.54826-0.30125
   2   0 -20   33.11   10.92   1-0.76030-0.82696 0.34142-0.46655-0.55259-0.31377
  -2   0  20   21.24    8.17   1-0.43011-0.37491-0.14991 0.65876 0.89023 0.65228
   2   0 -19   -3.72   10.50   1-0.76583-0.83466 0.32207-0.44396-0.55656-0.32592
  -2   0  19    1.16    6.81   1-0.45783-0.39990-0.12141 0.64535 0.88070 0.65083
   2   0 -18   -6.22    8.14   1-0.77088-0.84188 0.30318-0.42090-0.56019-0.33774
  -2   0  18    4.27    8.72   1-0.48519-0.42454-0.09224 0.63261 0.86952 0.64774
   2   0 -17   67.43    9.31   1-0.77546-0.84863 0.28483-0.39731-0.56348-0.34921
  -2   0  17   67.49    7.48   1-0.62488-0.55770-0.07715 0.60677 0.77689 0.56638
  -2   0  17   65.69    8.07   1-0.51228-0.44889-0.06228 0.62066 0.85655 0.64285
   2   0 -16  198.80   10.96   1-0.77960-0.85494 0.26710-0.37310-0.56645-0.36037
  -2   0  16  189.19    8.79   1-0.59622-0.52652-0.03894 0.60300 0.80187 0.59929
  -2   0  16  193.29    9.94   1-0.53916-0.47304-0.03135 0.60969 0.84161 0.63600
   2   0 -15  572.10   21.34   1-0.78329-0.86080 0.25011-0.34815-0.56911-0.37121
  -2   0  15  517.33   18.63   1-0.56552-0.49331-0.00027 0.59969 0.82472 0.63007
  -2   0  15  506.93   18.42   1-0.56591-0.49707 0.00075 0.59989 0.82446 0.62693
   2   0 -14  319.35   12.73   1-0.78656-0.86624 0.23400-0.32233-0.57146-0.38174
  -2   0  14  325.83   13.11   1-0.53262-0.45790 0.03899 0.59699 0.84545 0.65872
  -2   0  14  311.11   12.52   1-0.59261-0.52104 0.03429 0.59152 0.80475 0.61531
   2   0 -13 1094.25   24.71   1-0.78939-0.87125 0.21895-0.29543-0.57350-0.39196
  -2   0  13 1080.35   23.62   1-0.49728-0.42004 0.07901 0.59504 0.86398 0.68518
  -2   0  13 1024.81   22.45   1-0.61933-0.54504 0.06958 0.58490 0.78203 0.60067
   2   0 -12   48.96    8.34   1-0.79181-0.87583 0.20525-0.26719-0.57523-0.40189
  -2   0  12   53.93    7.15   1-0.45920-0.37945 0.11998 0.59403 0.88019 0.70932
  -2   0  12   42.44    6.22   1-0.64617-0.56902 0.10709 0.58049 0.75563 0.58244
   2   0 -11  218.92    9.46   1-0.79379-0.87998 0.19325-0.23725-0.57666-0.41149
  -2   0  11  191.34    8.74   1-0.41799-0.33573 0.16207 0.59415 0.89387 0.73093
  -2   0  11  191.51    7.71   1-0.67305-0.59319 0.14721 0.57869 0.72479 0.55967
   2   0 -10  109.88    7.71   1-0.79531-0.88368 0.18349-0.20507-0.57775-0.42077
   2   0 -10  104.56    6.61   1 0.38562 0.29608-0.20629-0.59636-0.89929-0.74611
  -2   0  10  105.14    6.55   1-0.69996-0.61739 0.19063 0.58020 0.68826 0.53121
   2   0  -9 2309.68   45.91   1-0.79632-0.88685 0.17674-0.16988-0.57847-0.42968
   2   0  -9 2441.80   47.20   1 0.33379 0.24225-0.25418-0.60167-0.90772-0.76112
  -2   0   9 2437.65   46.40   1-0.72669-0.64141 0.23817 0.58582 0.64435 0.49537
   2   0  -8  422.60   13.15   1-0.79668-0.88939 0.17420-0.13047-0.57874-0.43812
   2   0  -8  530.60   14.05   1 0.28009 0.18644-0.30096-0.60647-0.91157-0.77292
  -2   0   8  539.66   14.12   1-0.75266-0.66465 0.29065 0.59651 0.59076 0.44989
   2   0  -7 3395.06   47.81   1-0.79615-0.89103 0.17785-0.08488-0.57835-0.44593
   2   0  -7 3368.15   49.00   1 0.22028 0.12454-0.34997-0.61350-0.91049-0.77981
  -2   0   7 3351.42   44.16   1-0.77693-0.68622 0.34957 0.61348 0.52361 0.39081
   2   0  -6  457.08   15.40   1-0.79413-0.89118 0.19109-0.02970-0.57690-0.45266
   2   0  -6  441.57   15.11   1 0.15090 0.05336-0.40302-0.62433-0.90266-0.77932
  -2   0   6  428.65   13.90   1-0.79709-0.70368 0.41579 0.63777 0.43788 0.31315
   2   0  -5 1145.50   20.38   1-0.78914-0.88836 0.22033 0.04147-0.57332-0.45726
   2   0  -5 1143.34   19.59   1 0.07473-0.02495-0.45685-0.63620-0.88639-0.77112
  -2   0   5 1112.84   18.52   1-0.80854-0.71224 0.49003 0.67004 0.32576 0.20915
   2   0  -4  614.46   13.42   1-0.77686-0.87824 0.27899 0.14207-0.56449-0.45661
   2   0  -4  621.36   13.55   1-0.01208-0.11391-0.51276-0.65014-0.85844-0.75122
  -2   0   4  611.66   13.55   1-0.80226-0.70318 0.56941 0.70747 0.17923 0.07072
   2   0  -2 1317.46   23.81   1-0.61059-0.71616 0.65509 0.60163-0.44499-0.35376
  -2   0   2 1195.49   23.44   1-0.75870-0.65315 0.34681 0.39999-0.55144-0.64296
   2   0  -2 1291.97   22.34   1-0.22415-0.33002-0.62489-0.67824-0.74783-0.65655
  -2   0   2 1262.94   21.25   1-0.67521-0.57090 0.70063 0.75480-0.23065-0.32302
   2   0  -1 1180.43   24.49   1-0.04054-0.14866 0.99855 0.98774-0.03529 0.04753
  -2   0   1 1206.00   23.49   1-0.40869-0.30080 0.86199 0.87344-0.29989-0.38290
   2   0  -1 1249.00   21.14   1-0.34627-0.45430-0.67226-0.68370-0.65433-0.57109
  -2   0   1 1227.27   20.92   1-0.53104-0.42419 0.71255 0.72477-0.45853-0.54292
  -2   0   0 1239.87   21.70   1-0.55987-0.44951-0.72085-0.75113-0.40854-0.48345
   2   0   0 1232.23   20.76   1-0.46993-0.58025-0.70430-0.67419-0.53208-0.45691
   2   0   0 1205.64   25.18   1 0.35772 0.24757-0.66705-0.63786 0.65350 0.72927
  -2   0  -1 1271.42   24.70   1-0.71147-0.59888-0.47540-0.54764-0.51749-0.58431
   2   0   1 1274.88   21.12   1-0.58569-0.69830-0.71431-0.64233-0.38302-0.31586
   2   0   1 1294.13   21.96   1 0.18988 0.07707-0.59941-0.52827 0.77759 0.84556
   2   0   2 3536.24   48.69   1-0.67856-0.79361-0.69955-0.58568-0.22397-0.16476
  -2   0  -3  628.63   15.14   1-0.77911-0.66229-0.26925-0.42557-0.56611-0.61664
   2   0   3  587.43   12.40   1-0.74219-0.85970-0.66603-0.51028-0.07444-0.02297
   2   0   3  595.36   13.54   1-0.04725-0.16555-0.46429-0.30932 0.88442 0.93643
  -2   0  -4 1189.69   21.03   1-0.79057-0.67155-0.21241-0.41068-0.57434-0.61672
   2   0   4 1059.91   18.42   1-0.77947-0.89945-0.62432-0.42659 0.05138 0.09484
   2   0   4 1108.40   19.15   1-0.11879-0.23975-0.41507-0.21817 0.90199 0.94599
  -2   0  -5  373.68   14.31   1-0.79772-0.67650-0.16684-0.40705-0.57948-0.61371
   2   0   5  436.48   14.43   1-0.79822-0.92063-0.58372-0.34415 0.14866 0.18434
   2   0   5  430.06   14.07   1-0.16850-0.29223-0.37851-0.13970 0.91012 0.94608
  -2   0  -6 3230.39   44.42   1-0.80244-0.67903-0.12784-0.40998-0.58287-0.60895
   2   0   6 3183.07   66.39   1-0.80623-0.93112-0.54912-0.26758 0.22009 0.24779
   2   0   6 3407.08   45.70   1-0.20249-0.32900-0.35236-0.07164 0.91369 0.94160
  -2   0  -7  539.35   15.08   1-0.80558-0.67998-0.09297-0.41705-0.58513-0.60306
   2   0   7  550.76   15.07   1-0.80880-0.93617-0.52232-0.19881 0.27020 0.28992
   2   0   7  534.93   15.17   1-0.22549-0.35460-0.33412-0.01143 0.91515 0.93494
  -2   0  -8 2432.78   47.16   1-0.80760-0.67979-0.06086-0.42688-0.58658-0.59635
   2   0   8 2469.93   48.82   1-0.80905-0.93893-0.50352-0.13800 0.30312 0.31520
   2   0   8 2358.56   45.11   1-0.23982-0.37169-0.32252 0.04207 0.91567 0.92740
  -2   0  -9  103.71    8.22   1-0.80874-0.67914-0.02985-0.43816-0.58740-0.58888
   2   0   9  110.25    6.20   1-0.80861-0.94098-0.49122-0.08372 0.32380 0.32794
   2   0   9  118.13    9.13   1-0.24789-0.38252-0.31591 0.09059 0.91583 0.91949
  -2   0 -10  194.92    9.67   1-0.80910-0.67733-0.00109-0.45134-0.58766-0.58095
   2   0  10  187.68    7.31   1-0.80819-0.94305-0.48463-0.03516 0.33459 0.33078
   2   0  10  161.24    7.46   1-0.25114-0.38853-0.31323 0.13517 0.91586 0.91146
  -2   0 -11   58.49    6.76   1-0.80881-0.67487 0.02666-0.46552-0.58745-0.57256
   2   0  11   41.56    5.58   1-0.80805-0.94540-0.48282 0.00862 0.33754 0.32578
   2   0  11   44.47    6.51   1-0.25059-0.39073-0.31369 0.17663 0.91585 0.90339
  -2   0 -12 1043.66   23.67   1-0.80793-0.67182 0.05366-0.48046-0.58682-0.56374
   2   0  12 1018.58   22.45   1-0.80821-0.94805-0.48495 0.04847 0.33408 0.31438
   2   0  12 1010.07   21.99   1-0.24695-0.38985-0.31668 0.21554 0.91581 0.89529
  -2   0 -13  291.32   12.16   1-0.80649-0.66821 0.08009-0.49597-0.58578-0.55452
   2   0  13  287.78   11.22   1-0.80856-0.95089-0.49035 0.08504 0.32523 0.29758
   2   0  13  311.46   11.96   1-0.24077-0.38643-0.32175 0.25239 0.91569 0.88711
  -2   0 -14  531.98   21.01   1-0.80452-0.66407 0.10608-0.51192-0.58437-0.54492
   2   0  14  523.98   19.61   1-0.23242-0.38084-0.32853 0.28752 0.91544 0.87879
  -2   0 -15  180.15    9.18   1-0.80202-0.65940 0.13173-0.52821-0.58257-0.53494
   2   0  15  180.91    9.55   1-0.22221-0.37338-0.33674 0.32121 0.91499 0.87028
  -2   0 -16   55.15   11.10   1-0.79901-0.65422 0.15711-0.54477-0.58041-0.52460
   2   0  16   63.28    9.23   1-0.20989-0.36415-0.34654 0.35330 0.91425 0.86172
  -2   0 -17    6.25    8.02   1-0.79549-0.64853 0.18229-0.56153-0.57788-0.51388
   2   0  17   18.85    8.61   1-0.19653-0.35357-0.35701 0.38474 0.91318 0.85261
  -2   0 -18    5.83    9.87   1-0.79146-0.64232 0.20732-0.57845-0.57498-0.50280
   2   0  18   13.23    8.49   1-0.18181-0.34163-0.36838 0.41528 0.91172 0.84310
  -2   0 -19   14.94    8.39   1-0.78690-0.63559 0.23223-0.59548-0.57170-0.49134
   2   0  19   14.58    9.50   1-0.16581-0.32840-0.38054 0.44503 0.90977 0.83311
  -2   0 -20   72.46   12.17   1-0.78181-0.62834 0.25706-0.61259-0.56805-0.47950
   2   0  20   48.72    9.91   1-0.14860-0.31397-0.39338 0.47410 0.90728 0.82258
   2   1 -22    8.34   10.32   1-0.76832-0.79169 0.31290-0.55631-0.55835-0.25244
   2   1 -21   -1.02   10.35   1-0.77445-0.79999 0.28898-0.53829-0.56276-0.26503
  -2  -1  21   -2.36   10.43   1-0.43783-0.42456-0.14208 0.68555 0.88775 0.59140
   2   1 -20   -4.18    8.34   1-0.78005-0.80776 0.26509-0.52024-0.56678-0.27724
  -2  -1  20   -5.28    9.12   1-0.46461-0.44861-0.11429 0.67143 0.87810 0.58984
   2   1 -19    6.50   10.81   1-0.78512-0.81500 0.24121-0.50219-0.57043-0.28907
  -2  -1  19    5.07    6.76   1-0.49093-0.47220-0.08600 0.65782 0.86694 0.58676
   2   1 -18   -0.59    7.94   1-0.78969-0.82174 0.21731-0.48414-0.57371-0.30054
  -2  -1  18    3.45    9.72   1-0.51685-0.49540-0.05711 0.64480 0.85416 0.58207
   2   1 -17   10.43    9.49   1-0.79377-0.82799 0.19338-0.46614-0.57664-0.31165
  -2  -1  17   -0.42    9.16   1-0.54242-0.51824-0.02750 0.63249 0.83965 0.57564
   2   1 -16    6.20    8.29   1-0.79737-0.83376 0.16938-0.44819-0.57923-0.32242
  -2  -1  16    1.57    6.39   1-0.56216-0.53148 0.00383 0.62314 0.82701 0.57377
  -2  -1  16    5.68    5.82   1-0.56770-0.54079 0.00295 0.62105 0.82322 0.56730
   2   1 -15    3.93    6.70   1-0.80048-0.83905 0.14528-0.43035-0.58147-0.33285
  -2  -1  15   -3.27    5.99   1-0.52324-0.49004 0.04982 0.62716 0.85072 0.60541
  -2  -1  15   -4.46    7.51   1-0.59272-0.56309 0.03443 0.61062 0.80466 0.55682
   2   1 -14    4.44    8.54   1-0.80313-0.84386 0.12104-0.41265-0.58337-0.34293
  -2  -1  14    4.12    5.22   1-0.48083-0.44512 0.09697 0.63234 0.87143 0.63404
  -2  -1  14   -0.69    7.81   1-0.61754-0.58517 0.06714 0.60143 0.78366 0.54391
   2   1 -13    8.58    5.91   1-0.80530-0.84820 0.09659-0.39516-0.58493-0.35268
  -2  -1  13    9.20    5.29   1-0.43447-0.39624 0.14550 0.63889 0.88885 0.65939
  -2  -1  13    5.60    5.17   1-0.64214-0.60695 0.10131 0.59370 0.75986 0.52831
   2   1 -12    4.81    8.15   1-0.80700-0.85207 0.07185-0.37796-0.58615-0.36208
   2   1 -12    3.33    5.80   1 0.39700 0.35025-0.19540-0.64749-0.89677-0.67680
  -2  -1  12    1.13    4.43   1-0.66657-0.62867 0.13728 0.58776 0.73268 0.50921
   2   1 -11   14.79    7.01   1-0.80821-0.85546 0.04671-0.36116-0.58702-0.37114
   2   1 -11   15.27    4.86   1 0.33812 0.28943-0.25028-0.65964-0.90720-0.69361
  -2  -1  11   11.64    6.01   1-0.69078-0.65017 0.17539 0.58396 0.70146 0.48606
   2   1 -10   65.01    8.22   1-0.80892-0.85833 0.02100-0.34493-0.58753-0.37983
   2   1 -10   56.97    5.14   1 0.27674 0.22595-0.30379-0.67117-0.91165-0.70603
  -2  -1  10   58.28    6.41   1-0.71465-0.67133 0.21610 0.58275 0.66525 0.45793
   2   1  -9    4.08    5.82   1-0.80909-0.86067-0.00552-0.32951-0.58765-0.38814
   2   1  -9    6.86    4.84   1 0.20833 0.15543-0.35939-0.68479-0.90963-0.71196
  -2  -1   9    6.89    5.16   1-0.73794-0.69191 0.25996 0.58469 0.62277 0.42352
   2   1  -8   99.19    8.27   1-0.80865-0.86241-0.03325-0.31531-0.58734-0.39601
   2   1  -8   93.57    6.91   1 0.12903 0.07443-0.41894-0.70190-0.89879-0.70836
  -2  -1   8   97.16    7.53   1-0.76015-0.71137 0.30749 0.59045 0.57237 0.38120
   2   1  -7  142.73    8.91   1-0.80755-0.86354-0.06168-0.30214-0.58655-0.40373
   2   1  -7  139.73    7.12   1 0.04308-0.01365-0.47789-0.71889-0.87735-0.69498
  -2  -1   7  127.12    6.60   1-0.78051-0.72902 0.35962 0.60064 0.51134 0.32824
   2   1  -6  319.37   12.67   1-0.80550-0.86368-0.09407-0.29260-0.58507-0.41040
   2   1  -6  312.60   11.51   1-0.05488-0.11317-0.53821-0.73692-0.84101-0.66643
  -2  -1   6  299.82   10.88   1-0.79734-0.74316 0.41684 0.61593 0.43643 0.26139
   2   1  -5  265.39   11.25   1-0.80202-0.86239-0.13180-0.28839-0.58257-0.41605
   2   1  -5  269.81   11.06   1-0.16117-0.22168-0.59533-0.75208-0.78714-0.62066
  -2  -1   5  271.86   10.60   1-0.80777-0.75077 0.47946 0.63666 0.34296 0.17606
   2   1  -4  259.85   10.87   1-0.79577-0.85834-0.18043-0.29507-0.57808-0.41971
   2   1  -4  258.56   10.48   1-0.27663-0.33910-0.64694-0.76168-0.71058-0.55212
  -2  -1   4  264.34   11.15   1-0.80666-0.74702 0.54615 0.66141 0.22585 0.06700
   2   1  -3   40.80   10.86   1-0.78186-0.84663-0.25681-0.32952-0.56808-0.41787
   2   1  -3   37.33    8.69   1-0.39525-0.46001-0.68710-0.75989-0.60963-0.45928
  -2  -1   3   36.20    7.35   1-0.78581-0.72347 0.61331 0.68666 0.07955-0.07122
   2   1  -2  682.04   16.04   1-0.72582-0.79279-0.44112-0.47188-0.52781-0.38574
   2   1  -2  694.27   15.46   1-0.50962-0.57642-0.71033-0.74151-0.48549-0.34335
  -2  -1   2  724.87   15.00   1-0.73419-0.66924 0.67206 0.70351-0.09639-0.23913
   2   1  -1  467.30   15.08   1-0.63787-0.70691 0.61421 0.62529-0.46460-0.33057
   2   1  -1  488.62   16.73   1-0.61168-0.68070-0.71282-0.70211-0.34310-0.20899
  -2  -1   1  468.02   15.69   1-0.64224-0.57474 0.70869 0.69825-0.29201-0.42673
  -2  -1   0   29.07    9.79   1-0.70301-0.63191 0.49418 0.44085-0.51141-0.63744
   2   1   0   42.19    8.20   1-0.80624-0.87735 0.08388 0.13735-0.58560-0.45975
   2   1   0   37.30    7.30   1-0.69215-0.76350-0.69464-0.64200-0.19594-0.06982
  -2  -1   0   35.66    6.33   1-0.51167-0.44163 0.71058 0.65818-0.48297-0.60970
  -2  -1  -1  576.41   14.60   1-0.78359-0.71030 0.24867 0.15325-0.56933-0.68700
   2   1   1  564.95   12.89   1-0.74814-0.82176-0.66105-0.56655-0.05727 0.06095
   2   1   1  577.70   14.29   1 0.36915 0.29505-0.67068-0.57660 0.64335 0.76188
  -2  -1  -2  476.29   17.58   1-0.79906-0.72361 0.15673 0.01938-0.58045-0.68993
   2   1   2  454.83   15.35   1-0.78198-0.85808-0.62018-0.48371 0.06215 0.17238
   2   1   2  457.37   15.55   1 0.22891 0.15208-0.61738-0.48136 0.75261 0.86322
  -2  -1  -3   92.58    7.78   1-0.80353-0.72590 0.11693-0.06235-0.58366-0.68496
   2   1   3   88.36    6.62   1-0.79967-0.87816-0.57903-0.40074 0.15885 0.26120
   2   1   3   90.24    6.97   1 0.11174 0.03228-0.55969-0.38171 0.82112 0.92371
  -2  -1  -4  220.46    9.82   1-0.80500-0.72520 0.10034-0.12088-0.58471-0.67783
   2   1   4  220.13    9.29   1-0.80718-0.88815-0.54206-0.32180 0.23368 0.32805
   2   1   4  218.81    9.65   1 0.02130-0.06075-0.50779-0.28793 0.86121 0.95572
  -2  -1  -5   37.58    6.72   1-0.80535-0.72338 0.09600-0.16717-0.58496-0.66990
   2   1   5   53.66    5.76   1-0.80909-0.89248-0.51150-0.24927 0.28935 0.37594
   2   1   5   49.01    5.93   1-0.04526-0.13011-0.46560-0.20382 0.88383 0.97032
  -2  -1  -6  224.90   11.29   1-0.80512-0.72098 0.09888-0.20622-0.58480-0.66155
   2   1   6  221.59   11.13   1-0.80840-0.89428-0.48778-0.18357 0.32946 0.40810
   2   1   6  238.19   11.06   1-0.09368-0.18110-0.43280-0.12910 0.89660 0.97495
  -2  -1  -7   69.95    7.88   1-0.80449-0.71818 0.10640-0.24065-0.58435-0.65291
   2   1   7   73.24    5.89   1-0.80687-0.89524-0.47050-0.12432 0.35717 0.42787
   2   1   7   72.25    6.00   1-0.12749-0.21769-0.40881-0.06320 0.90366 0.97396
  -2  -1  -8   57.18    7.08   1-0.80352-0.71504 0.11707-0.27192-0.58365-0.64402
   2   1   8   68.16    6.41   1-0.80540-0.89626-0.45895-0.07079 0.37507 0.43782
   2   1   8   68.21    5.96   1-0.15065-0.24362-0.39186-0.00435 0.90760 0.96985
  -2  -1  -9    6.37    5.07   1-0.80221-0.71156 0.12998-0.30094-0.58271-0.63490
   2   1   9    0.51    4.31   1-0.80441-0.89776-0.45234-0.02220 0.38510 0.43990
   2   1   9   -2.81    4.97   1-0.16572-0.26146-0.38061 0.04881 0.90976 0.96397
  -2  -1 -10    9.96    5.87   1-0.80057-0.70775 0.14457-0.32830-0.58153-0.62554
   2   1  10    7.47    4.84   1-0.80402-0.89987-0.44992 0.02219 0.38872 0.43559
   2   1  10   11.09    5.49   1-0.17454-0.27306-0.37393 0.09740 0.91088 0.95705
  -2  -1 -11   11.32    8.17   1-0.79858-0.70359 0.16043-0.35437-0.58010-0.61593
   2   1  11    9.53    5.45   1-0.80420-0.90254-0.45105 0.06303 0.38703 0.42595
   2   1  11   13.25    6.52   1-0.17845-0.27975-0.37095 0.14229 0.91134 0.94946
  -2  -1 -12    1.52    8.32   1-0.79623-0.69907 0.17730-0.37945-0.57841-0.60605
   2   1  12    1.72    5.58   1-0.80485-0.90568-0.45518 0.10088 0.38080 0.41177
   2   1  12    6.65    7.04   1-0.17842-0.28249-0.37097 0.18418 0.91133 0.94141
  -2  -1 -13    7.60    9.54   1-0.79351-0.69418 0.19498-0.40371-0.57646-0.59592
   2   1  13    2.92    5.60   1-0.80580-0.90913-0.46187 0.13617 0.37059 0.39362
   2   1  13   -1.21    4.57   1-0.17515-0.28200-0.37347 0.22360 0.91095 0.93299
  -2  -1 -14    7.00    7.44   1-0.79041-0.68890 0.21333-0.42730-0.57422-0.58550
   2   1  14   11.51    5.73   1-0.80690-0.91271-0.47074 0.16927 0.35680 0.37188
   2   1  14   11.01    7.42   1-0.16917-0.27879-0.37800 0.26098 0.91021 0.92420
  -2  -1 -15    4.70    8.10   1-0.78690-0.68322 0.23223-0.45034-0.57170-0.57479
   2   1  15   -1.32    6.56   1-0.80794-0.91624-0.48149 0.20050 0.33968 0.34681
   2   1  15    1.20    6.25   1-0.16087-0.27327-0.38425 0.29664 0.90910 0.91505
  -2  -1 -16   -4.83    8.26   1-0.78297-0.67713 0.25162-0.47289-0.56888-0.56379
   2   1  16   -5.14    8.04   1-0.15054-0.26572-0.39194 0.33087 0.90758 0.90549
  -2  -1 -17    7.57    9.81   1-0.77862-0.67060 0.27142-0.49503-0.56575-0.55247
   2   1  17   -8.39    8.87   1-0.13842-0.25637-0.40087 0.36385 0.90561 0.89547
  -2  -1 -18  -10.60   10.77   1-0.77381-0.66363 0.29159-0.51680-0.56230-0.54083
   2   1  18   -3.06    9.04   1-0.12466-0.24539-0.41085 0.39578 0.90313 0.88495
  -2  -1 -19    3.19   10.94   1-0.76854-0.65619 0.31209-0.53825-0.55851-0.52886
   2   1  19   -3.40   10.04   1-0.10938-0.23289-0.42177 0.42678 0.90008 0.87385
  -2  -1 -20    0.95    9.12   1-0.76279-0.64826 0.33288-0.55940-0.55437-0.51654
   2   2 -22  118.64   13.50   1-0.78456-0.76898 0.24399-0.60260-0.57002-0.21339
  -2  -2  22  111.05   11.93   1-0.43879-0.46745-0.14110 0.70549 0.88744 0.53269
   2   2 -21    3.22    9.12   1-0.78989-0.77648 0.21621-0.58843-0.57385-0.22541
  -2  -2  21    2.65   10.55   1-0.46474-0.49068-0.11414 0.69054 0.87805 0.53139
   2   2 -20   10.26   11.70   1-0.79460-0.78336 0.18810-0.57460-0.57724-0.23698
  -2  -2  20   -1.95    8.96   1-0.49016-0.51337-0.08683 0.67594 0.86729 0.52871
   2   2 -19   36.45   11.81   1-0.79869-0.78962 0.15958-0.56118-0.58018-0.24810
  -2  -2  19   37.52    8.44   1-0.51509-0.53558-0.05910 0.66177 0.85509 0.52459
   2   2 -18   12.05    7.61   1-0.80215-0.79525 0.13055-0.54827-0.58266-0.25877
  -2  -2  18   20.94    8.68   1-0.53958-0.55734-0.03085 0.64811 0.84136 0.51895
   2   2 -17   -8.59    8.91   1-0.80496-0.80023 0.10090-0.53598-0.58468-0.26897
  -2  -2  17   -3.10    8.36   1-0.56366-0.57869-0.00200 0.63505 0.82600 0.51168
   2   2 -16 1171.43   40.04   1-0.80708-0.80452 0.07048-0.52446-0.58621-0.27869
  -2  -2  16 1141.21   40.68   1-0.58736-0.59966 0.02756 0.62271 0.80885 0.50261
   2   2 -15   31.09    9.34   1-0.80848-0.80809 0.03909-0.51391-0.58721-0.28787
  -2  -2  15   17.26    5.62   1-0.47292-0.47874 0.10546 0.66016 0.87476 0.57878
  -2  -2  15   24.09    8.04   1-0.61071-0.62028 0.05798 0.61122 0.78972 0.49158
   2   2 -14   86.10    7.18   1-0.80908-0.81086 0.00651-0.50455-0.58765-0.29649
  -2  -2  14   85.63    6.84   1-0.41783-0.42114 0.16223 0.67495 0.89391 0.60586
  -2  -2  14   81.39    6.53   1-0.63365-0.64042 0.08930 0.60070 0.76844 0.47854
   2   2 -13  149.08    7.47   1-0.80879-0.81274-0.02759-0.49672-0.58744-0.30447
   2   2 -13  141.72    7.30   1 0.37192 0.36589-0.21923-0.69131-0.90200-0.62305
  -2  -2  13  138.54    8.51   1-0.65633-0.66039 0.12192 0.59140 0.74455 0.46272
   2   2 -12   42.08    6.05   1-0.80749-0.81362-0.06293-0.49048-0.58650-0.31215
   2   2 -12   46.77    6.72   1 0.30148 0.29354-0.28265-0.71189-0.91061-0.63799
  -2  -2  12   50.39    7.25   1-0.67865-0.68001 0.15594 0.58351 0.71770 0.44395
   2   2 -11   29.10    7.31   1-0.80491-0.81323-0.10144-0.48706-0.58465-0.31845
   2   2 -11   35.59    5.24   1 0.22751 0.21746-0.34421-0.73147-0.91090-0.64625
  -2  -2  11   27.46    5.92   1-0.70057-0.69921 0.19165 0.57730 0.68736 0.42168
   2   2 -10  189.25   10.08   1-0.80071-0.81124-0.14333-0.48701-0.58163-0.32358
   2   2 -10  221.03    9.48   1 0.14206 0.13040-0.40951-0.75412-0.90117-0.64365
  -2  -2  10  213.16    9.93   1-0.72196-0.71789 0.22935 0.57309 0.65280 0.39520
   2   2  -9  636.41   16.80   1-0.79434-0.80705-0.18982-0.49155-0.57705-0.32715
   2   2  -9  693.04   17.30   1 0.05065 0.03686-0.47293-0.77557-0.87964-0.63017
  -2  -2   9  667.92   16.25   1-0.74263-0.73585 0.26943 0.57125 0.61310 0.36357
   2   2  -8 1055.23   23.78   1-0.78481-0.79972-0.24274-0.50253-0.57020-0.32846
   2   2  -8 1072.38   23.63   1-0.05209-0.06722-0.53660-0.79676-0.84222-0.60053
  -2  -2   8  932.19   20.40   1-0.76218-0.75262 0.31222 0.57229 0.56708 0.32562
   2   2  -7  202.40   10.40   1-0.77042-0.78752-0.30497-0.52282-0.55986-0.32626
   2   2  -7  205.22   10.18   1-0.16089-0.17823-0.59518-0.81340-0.78731-0.55371
  -2  -2   7  207.97   10.41   1-0.78007-0.76781 0.35835 0.57648 0.51290 0.27950
   2   2  -6  948.91   17.92   1-0.74781-0.76711-0.38112-0.55704-0.54361-0.31817
   2   2  -6  912.13   17.50   1-0.27635-0.29555-0.64683-0.82293-0.71079-0.48521
  -2  -2   6 1001.09   17.24   1-0.79519-0.78024 0.40814 0.58434 0.44841 0.22308
   2   2  -5   26.98    5.09   1-0.71096-0.73260-0.47655-0.61091-0.51713-0.30010
   2   2  -5   32.45    5.06   1-0.39165-0.41313-0.68610-0.82025-0.61308-0.39560
  -2  -2   5   15.00    4.96   1-0.80578-0.78808 0.46166 0.59605 0.37091 0.15373
   2   2  -3  581.64   14.11   1-0.50616-0.53226-0.77906-0.82952-0.36993-0.16908
   2   2  -3  649.61   14.10   1-0.59853-0.62397-0.71379-0.76433-0.36366-0.16261
  -2  -2   3  747.44   15.30   1-0.80009-0.77708 0.57759 0.62818 0.16195-0.03911
   2   2  -2  285.69   11.44   1-0.67708-0.70475-0.70003-0.70864-0.22693-0.03391
  -2  -2   2  275.01   10.46   1-0.77278-0.74716 0.63419 0.64295 0.02465-0.16840
  -2  -2   0  293.77   12.24   1-0.45139-0.41867 0.82882 0.75321-0.33057-0.50733
   2   2   0  324.00   12.85   1-0.77208-0.80429-0.63513-0.55991 0.02202 0.19900
  -2  -2   0  289.38   11.05   1-0.63541-0.60473 0.70986 0.63481-0.30386-0.48094
  -2  -2  -1  843.92   16.56   1-0.61611-0.58138 0.64718 0.52957-0.44895-0.61769
   2   2   1  741.14   14.68   1-0.79389-0.82846-0.59578-0.47876 0.12154 0.29056
  -2  -2  -1  839.98   16.00   1-0.52417-0.49096 0.71192 0.59491-0.46733-0.63642
  -2  -2  -3    6.12    5.23   1-0.73271-0.69385 0.42343 0.22160-0.53276-0.68516
   2   2   3   12.20    4.91   1-0.80869-0.84822-0.52451-0.32355 0.26626 0.41932
   2   2   3   15.51    4.22   1 0.29211 0.25134-0.64369-0.44277 0.70734 0.86068
  -2  -2  -4 1023.74   18.80   1-0.75303-0.71197 0.36513 0.12132-0.54736-0.69164
   2   2   4  973.36   18.12   1-0.80885-0.85074-0.49637-0.25347 0.31522 0.46042
   2   2   4  944.82   17.16   1 0.19011 0.14681-0.59952-0.35662 0.77744 0.92264
  -2  -2  -5  265.92   12.62   1-0.76447-0.72145 0.32696 0.04116-0.55558-0.69123
   2   2   5  242.04   11.38   1-0.80725-0.85163-0.47408-0.18920 0.35153 0.48879
   2   2   5  244.15   11.21   1 0.10849 0.06240-0.55794-0.27311 0.82275 0.95995
  -2  -2  -6  937.89   21.50   1-0.77084-0.72565 0.30335-0.02439-0.56016-0.68763
   2   2   6 1026.61   23.00   1-0.80515-0.85202-0.45724-0.13038 0.37769 0.50700
   2   2   6 1009.73   21.96   1 0.04502-0.00359-0.52201-0.19533 0.85175 0.98073
  -2  -2  -7  737.64   18.19   1-0.77433-0.72697 0.28947-0.08020-0.56267-0.68195
   2   2   7  704.08   17.38   1-0.80324-0.85260-0.44534-0.07650 0.39555 0.51691
   2   2   7  717.91   17.15   1-0.00195-0.05335-0.49343-0.12484 0.86978 0.99074
  -2  -2  -8  191.55    9.37   1-0.77600-0.72647 0.28259-0.12902-0.56387-0.67497
   2   2   8  199.38    9.47   1-0.80186-0.85371-0.43780-0.02699 0.40662 0.52003
   2   2   8  201.89    9.23   1-0.03618-0.09036-0.47155-0.06104 0.88109 0.99403
  -2  -2  -9   19.86    7.79   1-0.77640-0.72470 0.28091-0.17265-0.56416-0.66707
   2   2   9   23.27    6.17   1-0.80113-0.85547-0.43406 0.01871 0.41203 0.51750
   2   2   9   18.84    4.71   1-0.06038-0.11735-0.45554-0.00311 0.88815 0.99308
  -2  -2 -10   58.66    6.21   1-0.77586-0.72199 0.28316-0.21234-0.56377-0.65850
   2   2  10   45.78    6.78   1-0.80104-0.85787-0.43362 0.06113 0.41268 0.51020
   2   2  10   66.99    6.62   1-0.07753-0.13697-0.44394 0.05037 0.89269 0.98929
  -2  -2 -11  135.46    9.65   1-0.77458-0.71854 0.28848-0.24896-0.56285-0.64939
   2   2  11  124.51    7.49   1-0.80151-0.86084-0.43601 0.10072 0.40922 0.49880
   2   2  11  121.57    7.03   1-0.08758-0.14980-0.43702 0.09919 0.89517 0.98372
  -2  -2 -12  103.88   10.04   1-0.77265-0.71444 0.29622-0.28316-0.56146-0.63983
   2   2  12   73.52    6.81   1-0.80244-0.86425-0.44086 0.13785 0.40215 0.48379
   2   2  12   69.00    7.32   1-0.09258-0.15757-0.43356 0.14457 0.89635 0.97686
  -2  -2 -13   31.33    9.81   1-0.77017-0.70978 0.30592-0.31540-0.55968-0.62985
   2   2  13   59.22    7.82   1-0.80367-0.86798-0.44783 0.17285 0.39184 0.46553
   2   2  13   36.37    8.73   1-0.09345-0.16121-0.43295 0.18709 0.89655 0.96902
  -2  -2 -14 1134.07   38.24   1-0.76716-0.70460 0.31723-0.34603-0.55751-0.61950
   2   2  14 1129.91   38.01   1-0.80507-0.87187-0.45667 0.20599 0.37855 0.44429
   2   2  14 1024.96   34.37   1-0.09087-0.16141-0.43475 0.22721 0.89595 0.96037
  -2  -2 -15   20.81    8.30   1-0.76364-0.69892 0.32988-0.37532-0.55499-0.60880
   2   2  15   25.53    6.08   1-0.80648-0.87577-0.46713 0.23750 0.36245 0.42025
   2   2  15   17.29    6.91   1-0.08536-0.15867-0.43856 0.26531 0.89463 0.95101
  -2  -2 -16    4.23   11.89   1-0.75964-0.69275 0.34366-0.40348-0.55211-0.59774
   2   2  16   19.94    7.16   1-0.80773-0.87951-0.47903 0.26758 0.34365 0.39350
   2   2  16   13.54    6.94   1-0.07732-0.15341-0.44408 0.30170 0.89264 0.94097
  -2  -2 -17   26.08   12.00   1-0.75515-0.68609 0.35840-0.43068-0.54889-0.58633
   2   2  17   44.93   10.14   1-0.06705-0.14591-0.45106 0.33663 0.88996 0.93026
  -2  -2 -18   -1.74   13.09   1-0.75002-0.67799 0.37446-0.45699-0.54520-0.57573
   2   2  18   -1.87    8.45   1-0.05389-0.13591-0.45988 0.36983 0.88634 0.91910
  -2  -2 -19   -1.51   13.02   1-0.74453-0.67030 0.39076-0.48266-0.54126-0.56366
  -2  -2 -20   95.26   13.51   1-0.73854-0.66210 0.40771-0.50769-0.53695-0.55123
   2   3 -22    3.74   13.32   1-0.79646-0.74193 0.17573-0.64823-0.57858-0.17123
  -2  -3  22    3.51    9.46   1-0.45979-0.52766-0.11936 0.70429 0.87996 0.47490
   2   3 -21    3.13    9.63   1-0.80062-0.74825 0.14418-0.63783-0.58156-0.18240
  -2  -3  21   -1.23   10.52   1-0.48446-0.54961-0.09304 0.68870 0.86984 0.47287
   2   3 -20    4.25   10.09   1-0.80399-0.75380 0.11197-0.62810-0.58399-0.19301
  -2  -3  20   -6.16   11.32   1-0.50859-0.57100-0.06643 0.67339 0.85844 0.46955
   2   3 -19    4.07    7.99   1-0.80656-0.75854 0.07897-0.61917-0.58584-0.20304
  -2  -3  19   12.57    9.02   1-0.53219-0.59188-0.03949 0.65843 0.84570 0.46489
   2   3 -18    5.33    7.29   1-0.80828-0.76243 0.04501-0.61119-0.58707-0.21246
  -2  -3  18    3.76    6.90   1-0.55531-0.61227-0.01213 0.64388 0.83155 0.45883
   2   3 -17    1.27    6.53   1-0.80906-0.76538 0.00990-0.60435-0.58763-0.22121
  -2  -3  17   -0.09    6.54   1-0.57797-0.63220 0.01569 0.62981 0.81590 0.45127
   2   3 -16   18.08    7.92   1-0.80881-0.76730-0.02659-0.59891-0.58745-0.22921
  -2  -3  16   18.93    8.22   1-0.60018-0.65169 0.04410 0.61631 0.79864 0.44209
   2   3 -15    6.88    6.61   1-0.80743-0.76809-0.06414-0.59490-0.58646-0.23688
  -2  -3  15   -3.72    8.08   1-0.62198-0.67076 0.07318 0.60348 0.77960 0.43114
   2   3 -14   -2.26    9.44   1-0.80467-0.76753-0.10431-0.59314-0.58447-0.24305
   2   3 -14    2.09    5.28   1 0.35748 0.39216-0.23264-0.72471-0.90447-0.56655
  -2  -3  14    6.06    5.44   1-0.64325-0.68927 0.10289 0.59137 0.75870 0.41853
   2   3 -13    4.37    5.90   1-0.80027-0.76533-0.14703-0.59391-0.58132-0.24804
   2   3 -13   -1.34    4.52   1 0.27546 0.30826-0.30487-0.75399-0.91168-0.58005
  -2  -3  13    3.33    7.05   1-0.66420-0.70752 0.13368 0.58024 0.73549 0.40339
   2   3 -12    1.30    7.08   1-0.79385-0.76110-0.19290-0.59785-0.57670-0.25157
   2   3 -12    0.62    4.82   1 0.18943 0.22013-0.37405-0.78119-0.90785-0.58418
  -2  -3  12    7.64    7.17   1-0.68470-0.72531 0.16555 0.57020 0.70976 0.38573
   2   3 -11    6.64    6.48   1-0.78481-0.75425-0.24277-0.60578-0.57020-0.25323
   2   3 -11    3.51    4.62   1 0.09104 0.12019-0.44570-0.81000-0.89053-0.57397
  -2  -3  11    5.06    4.59   1-0.70470-0.74260 0.19870 0.56143 0.68110 0.36515
   2   3 -10   -0.04    6.06   1-0.77228-0.74392-0.29769-0.61876-0.56120-0.25238
   2   3 -10    0.76    4.11   1-0.01201 0.01498-0.51272-0.83505-0.85846-0.54996
  -2  -3  10    6.86    4.40   1-0.72411-0.75930 0.23334 0.55416 0.64899 0.34111
   2   3  -9   30.06    5.90   1-0.75493-0.72877-0.35911-0.63824-0.54873-0.24806
   2   3  -9   25.56    4.72   1-0.12486-0.09904-0.57681-0.85649-0.80727-0.50657
  -2  -3   9   21.99    6.00   1-0.74278-0.77526 0.26975 0.54864 0.61278 0.31297
   2   3  -8  135.34    8.31   1-0.73064-0.70667-0.42884-0.66603-0.53127-0.23875
   2   3  -8  139.91    7.86   1-0.23923-0.21562-0.63147-0.86920-0.73756-0.44495
  -2  -3   8  141.00    8.48   1-0.76044-0.79011 0.30816 0.54533 0.57162 0.27986
   2   3  -7   63.29    6.75   1-0.69677-0.67517-0.50746-0.70317-0.50693-0.22289
   2   3  -7   69.09    5.19   1-0.35484-0.33305-0.67504-0.87054-0.64683-0.36223
  -2  -3   7   66.38    6.79   1-0.77672-0.80369 0.34898 0.54422 0.52432 0.24062
   2   3  -6  205.21   10.03   1-0.64638-0.62700-0.60051-0.75427-0.47071-0.19475
   2   3  -6  215.83   10.08   1-0.46356-0.44333-0.70312-0.85686-0.53919-0.26313
  -2  -3   6  207.96   10.40   1-0.79094-0.81521 0.39246 0.54576 0.46945 0.19382
   2   3  -5  138.80    7.23   1-0.57100-0.55385-0.70742-0.81923-0.41653-0.14866
   2   3  -5  139.96    7.21   1-0.56113-0.54322-0.71427-0.82603-0.41826-0.15025
  -2  -3   5  142.16    7.33   1-0.80205-0.82362 0.43881 0.55018 0.40514 0.13758
   2   3  -4   48.74    5.40   1-0.45745-0.44253-0.82374-0.89359-0.33493-0.07514
   2   3  -4   46.58    5.89   1-0.64271-0.62693-0.70860-0.77844-0.29119-0.03126
  -2  -3   4   43.83    5.96   1-0.80839-0.82736 0.48761 0.55724 0.32973 0.07031
  -2  -3   3    2.33    6.60   1 0.30441 0.29324 0.92850 0.95519 0.21262-0.04019
   2   3  -3   33.75    5.13   1-0.70583-0.69222-0.68867-0.71654-0.16593 0.08594
  -2  -3   3   39.48    6.00   1-0.80754-0.82386 0.53896 0.56665 0.23956-0.01181
  -2  -3   2   19.25    5.70   1 0.08889 0.07960 0.99436 0.97918 0.05772-0.18669
   2   3  -2   16.27    4.98   1-0.75097-0.73929-0.65852-0.64455-0.04883 0.19490
  -2  -3   2   18.94    5.52   1-0.79582-0.80954 0.59072 0.57660 0.13306-0.11027
  -2  -3   1   34.37    6.05   1-0.13462-0.14253 0.98553 0.92986-0.10291-0.33916
   2   3  -1   32.72    6.62   1-0.78002-0.77082-0.62343-0.56749 0.05370 0.28943
  -2  -3   1   36.54    4.56   1-0.76858-0.77974 0.63967 0.58378 0.00913-0.22623
  -2  -3   0   10.60    5.73   1-0.33629-0.34223 0.90855 0.81040-0.24785-0.47551
   2   3   0   11.26    5.17   1-0.79708-0.79021-0.58714-0.48944 0.14108 0.36879
  -2  -3   0   10.13    4.13   1-0.72073-0.72933 0.68075 0.58291-0.13079-0.35815
  -2  -3  -1   77.52    6.85   1-0.47893-0.48294 0.80489 0.66474-0.35037-0.56997
   2   3   1   77.46    6.79   1-0.80567-0.80128-0.55267-0.41299 0.21314 0.43287
  -2  -3  -1   70.97    5.35   1-0.65033-0.65647 0.70710 0.56742-0.27763-0.49705
  -2  -3  -2   94.86    5.96   1-0.57300-0.57479 0.70495 0.52281-0.41797-0.62950
   2   3   2   94.98    7.11   1-0.80882-0.80690-0.52179-0.34015 0.27115 0.48290
  -2  -3  -2   85.09    4.71   1-0.55972-0.56333 0.71423 0.53259-0.42021-0.63165
  -2  -3  -3   40.31    6.79   1-0.63307-0.63309 0.62173 0.39733-0.46115-0.66431
   2   3   3   50.57    6.80   1-0.80880-0.80918-0.49520-0.27164 0.31716 0.52098
  -2  -3  -3   37.70    4.59   1-0.45863-0.45970 0.70216 0.47857-0.54462-0.74809
  -2  -3  -4  358.45   15.20   1-0.67150-0.66931 0.55694 0.29057-0.48877-0.68380
   2   3   4  379.71   12.01   1-0.80721-0.81008-0.47360-0.20806 0.35228 0.54815
   2   3   4  368.03    8.75   1 0.37175 0.36701-0.67148-0.40571 0.64101 0.83707
  -2  -3  -5   60.98    6.87   1-0.69648-0.69208 0.50806 0.19972-0.50672-0.69363
   2   3   5   54.32    7.38   1-0.80506-0.81043-0.45663-0.14911 0.37861 0.56653
   2   3   5   53.55    5.65   1 0.28417 0.27668-0.64058-0.33283 0.71336 0.90148
  -2  -3  -6   39.06    7.06   1-0.71294-0.70633 0.47202 0.12170-0.51855-0.69733
   2   3   6   40.67    6.13   1-0.80300-0.81086-0.44396-0.09446 0.39758 0.57756
   2   3   6   38.16    4.80   1 0.20964 0.19970-0.60867-0.25892 0.76522 0.94502
  -2  -3  -7   18.39    5.34   1-0.72383-0.71501 0.44607 0.05378-0.52638-0.69704
   2   3   7   18.65    6.53   1-0.80135-0.81170-0.43520-0.04372 0.41040 0.58243
   2   3   7   23.09    5.13   1 0.15052 0.13779-0.58001-0.18833 0.80057 0.97239
  -2  -3  -8    2.82    5.34   1-0.73095-0.71991 0.42804-0.00623-0.53149-0.69403
   2   3   8   -1.96    5.39   1-0.80027-0.81311-0.42991 0.00353 0.41800 0.58209
   2   3   8   -1.24    4.04   1 0.10463 0.08912-0.55585-0.12223 0.82467 0.98849
  -2  -3  -9    2.75    7.26   1-0.73541-0.72216 0.41624-0.05999-0.53470-0.68911
   2   3   9    2.16    6.28   1-0.79980-0.81513-0.42770 0.04772 0.42115 0.57729
   2   3   9    2.50    4.52   1 0.06900 0.05105-0.53595-0.06054 0.84142 0.99685
  -2  -3 -10    2.05    9.15   1-0.73792-0.72246 0.40942-0.10879-0.53650-0.68279
   2   3  10    4.36    4.78   1-0.79991-0.81773-0.42820 0.08919 0.42044 0.56863
   2   3  10    1.64    4.79   1 0.04366 0.02292-0.52120-0.00387 0.85231 0.99972
  -2  -3 -11    1.13    8.93   1-0.73894-0.72127 0.40660-0.15358-0.53724-0.67540
   2   3  11   -2.11    6.27   1-0.80052-0.82083-0.43109 0.12829 0.41632 0.55656
   2   3  11   -1.91    4.30   1 0.02596 0.00244-0.51061 0.04862 0.85941 0.99881
  -2  -3 -12    5.79   10.46   1-0.73878-0.71890 0.40705-0.19511-0.53712-0.66716
   2   3  12    4.78    6.93   1-0.80152-0.82433-0.43607 0.16528 0.40913 0.54143
   2   3  12   -6.87    5.92   1 0.01453-0.01177-0.50365 0.09751 0.86378 0.99516
  -2  -3 -13   -2.85    9.63   1-0.73764-0.71555 0.41019-0.23395-0.53630-0.65821
   2   3  13    3.83    7.12   1-0.80281-0.82811-0.44290 0.20042 0.39915 0.52350
   2   3  13    2.21    6.40   1 0.00827-0.02080-0.49980 0.14328 0.86610 0.98946
  -2  -3 -14   23.02    7.39   1-0.73566-0.71136 0.41557-0.27054-0.53488-0.64866
   2   3  14   25.65    7.28   1-0.80426-0.83204-0.45137 0.23393 0.38655 0.50296
   2   3  14   20.98    6.61   1 0.00636-0.02550-0.49861 0.18639 0.86680 0.98214
[truncated: 1,182,247 more chars]
